# Supplementary material for: Upregulated desmin/integrin β1/MAPK axis promotes elastic cartilage regeneration with increased ECM mechanical strength
Source: Int J Biol Sci. 2023 May 21;19(9):2740–55. doi: 10.7150/ijbs.83024 (PMC10266073; doi:10.7150/ijbs.83024)
Supplement: Supplementary file 2 — Supplementary table 4. [file ijbsv19p2740s2.xlsx]

## Sheet: Sheet1
Filtered idifferentially expressed genes |log2|>1 based on the transcriptome data from Chen et al.
SYMBOL	ENSEMBL	ENTREZID	FC	logFC	pvalue	padj	direction	micro_normalized	nor_normalized	micro_1_normalized	micro_2_normalized	micro_3_normalized	micro_4_normalized	micro_5_normalized	micro_6_normalized	micro_7_normalized	micro_8_normalized	micro_9_normalized	micro_10_normalized	nor_1_normalized	nor_2_normalized	nor_3_normalized	nor_4_normalized	nor_5_normalized	chromosome_name	start_position	end_position	strand	gene_length	Transcript_ID	GeneID	gene_description	CancerName	DiseaseName	Subcellular_Localization	source	tf_family	entrezgene_description	band
AADAT	ENSG00000109576	51166	0.217393	-2.20162	0.000146551	0.00307753	down	9.51501	11.5426	9.68277	9.52871	9.46379	9.62834	10.2327	10.0591	9.11	8.32846	9.41168	9.70459	11.821	11.1426	11.5852	11.5429	11.6213	4	170060222	170091699	-	31477	ENST00000509167	ENSG00000109576	aminoadipate aminotransferase [Source:HGNC Symbol;Acc:HGNC:17929]		\Liver Cirrhosis, Experimental\	Cytosol	GENCODE		aminoadipate aminotransferase	q33
AANAT	ENSG00000129673	15	3.81981	1.9335	0.000223363	0.00403781	up	5.79564	3.86213	6.53726	6.7183	4.51792	6.57991	5.46716	5.96687	6.25817	5.16741	4.70825	6.03509	4.04182	4.32075	3.17174	3.92672	3.84965	17	76453351	76470117	+	16766	ENST00000250615	ENSG00000129673	aralkylamine N-acetyltransferase [Source:HGNC Symbol;Acc:HGNC:19]		\Depression, Bipolar;Mental Depression;Depressive disorder;Sleep Disorders, Circadian Rhythm\	Nucleus	GENCODE		aralkylamine N-acetyltransferase	q25.1
AAR2	ENSG00000131043	25980	0.401042	-1.31817	0.000203723	0.00380699	down	2.83616	4.29028	3.06178	2.36206	3.13087	2.54397	2.97384	2.99058	2.33603	2.93979	3.11424	2.90838	4.84332	3.85673	4.27846	4.42427	4.04859	20	36236131	36270918	+	34787	ENST00000373932	ENSG00000131043	AAR2 splicing factor homolog [Source:HGNC Symbol;Acc:HGNC:15886]			Ribosome;Insoluble Fraction	GENCODE		AAR2 splicing factor	q11.23
ABCB1	ENSG00000085563	5243	2.40289	1.26477	0.00279312	0.0193086	up	8.52127	7.2565	7.67169	9.1561	9.0136	7.96323	8.57953	7.1077	8.72693	9.63008	8.51031	8.85356	7.14872	7.27629	7.16728	7.22154	7.46869	7	87503017	87713323	-	210306	ENST00000622132	ENSG00000085563	ATP binding cassette subfamily B member 1 [Source:HGNC Symbol;Acc:HGNC:40]		\Rheumatoid Arthritis;Mental disorders;Bipolar Disorder;Non-Small Cell Lung Carcinoma;Colorectal Neoplasms;Mental Depression;Depressive disorder;Epilepsy;Escherichia coli Infections;Esophageal Neoplasms;Congenital Heart Defects;Hypotension, Orthostatic;Kidney Neoplasm;Liver Cirrhosis, Experimental;Marijuana Abuse;Nausea;Neonatal Abstinence Syndrome;Neoplasm Metastasis;nervous system disorder;Neur…	Endoplasmic reticulum;Ribosome	GENCODE		ATP binding cassette subfamily B member 1	q21.12
ABCB10	ENSG00000135776	23456	0.308549	-1.69643	0.00816991	0.0382258	down	4.18347	5.63366	4.37556	4.49679	4.0532	4.65794	4.06754	4.35778	4.06681	3.60073	4.08671	4.07163	6.28843	5.65705	5.5073	5.4112	5.30431	1	229516582	229558707	-	42125	ENST00000344517	ENSG00000135776	ATP binding cassette subfamily B member 10 [Source:HGNC Symbol;Acc:HGNC:41]		Colorectal Neoplasms	Endoplasmic reticulum;Ribosome;Insoluble Fraction	GENCODE		ATP binding cassette subfamily B member 10	q42.13
ABCB5	ENSG00000004846	340273	2.61664	1.38771	0.000262809	0.00444003	up	4.85095	3.46323	5.26301	5.31251	4.18782	4.99334	5.1099	4.75409	5.55215	4.30731	3.80961	5.21973	3.35901	3.63287	3.94476	3.34795	3.03158	7	20615667	20777038	+	161371	ENST00000404938	ENSG00000004846	ATP binding cassette subfamily B member 5 [Source:HGNC Symbol;Acc:HGNC:46]		Colorectal Neoplasms;melanoma	Nucleus	GENCODE		ATP binding cassette subfamily B member 5	p21.1
ABCB8	ENSG00000197150	11194	0.36895	-1.4385	0.00141916	0.0127534	down	5.75751	6.50666	6.07162	5.74585	5.63534	5.62117	5.80244	5.92515	5.53994	5.66805	5.58583	5.97969	6.69105	6.30978	6.53683	6.53661	6.45901	7	151028422	151047782	+	19360	ENST00000297504	ENSG00000197150	ATP binding cassette subfamily B member 8 [Source:HGNC Symbol;Acc:HGNC:49]			Ribosome;Cytosol;Nucleus;Insoluble Fraction;Nucleous;Nucleoplasm	GENCODE		ATP binding cassette subfamily B member 8	q36.1
ABCC8	ENSG00000006071	6833	2.82879	1.50018	0.000304882	0.00483028	up	10.6226	9.12238	10.5899	10.4826	9.94488	10.6705	10.0852	10.2856	11.2146	10.6429	11.0683	11.2412	8.15944	9.97943	8.67708	9.02405	9.77192	11	17392498	17476894	-	84396	ENST00000302539	ENSG00000006071	ATP binding cassette subfamily C member 8 [Source:HGNC Symbol;Acc:HGNC:59]		\Arthrogryposis;Blepharoptosis;Cerebellar Ataxia;Colorectal Neoplasms;Comatose;Dehydration;Diabetes Mellitus;Diabetes Mellitus, Insulin-Dependent;Diabetes Mellitus, Non-Insulin-Dependent;Diarrhea;Drowsiness;Epilepsy;Epilepsies, Myoclonic;Fetal Growth Retardation;Glycosuria;Congenital Heart Defects;Hepatomegaly;Hyperglycemia;Hyperhidrosis disorder;Hypoglycemia;Hypoglycemic coma;Infant, Small for G…	Cytosol;Nucleus	GENCODE		ATP binding cassette subfamily C member 8	p15.1
ABCD1	ENSG00000101986	215	0.405037	-1.30388	0.00133507	0.012281	down	4.91301	6.35363	4.45915	4.98319	4.67406	5.01658	5.128	5.56462	4.51051	4.78153	5.0369	4.97554	6.88635	5.98741	6.36139	6.23472	6.29828	X	153724856	153744755	+	19899	ENST00000218104	ENSG00000101986	ATP binding cassette subfamily D member 1 [Source:HGNC Symbol;Acc:HGNC:61]		\Addison Disease;Deafness;Epilepsy;Fecal Incontinence;Hearing Loss, Partial;Hypogonadism;Nerve Degeneration;Peripheral Neuropathy;Psychotic Disorders;Seizures;Spastic Paraplegia;Urinary Incontinence;Polyneuropathy;Adrenoleukodystrophy;Hyperpigmentation;Paraparesis;Slurred speech;Erectile dysfunction;Blindness, Legal;Congenital deafness;Adrenal cortical hypofunction;Ataxia, Truncal;Blind Vision;De…	Nucleus;Nucleous	GENCODE		ATP binding cassette subfamily D member 1	q28
ABCF2	ENSG00000033050	10061	0.171888	-2.54046	7.38987e-07	9.3552e-05	down	6.91014	7.69763	6.92641	6.84433	6.61616	6.66271	7.15805	6.94535	6.88525	7.23625	6.94204	6.88485	7.61149	7.90555	7.76063	7.70286	7.50763	7	151211484	151227205	-	15721	ENST00000287844	ENSG00000033050	ATP binding cassette subfamily F member 2 [Source:HGNC Symbol;Acc:HGNC:71]			Nucleus;Cytosol	GENCODE		ATP binding cassette subfamily F member 2	q36.1
ABCG5	ENSG00000138075	64240	2.06397	1.04542	0.00180768	0.0147105	up	5.53553	4.49011	5.31721	5.17778	5.41487	6.57023	5.2299	4.87308	5.71372	5.90139	5.69854	5.45853	4.0276	5.15809	3.99912	4.3396	4.92612	2	43812472	43838865	-	26393	ENST00000260645	ENSG00000138075	ATP binding cassette subfamily G member 5 [Source:HGNC Symbol;Acc:HGNC:13886]		\Atherosclerosis;Coronary heart disease;Lipid Metabolism, Inborn Errors;Liver Cirrhosis, Experimental;Prostatic Neoplasms;Xanthomatosis;Dyslipidemias;Sitosterolemia;Coronary Artery Disease\	Nucleus	GENCODE		ATP binding cassette subfamily G member 5	p21
ABI1	ENSG00000136754	10006	0.414549	-1.27039	0.000181026	0.00351375	down	5.81576	6.91771	5.98674	5.68656	5.7503	5.83615	6.18227	5.94859	5.83322	5.38965	5.47803	6.06612	6.94288	7.0354	6.84618	7.22417	6.5399	10	26746593	26861087	-	114494	ENST00000376142	ENSG00000136754	abl interactor 1 [Source:HGNC Symbol;Acc:HGNC:11320]			Cytosol;Ribosome;Insoluble Fraction	GENCODE		abl interactor 1	p12.1
ABO	ENSG00000281879	28	2.39057	1.25736	0.000604476	0.00738971	up	5.3453	4.08795	5.6204	5.97053	4.47743	6.01657	4.95039	5.85277	5.59205	4.52675	4.76103	5.6851	4.36788	4.12296	3.93865	4.05853	3.9517	CHR_HG2030_PATCH	133255585	133275349	-	19764	ENST00000538324	ENSG00000175164	\ABO, alpha 1-3-N-acetylgalactosaminyltransferase and alpha 1-3-galactosyltransferase [Source:HGNC Symbol;Acc:HGNC:79]\		\Alcoholic Intoxication, Chronic;Duodenal Ulcer;Pancreatic Neoplasm;Prostatic Neoplasms;Alcohol abuse;Mood Disorders;Epithelial ovarian cancer;Coronary Artery Disease\	Nucleus;Chromatin;Nucleoplasm	GENCODE		ABO, alpha 1-3-N-acetylgalactosaminyltransferase and alpha 1-3-galactosyltransferase
ABO	ENSG00000175164	28	2.39057	1.25736	0.000604476	0.00738971	up	5.3453	4.08795	5.6204	5.97053	4.47743	6.01657	4.95039	5.85277	5.59205	4.52675	4.76103	5.6851	4.36788	4.12296	3.93865	4.05853	3.9517	9	133233278	133276024	-	42746	ENST00000538324	ENSG00000175164	\ABO, alpha 1-3-N-acetylgalactosaminyltransferase and alpha 1-3-galactosyltransferase [Source:HGNC Symbol;Acc:HGNC:79]\		\Alcoholic Intoxication, Chronic;Duodenal Ulcer;Pancreatic Neoplasm;Prostatic Neoplasms;Alcohol abuse;Mood Disorders;Epithelial ovarian cancer;Coronary Artery Disease\	Nucleus;Chromatin;Nucleoplasm	GENCODE		ABO, alpha 1-3-N-acetylgalactosaminyltransferase and alpha 1-3-galactosyltransferase	q34.2
ACAD8	ENSG00000151498	27034	0.292075	-1.77559	5.837e-09	5.195e-06	down	7.66452	10.4323	7.20239	8.06565	7.54355	6.98421	8.81096	7.73689	7.10141	7.73986	8.04692	7.41338	11.1687	9.07327	10.4103	11.0156	10.4938	11	134253548	134265855	+	12307	ENST00000281182	ENSG00000151498	acyl-CoA dehydrogenase family member 8 [Source:HGNC Symbol;Acc:HGNC:87]		\Anemia;Cardiomyopathy, Dilated;Muscle hypotonia;Stomach Neoplasms;Hemoglobin low;Carnitine deficiency;Isobutyryl-CoA dehydrogenase deficiency;Autosomal recessive predisposition\	Cytosol;Ribosome;Nucleus;Chromatin;Insoluble Fraction	GENCODE		acyl-CoA dehydrogenase family member 8	q25
ACKR4	ENSG00000129048	51554	2.4772	1.30871	0.00554063	0.0299267	up	10.5477	9.23898	10.8874	11.4456	10.9304	10.5899	10.0885	9.29017	9.3429	10.9781	10.6564	11.2674	9.71041	8.08735	9.44148	9.52625	9.42942	3	132597270	132618967	+	21697	ENST00000249887	ENSG00000129048	atypical chemokine receptor 4 [Source:HGNC Symbol;Acc:HGNC:1611]		Spontaneous abortion		GENCODE		atypical chemokine receptor 4	q22.1
ACOT6	ENSG00000205669	641372	2.404	1.26544	0.00256454	0.0182824	up	6.75387	5.48843	6.35086	5.88819	6.42594	6.78586	6.7607	6.77416	7.35018	7.48232	7.35133	6.36913	4.76867	4.99381	5.01784	6.01832	6.64353	14	73610945	73619888	+	8943	ENST00000381139	ENSG00000205669	acyl-CoA thioesterase 6 [Source:HGNC Symbol;Acc:HGNC:33159]		Schizophrenia	Nucleus	GENCODE		acyl-CoA thioesterase 6	q24.3
ACOT7	ENSG00000097021	11332	0.132252	-2.91863	3.1429e-09	3.916e-06	down	5.17319	7.25602	5.2678	5.31424	4.71503	5.29523	6.17861	5.16295	5.58713	4.38402	4.42491	5.40202	7.79276	7.27478	6.96084	7.25885	6.99289	1	6264269	6393767	-	129498	ENST00000377855	ENSG00000097021	acyl-CoA thioesterase 7 [Source:HGNC Symbol;Acc:HGNC:24157]			Ribosome;Cytosol;Cytoplasm	GENCODE		acyl-CoA thioesterase 7	p36.31
ACP5	ENSG00000102575	54	0.231985	-2.10789	0.000705783	0.0082158	down	4.84825	6.20725	4.8079	4.70304	5.36746	5.11596	4.18304	5.1327	4.86932	4.54144	4.89094	4.87066	6.71768	6.01781	6.07719	6.22336	6.00022	19	11574653	11579993	-	5340	ENST00000592828	ENSG00000102575	\acid phosphatase 5, tartrate resistant [Source:HGNC Symbol;Acc:HGNC:124]\		\Rheumatoid Arthritis;Hyperparathyroidism, Secondary;Hypothyroidism;Liver Cirrhosis, Experimental;Obesity;Pneumonia;Purpura;Vitiligo;Restrictive lung disease;Low set ears;Autoimmune thrombocytopenia;Short stature;Immune thrombocytopenic purpura;Narrow nose;Spondyloenchondrodysplasia;Combined immunodeficiency;Lymphadenopathy;Recurrent sinusitis;Strudwick syndrome;Recurrent otitis media;Idiopathic …	Cytosol	GENCODE		acid phosphatase 5, tartrate resistant	p13.2
ACP7	ENSG00000183760	390928	0.394743	-1.34101	0.00144778	0.0128838	down	5.76794	6.86351	5.7991	5.85277	5.68237	6.12967	6.02793	5.9405	5.38892	5.12117	5.80297	5.93398	6.91157	7.0121	6.81033	6.79568	6.78787	19	39083913	39111493	+	27580	ENST00000331256	ENSG00000183760	\acid phosphatase 7, tartrate resistant (putative) [Source:HGNC Symbol;Acc:HGNC:33781]\				GENCODE		acid phosphatase 7, tartrate resistant (putative)	q13.2
ACSL3	ENSG00000123983	2181	0.277565	-1.84911	0.000778128	0.00872679	down	6.1355	7.4436	5.78521	6.35363	6.47799	6.13172	6.24115	6.48897	6.0611	5.42912	6.15015	6.23596	7.87639	7.11584	7.40949	7.4791	7.33717	2	222860942	222944639	+	83697	ENST00000357430	ENSG00000123983	acyl-CoA synthetase long chain family member 3 [Source:HGNC Symbol;Acc:HGNC:3570]			Endoplasmic reticulum;Nucleus;Ribosome	GENCODE		acyl-CoA synthetase long chain family member 3	q36.1
ACSL6	ENSG00000164398	23305	0.128094	-2.96473	9.6506e-09	6.868e-06	down	3.47775	5.35326	3.45901	3.57145	4.23329	2.54397	3.97851	3.18236	3.27256	3.08032	3.41226	4.04375	5.59333	5.05265	5.28908	5.62449	5.20673	5	131949973	132012243	-	62270	ENST00000379264	ENSG00000164398	acyl-CoA synthetase long chain family member 6 [Source:HGNC Symbol;Acc:HGNC:16496]		Psychotic Disorders;Schizoaffective Disorder;Schizophrenia;Amphetamine-Related Disorders	Nucleus;Insoluble Fraction	GENCODE		acyl-CoA synthetase long chain family member 6	q31.1
ACSM5	ENSG00000183549	54988	0.268021	-1.89958	0.00133881	0.0122818	down	4.62431	5.81473	4.65193	4.62079	4.60518	5.10473	4.76993	4.97313	4.19485	4.04927	4.47743	4.79584	6.03231	5.70751	5.83085	5.8684	5.63458	16	20409534	20441336	+	31802	ENST00000575584	ENSG00000183549	acyl-CoA synthetase medium chain family member 5 [Source:HGNC Symbol;Acc:HGNC:26060]			Nucleus	GENCODE		acyl-CoA synthetase medium chain family member 5	p12.3
ACSS2	ENSG00000131069	55902	0.33843	-1.56307	2.41256e-06	0.000199538	down	4.02819	5.59705	4.40069	4.14364	4.29954	3.30931	4.61597	3.90283	3.41171	4.10644	4.00515	4.0866	6.02923	5.26323	5.54283	5.50909	5.64085	20	34872146	34927962	+	55816	ENST00000253382	ENSG00000131069	acyl-CoA synthetase short chain family member 2 [Source:HGNC Symbol;Acc:HGNC:15814]			Ribosome;Cytosol;Chromatin;Nucleous;Nucleoplasm	GENCODE		acyl-CoA synthetase short chain family member 2	q11.22
ACTL7A	ENSG00000187003	10881	0.49151	-1.02471	0.00741114	0.0358698	down	4.91093	7.5906	5.1099	4.48492	5.24456	4.1605	6.3603	5.42954	4.8442	3.76295	4.35548	5.35696	7.98057	7.54712	7.53182	7.47132	7.42218	9	108862266	108863756	+	1490	ENST00000333999	ENSG00000187003	actin like 7A [Source:HGNC Symbol;Acc:HGNC:161]				GENCODE		actin like 7A	q31.3
ACTN1	ENSG00000072110	87	0.479032	-1.0618	1.40962e-05	0.000642649	down	3.89423	4.97555	3.32098	4.32462	4.18279	3.70144	3.8635	3.97971	3.81346	3.76878	4.06432	3.92271	4.87923	5.13049	5.11621	5.09564	4.65618	14	68874128	68979440	-	105312	ENST00000394419	ENSG00000072110	actinin alpha 1 [Source:HGNC Symbol;Acc:HGNC:163]		\Liver Cirrhosis, Experimental;Thrombocytopenia;Anisocytosis;Decreased platelet count;Increased mean platelet volume;Glanzmann Thrombasthenia, Autosomal Dominant;BLEEDING DISORDER, PLATELET-TYPE, 15\	Nucleus;Insoluble Fraction	GENCODE		actinin alpha 1	q24.1
ACTR5	ENSG00000101442	79913	2.15999	1.11103	0.000314726	0.00493529	up	7.67812	6.5671	7.62905	8.17005	7.80102	7.55003	6.90854	7.0152	7.75311	8.23849	8.17256	7.54319	6.0512	6.81033	6.72869	6.51669	6.72855	20	38748460	38772520	+	24060	ENST00000243903	ENSG00000101442	ARP5 actin related protein 5 homolog [Source:HGNC Symbol;Acc:HGNC:14671]			Nucleus;Insoluble Fraction	GENCODE		actin related protein 5	q11.23
ADAM15	ENSG00000143537	8751	0.498936	-1.00307	0.00218131	0.0164873	down	8.70255	11.9834	9.34417	8.36353	9.43835	8.0435	10.3585	9.04844	7.88931	7.89704	7.40427	9.23835	12.4062	11.7869	12.0122	11.6584	12.0533	1	155050566	155062775	+	12209	ENST00000356955	ENSG00000143537	ADAM metallopeptidase domain 15 [Source:HGNC Symbol;Acc:HGNC:193]			Ribosome;Endoplasmic reticulum;Nucleous	GENCODE		ADAM metallopeptidase domain 15	q21.3
ADAM33	ENSG00000149451	80332	0.491133	-1.02582	0.00981112	0.0431684	down	2.6995	3.97646	2.6794	2.36206	2.80976	2.54397	2.82736	3.29061	2.58222	2.44709	2.9783	2.47423	3.78353	3.5836	4.13991	3.8854	4.48987	20	3667965	3682246	-	14281	ENST00000356518	ENSG00000149451	ADAM metallopeptidase domain 33 [Source:HGNC Symbol;Acc:HGNC:15478]		Bronchial Hyperreactivity	Nucleus	GENCODE		ADAM metallopeptidase domain 33	p13
ADAMDEC1	ENSG00000134028	27299	2.54127	1.34555	0.000107401	0.00251346	up	10.6646	9.31902	11.0417	11.236	10.1163	9.72575	10.9165	11.0649	10.6556	10.5666	10.7055	10.6168	9.44501	9.88786	9.41831	9.10752	8.73641	8	24384285	24406013	+	21728	ENST00000256412	ENSG00000134028	ADAM like decysin 1 [Source:HGNC Symbol;Acc:HGNC:16299]			Nucleus	GENCODE		ADAM like decysin 1	p21.2
ADAMTS10	ENSG00000142303	81794	0.351326	-1.50912	0.00127451	0.0119715	down	2.65345	3.76486	2.8856	2.36206	2.70494	2.54397	3.38412	2.62641	2.571	2.44709	2.44703	2.5623	3.91885	3.58929	3.85034	3.91696	3.54884	19	8580240	8610735	-	30495	ENST00000270328	ENSG00000142303	ADAM metallopeptidase with thrombospondin type 1 motif 10 [Source:HGNC Symbol;Acc:HGNC:13201]		\Weill-Marchesani syndrome;Weill-Marchesani Syndrome, Autosomal Recessive\	Nucleus	GENCODE		ADAM metallopeptidase with thrombospondin type 1 motif 10	p13.2
ADAMTS14	ENSG00000138316	140766	0.290045	-1.78565	3.24856e-05	0.00116103	down	4.62022	6.68809	5.17873	4.36212	5.24611	3.51344	4.83161	5.18129	3.96448	4.34149	4.70353	4.87944	6.85798	6.66139	6.97283	6.31692	6.63133	10	70672506	70762441	+	89935	ENST00000373208	ENSG00000138316	ADAM metallopeptidase with thrombospondin type 1 motif 14 [Source:HGNC Symbol;Acc:HGNC:14899]			Nucleus;Insoluble Fraction;Nucleous	GENCODE		ADAM metallopeptidase with thrombospondin type 1 motif 14	q22.1
ADAMTS16	ENSG00000145536	170690	0.0437955	-4.51307	0.000113647	0.00260649	down	7.96871	10.9333	8.6109	7.75226	7.64506	7.72766	9.74433	8.39596	7.7435	6.99958	6.81744	8.25037	11.061	10.6974	10.7798	11.2645	10.8636	5	5140330	5320304	+	179974	ENST00000274181	ENSG00000145536	ADAM metallopeptidase with thrombospondin type 1 motif 16 [Source:HGNC Symbol;Acc:HGNC:17108]			Nucleus	GENCODE		ADAM metallopeptidase with thrombospondin type 1 motif 16	p15.32
ADAMTS2	ENSG00000283802	9509	2.71752	1.44229	0.00493995	0.0277123	up	8.36608	6.9238	8.54613	9.0845	7.20346	9.49864	7.82998	9.24872	8.73427	7.1248	7.39096	8.99938	7.25045	6.66294	6.68511	7.4414	6.57907	CHR_HG30_PATCH	179110853	179345461	-	234608	ENST00000251582	ENSG00000087116	ADAM metallopeptidase with thrombospondin type 1 motif 2 [Source:HGNC Symbol;Acc:HGNC:218]		\Blepharochalasis;Ecchymosis;Fetal Membranes, Premature Rupture;Gingival Hemorrhage;Gingival Hyperplasia;Gingival Hypertrophy;Hernia, Inguinal;Umbilical hernia;Hirsutism;Hypodontia;Micrognathism;Micromelia;Myopia;Osteopenia;Joint laxity;Premature Birth;Premature birth of newborn;Mandibular hypoplasia;Fragile skin;Malignant mesothelioma;Short stature;Gingival Overgrowth;Downward slant of palpebral…	Cytosol	GENCODE		ADAM metallopeptidase with thrombospondin type 1 motif 2
ADAMTS2	ENSG00000087116	9509	2.71752	1.44229	0.00493995	0.0277123	up	8.36608	6.9238	8.54613	9.0845	7.20346	9.49864	7.82998	9.24872	8.73427	7.1248	7.39096	8.99938	7.25045	6.66294	6.68511	7.4414	6.57907	5	179110853	179345461	-	234608	ENST00000251582	ENSG00000087116	ADAM metallopeptidase with thrombospondin type 1 motif 2 [Source:HGNC Symbol;Acc:HGNC:218]		\Blepharochalasis;Ecchymosis;Fetal Membranes, Premature Rupture;Gingival Hemorrhage;Gingival Hyperplasia;Gingival Hypertrophy;Hernia, Inguinal;Umbilical hernia;Hirsutism;Hypodontia;Micrognathism;Micromelia;Myopia;Osteopenia;Joint laxity;Premature Birth;Premature birth of newborn;Mandibular hypoplasia;Fragile skin;Malignant mesothelioma;Short stature;Gingival Overgrowth;Downward slant of palpebral…	Cytosol	GENCODE		ADAM metallopeptidase with thrombospondin type 1 motif 2	q35.3
ADAMTS4	ENSG00000158859	9507	0.324439	-1.62398	6.65159e-05	0.00182572	down	9.09237	11.8084	9.37368	8.96901	9.32488	8.6301	10.3615	9.97317	8.64106	7.9858	8.17896	9.48559	12.1657	11.4213	12.0383	11.6786	11.7378	1	161184302	161199054	-	14752	ENST00000367996	ENSG00000158859	ADAM metallopeptidase with thrombospondin type 1 motif 4 [Source:HGNC Symbol;Acc:HGNC:220]			Nucleus;Cytoplasm	GENCODE		ADAM metallopeptidase with thrombospondin type 1 motif 4	q23.3
ADAMTSL5	ENSG00000185761	339366	3.63797	1.86314	0.00462726	0.0265226	up	9.00955	7.14641	9.1356	10.3538	7.57119	10.5471	9.118	8.39538	9.89704	7.49158	7.59755	9.98831	7.28048	6.87722	6.94433	7.45401	7.17603	19	1505022	1513604	-	8582	ENST00000330475	ENSG00000185761	ADAMTS like 5 [Source:HGNC Symbol;Acc:HGNC:27912]			Endoplasmic reticulum;Nucleus;Nucleous;Nucleoplasm	GENCODE		ADAMTS like 5	p13.3
ADAT1	ENSG00000065457	23536	2.15889	1.11029	0.00725842	0.0354427	up	9.73948	8.62919	9.77579	10.6211	8.97977	10.9607	8.86763	10.314	9.82898	8.99042	9.13141	9.92501	8.59561	8.46459	8.24214	9.0376	8.80601	16	75596868	75623300	-	26432	ENST00000307921	ENSG00000065457	\adenosine deaminase, tRNA specific 1 [Source:HGNC Symbol;Acc:HGNC:228]\			Ribosome;Insoluble Fraction	GENCODE		adenosine deaminase tRNA specific 1	q23.1
ADGRB1	ENSG00000181790	575	0.351156	-1.50982	0.0089758	0.0407279	down	9.21153	9.85166	9.20485	9.46039	9.20209	8.9407	9.18872	9.34202	9.00625	9.00976	9.34861	9.41192	9.90098	9.7559	9.91697	9.8323	9.85217	8	142449430	142545009	+	95579	ENST00000517894	ENSG00000181790	adhesion G protein-coupled receptor B1 [Source:HGNC Symbol;Acc:HGNC:943]			Nucleus	GENCODE		adhesion G protein-coupled receptor B1	q24.3
ADGRG6	ENSG00000112414	57211	0.440484	-1.18284	0.00959089	0.0425523	down	3.05164	5.18475	3.63534	2.36206	3.57435	2.54397	3.87016	3.29446	3.14347	2.44709	2.44703	3.19848	5.02292	4.96456	4.92444	5.13566	5.87617	6	142301854	142446266	+	144412	ENST00000367609	ENSG00000112414	adhesion G protein-coupled receptor G6 [Source:HGNC Symbol;Acc:HGNC:13841]		\SCOLIOSIS, IDIOPATHIC, SUSCEPTIBILITY TO, 1 (finding);LETHAL CONGENITAL CONTRACTURE SYNDROME 9\	Ribosome;Chromatin	GENCODE		adhesion G protein-coupled receptor G6	q24.2
ADGRL1	ENSG00000288324	22859	2.97975	1.57519	0.0016956	0.0141492	up	12.0491	10.4739	12.1144	12.7276	12.0455	10.2443	11.7075	12.0781	12.4096	12.7712	12.3265	12.0665	10.1616	11.6968	10.7244	9.76897	10.0178	CHR_HG109_PATCH	14148061	14206505	-	58444	ENST00000340736	ENSG00000072071	adhesion G protein-coupled receptor L1 [Source:HGNC Symbol;Acc:HGNC:20973]			Cytosol;Nucleus;Insoluble Fraction;Cell Membrane;Nucleous;Nucleoplasm	GENCODE		adhesion G protein-coupled receptor L1
ADGRL1	ENSG00000072071	22859	2.97975	1.57519	0.0016956	0.0141492	up	12.0491	10.4739	12.1144	12.7276	12.0455	10.2443	11.7075	12.0781	12.4096	12.7712	12.3265	12.0665	10.1616	11.6968	10.7244	9.76897	10.0178	19	14147743	14206187	-	58444	ENST00000340736	ENSG00000072071	adhesion G protein-coupled receptor L1 [Source:HGNC Symbol;Acc:HGNC:20973]			Cytosol;Nucleus;Insoluble Fraction;Cell Membrane;Nucleous;Nucleoplasm	GENCODE		adhesion G protein-coupled receptor L1	p13.12
ADIRF	ENSG00000148671	10974	0.187418	-2.41567	0.000127646	0.00283705	down	6.42875	7.71286	6.14932	6.33517	6.81402	6.24407	6.90154	6.77824	6.19462	6.01721	6.39853	6.45481	8.26353	7.45962	7.50165	7.6649	7.67462	10	86968432	86983934	+	15502	ENST00000372013	ENSG00000148671	adipogenesis regulatory factor [Source:HGNC Symbol;Acc:HGNC:24043]			Ribosome;Endoplasmic reticulum;Cytoplasm	GENCODE		adipogenesis regulatory factor	q23.2
ADPRM	ENSG00000170222	56985	0.480649	-1.05694	1.17144e-06	0.00012772	down	5.69095	7.05521	5.49011	5.13504	5.79239	5.45012	6.14167	6.04009	5.17142	5.53229	6.21267	5.94368	7.03555	7.17649	7.12608	7.03056	6.90738	17	10697594	10711558	+	13964	ENST00000379774	ENSG00000170222	\ADP-ribose/CDP-alcohol diphosphatase, manganese dependent [Source:HGNC Symbol;Acc:HGNC:30925]\			Cytosol;Cytoplasm	GENCODE		ADP-ribose/CDP-alcohol diphosphatase, manganese dependent	p13.1
ADRA2A	ENSG00000150594	150	2.05432	1.03866	0.00308169	0.0206093	up	10.5309	9.49228	10.623	10.6834	11.076	9.73556	10.0423	10.2788	10.0977	11.3965	10.8846	10.4916	8.97151	9.56645	10.245	9.75174	8.92669	10	111077029	111080907	+	3878	ENST00000280155	ENSG00000150594	adrenoceptor alpha 2A [Source:HGNC Symbol;Acc:HGNC:281]		\Alcoholic Intoxication, Chronic;Mental Depression;Depressive disorder;Epilepsy;Fibrosis;Heart Diseases;Cardiomegaly;Hypertensive disease;Hypotension;Panic Disorder;Schizophrenia;Mood Disorders\		GENCODE		adrenoceptor alpha 2A	q25.2
ADRA2B	ENSG00000274286	151	2.07745	1.05481	0.0109138	0.0464588	up	10.1476	9.09283	9.92167	10.1326	9.90733	8.67786	10.7258	10.052	11.2019	10.7059	9.97702	10.1744	8.93118	8.99753	8.3419	9.20624	9.98732	2	96112876	96116571	-	3695	ENST00000620793	ENSG00000274286	adrenoceptor alpha 2B [Source:HGNC Symbol;Acc:HGNC:282]		\Blepharospasm;Cyanosis;Lung diseases;Myoclonus;Tremor;Electroencephalogram abnormal;Generalized seizures;Tremor of hands;Tonic - clonic seizures;Seizures, Focal;EPILEPSY, FAMILIAL ADULT MYOCLONIC, 1;Generalized seizures, recurrent;Adult onset;Photoparoxysmal response on EEG;Enhancement of the C-reflex;Jerk-locked premyoclonus spikes;Intellectual Disability;Giant somatosensory evoked potentials (…	Endoplasmic reticulum;Nucleus	GENCODE		adrenoceptor alpha 2B	q11.2
ADRB1	ENSG00000043591	153	3.06974	1.61812	0.000201405	0.0037912	up	10.1224	8.50426	11.3035	9.93467	9.11656	9.80918	9.84422	9.89704	10.1756	10.6897	10.4814	9.97192	8.02645	9.41686	8.533	8.13627	8.4087	10	114043866	114046904	+	3038	ENST00000369295	ENSG00000043591	adrenoceptor beta 1 [Source:HGNC Symbol;Acc:HGNC:285]		\Birth Weight;Cardiomyopathy, Dilated;Cardiovascular Diseases;Mental Depression;Depressive disorder;Diabetes Mellitus;Heart failure;Hyperemia;Hypertensive disease;Myocardial Reperfusion Injury;Obesity;Stomach Neoplasms;Myocardial Ischemia;Ventricular Dysfunction;Mood Disorders;Endomyocardial Fibrosis\	Nucleus;Cytoplasm;Cell Membrane	GENCODE		adrenoceptor beta 1	q25.3
AGBL1	ENSG00000273540	123624	2.79195	1.48127	0.0020385	0.0158567	up	14.2278	12.7465	14.4688	15.1169	14.0811	15.595	13.2309	14.5825	14.5919	12.8347	13.6083	14.1681	12.7561	12.5715	12.6188	13.0197	12.7667	15	86079871	87049169	+	969298	ENST00000635782	ENSG00000273540	ATP/GTP binding protein like 1 [Source:HGNC Symbol;Acc:HGNC:26504]		\Fuchs Endothelial Dystrophy;CORNEAL DYSTROPHY, FUCHS ENDOTHELIAL, 8\		GENCODE		AGBL carboxypeptidase 1	q25.3
AGER	ENSG00000234729	177	0.417873	-1.25886	0.000291006	0.00472588	down	6.65092	7.72697	6.52571	6.40458	6.76649	6.6202	7.26452	6.87227	6.44624	6.35986	6.69035	6.55903	8.10269	7.73698	7.74482	7.59637	7.45401	CHR_HSCHR6_MHC_COX_CTG1	32129439	32132795	-	3356	ENST00000375069	ENSG00000204305	advanced glycosylation end-product specific receptor [Source:HGNC Symbol;Acc:HGNC:320]		Rheumatoid Arthritis;Atherosclerosis;Diabetic Angiopathies;Hyperalgesia;Hyperglycemia;Hypertrophy;Inflammation;Neuralgia;Degenerative polyarthritis;Pancreatic Diseases;Schizophrenia;Lewy Body Disease	Cytosol;Nucleus;Nucleous;Nucleoplasm	GENCODE		advanced glycosylation end-product specific receptor
AGER	ENSG00000206320	177	0.417873	-1.25886	0.000291006	0.00472588	down	6.65092	7.72697	6.52571	6.40458	6.76649	6.6202	7.26452	6.87227	6.44624	6.35986	6.69035	6.55903	8.10269	7.73698	7.74482	7.59637	7.45401	CHR_HSCHR6_MHC_QBL_CTG1	32138576	32141932	-	3356	ENST00000375069	ENSG00000204305	advanced glycosylation end-product specific receptor [Source:HGNC Symbol;Acc:HGNC:320]		Rheumatoid Arthritis;Atherosclerosis;Diabetic Angiopathies;Hyperalgesia;Hyperglycemia;Hypertrophy;Inflammation;Neuralgia;Degenerative polyarthritis;Pancreatic Diseases;Schizophrenia;Lewy Body Disease	Cytosol;Nucleus;Nucleous;Nucleoplasm	GENCODE		advanced glycosylation end-product specific receptor
AGER	ENSG00000230514	177	0.417873	-1.25886	0.000291006	0.00472588	down	6.65092	7.72697	6.52571	6.40458	6.76649	6.6202	7.26452	6.87227	6.44624	6.35986	6.69035	6.55903	8.10269	7.73698	7.74482	7.59637	7.45401	CHR_HSCHR6_MHC_MCF_CTG1	32257394	32260750	-	3356	ENST00000375069	ENSG00000204305	advanced glycosylation end-product specific receptor [Source:HGNC Symbol;Acc:HGNC:320]		Rheumatoid Arthritis;Atherosclerosis;Diabetic Angiopathies;Hyperalgesia;Hyperglycemia;Hypertrophy;Inflammation;Neuralgia;Degenerative polyarthritis;Pancreatic Diseases;Schizophrenia;Lewy Body Disease	Cytosol;Nucleus;Nucleous;Nucleoplasm	GENCODE		advanced glycosylation end-product specific receptor
AGER	ENSG00000231268	177	0.417873	-1.25886	0.000291006	0.00472588	down	6.65092	7.72697	6.52571	6.40458	6.76649	6.6202	7.26452	6.87227	6.44624	6.35986	6.69035	6.55903	8.10269	7.73698	7.74482	7.59637	7.45401	CHR_HSCHR6_MHC_APD_CTG1	32247977	32251333	-	3356	ENST00000375069	ENSG00000204305	advanced glycosylation end-product specific receptor [Source:HGNC Symbol;Acc:HGNC:320]		Rheumatoid Arthritis;Atherosclerosis;Diabetic Angiopathies;Hyperalgesia;Hyperglycemia;Hypertrophy;Inflammation;Neuralgia;Degenerative polyarthritis;Pancreatic Diseases;Schizophrenia;Lewy Body Disease	Cytosol;Nucleus;Nucleous;Nucleoplasm	GENCODE		advanced glycosylation end-product specific receptor
AGER	ENSG00000229058	177	0.417873	-1.25886	0.000291006	0.00472588	down	6.65092	7.72697	6.52571	6.40458	6.76649	6.6202	7.26452	6.87227	6.44624	6.35986	6.69035	6.55903	8.10269	7.73698	7.74482	7.59637	7.45401	CHR_HSCHR6_MHC_MANN_CTG1	32220356	32223712	-	3356	ENST00000375069	ENSG00000204305	advanced glycosylation end-product specific receptor [Source:HGNC Symbol;Acc:HGNC:320]		Rheumatoid Arthritis;Atherosclerosis;Diabetic Angiopathies;Hyperalgesia;Hyperglycemia;Hypertrophy;Inflammation;Neuralgia;Degenerative polyarthritis;Pancreatic Diseases;Schizophrenia;Lewy Body Disease	Cytosol;Nucleus;Nucleous;Nucleoplasm	GENCODE		advanced glycosylation end-product specific receptor
AGER	ENSG00000237405	177	0.417873	-1.25886	0.000291006	0.00472588	down	6.65092	7.72697	6.52571	6.40458	6.76649	6.6202	7.26452	6.87227	6.44624	6.35986	6.69035	6.55903	8.10269	7.73698	7.74482	7.59637	7.45401	CHR_HSCHR6_MHC_SSTO_CTG1	32188640	32191996	-	3356	ENST00000375069	ENSG00000204305	advanced glycosylation end-product specific receptor [Source:HGNC Symbol;Acc:HGNC:320]		Rheumatoid Arthritis;Atherosclerosis;Diabetic Angiopathies;Hyperalgesia;Hyperglycemia;Hypertrophy;Inflammation;Neuralgia;Degenerative polyarthritis;Pancreatic Diseases;Schizophrenia;Lewy Body Disease	Cytosol;Nucleus;Nucleous;Nucleoplasm	GENCODE		advanced glycosylation end-product specific receptor
AGER	ENSG00000204305	177	0.417873	-1.25886	0.000291006	0.00472588	down	6.65092	7.72697	6.52571	6.40458	6.76649	6.6202	7.26452	6.87227	6.44624	6.35986	6.69035	6.55903	8.10269	7.73698	7.74482	7.59637	7.45401	6	32180968	32184322	-	3354	ENST00000375069	ENSG00000204305	advanced glycosylation end-product specific receptor [Source:HGNC Symbol;Acc:HGNC:320]		Rheumatoid Arthritis;Atherosclerosis;Diabetic Angiopathies;Hyperalgesia;Hyperglycemia;Hypertrophy;Inflammation;Neuralgia;Degenerative polyarthritis;Pancreatic Diseases;Schizophrenia;Lewy Body Disease	Cytosol;Nucleus;Nucleous;Nucleoplasm	GENCODE		advanced glycosylation end-product specific receptor	p21.32
AGFG1	ENSG00000173744	3267	0.462232	-1.11331	0.00432874	0.0253963	down	6.53934	8.71365	6.46101	6.92207	6.2741	7.69844	6.70641	7.04949	6.26239	5.54847	5.79698	6.67407	8.98986	8.80333	8.69383	8.49861	8.58261	2	227472152	227561217	+	89065	ENST00000409979	ENSG00000173744	ArfGAP with FG repeats 1 [Source:HGNC Symbol;Acc:HGNC:5175]		\Liver Cirrhosis, Experimental\	Cytosol;Ribosome;Nucleus;Cytoplasm;Insoluble Fraction	GENCODE		ArfGAP with FG repeats 1	q36.3
AGR2	ENSG00000106541	10551	0.0919954	-3.44229	0.00460067	0.0264439	down	4.53184	6.0669	4.70295	4.65159	4.54955	4.30303	4.92773	4.84366	4.44738	3.69679	4.56013	4.63561	6.63225	6.40513	5.79217	5.88564	5.61929	7	16791811	16833433	-	41622	ENST00000419304	ENSG00000106541	\anterior gradient 2, protein disulphide isomerase family member [Source:HGNC Symbol;Acc:HGNC:328]\		Prostatic Neoplasms;Mammary Neoplasms	Endoplasmic reticulum;Ribosome;Cytoplasm	GENCODE		anterior gradient 2, protein disulphide isomerase family member	p21.1
AGR3	ENSG00000173467	155465	2.03768	1.02693	0.0087051	0.0399291	up	3.43668	2.40975	2.61437	3.23036	4.0754	4.08818	3.54739	2.56317	3.96541	4.62354	2.98202	2.67694	2.4371	2.3749	2.39809	2.38192	2.45675	7	16859412	16881987	-	22575	ENST00000310398	ENSG00000173467	\anterior gradient 3, protein disulphide isomerase family member [Source:HGNC Symbol;Acc:HGNC:24167]\			Cytoplasm	GENCODE		anterior gradient 3, protein disulphide isomerase family member	p21.1
AGXT	ENSG00000172482	189	0.189589	-2.39905	3.11383e-07	5.5243e-05	down	5.22579	6.77665	4.71541	5.6073	5.40622	4.85206	5.39133	4.58894	5.12732	5.95898	5.45345	5.15686	7.05795	6.89011	6.7107	6.82612	6.39836	2	240868824	240880502	+	11678	ENST00000307503	ENSG00000172482	alanine--glyoxylate and serine--pyruvate aminotransferase [Source:HGNC Symbol;Acc:HGNC:341]		\Atrioventricular Block;Pathological fracture;Gangrene;Hematuria;Hyperoxaluria;Intermittent Claudication;Nephrocalcinosis;Optic Atrophy;Osteosclerosis;Peripheral Neuropathy;Kidney Failure;Retinal Diseases;Bone pain;Metabolic acidosis;Acrocyanosis;Cutis marmorata;Primary hyperoxaluria, type I;Neuropathy;vascular disease occlusive;Peripheral arterial occlusive disease;Peripheral vascular insufficie…	Cytosol;Nucleus	GENCODE		alanine--glyoxylate and serine--pyruvate aminotransferase	q37.3
AHCY	ENSG00000101444	191	0.324514	-1.62365	7.66847e-05	0.00199082	down	5.65877	7.75858	6.16821	5.15316	5.99757	4.7981	6.51314	5.26248	5.39734	6.0314	5.46655	5.79978	8.18492	7.13561	7.38411	7.95261	8.13562	20	34280268	34311802	-	31534	ENST00000217426	ENSG00000101444	adenosylhomocysteinase [Source:HGNC Symbol;Acc:HGNC:343]		\Amino Acid Metabolism, Inborn Errors;Hepatolenticular Degeneration;Mental Retardation;Tooth Abnormalities;Failure to gain weight;Hypoxia;Dental abnormalities;Congenital anomaly of face;Hepatic methionine adenosyltransferase deficiency;Low intelligence;Dysmorphic facies;Global developmental delay;Cardiomyopathies;Mental deficiency;facial deformity;Poor school performance;Motor delay;Cognitive del…	Cytosol;Ribosome	GENCODE		adenosylhomocysteinase	q11.22
AIRE	ENSG00000160224	326	2.00304	1.00219	0.00160321	0.0137393	up	6.80476	5.80257	7.00316	7.48249	6.41043	7.8177	6.23053	7.19169	6.51454	6.30057	6.59634	6.50019	5.68471	5.82918	5.58651	6.05654	5.85593	21	44285838	44298648	+	12810	ENST00000291582	ENSG00000160224	autoimmune regulator [Source:HGNC Symbol;Acc:HGNC:360]		\Alopecia;Anemia;Autoimmune Diseases;Candidiasis;Candidiasis, Chronic Mucocutaneous;Cholelithiasis;Dental Enamel Hypoplasia;Diabetes Mellitus, Insulin-Dependent;Diarrhea;Gastritis, Atrophic;Hypoaldosteronism;Hypoparathyroidism;Keratoconjunctivitis;Skin Neoplasms;Low Vision;Vitiligo;Polyendocrinopathies, Autoimmune;Photophobia;Polyglandular Type I Autoimmune Syndrome;Cataract;Hemoglobin low;Female…	Nucleus	GENCODE	Yes	autoimmune regulator	q22.3
AJAP1	ENSG00000196581	55966	2.89364	1.53288	0.000487077	0.00648003	up	6.6792	5.14631	6.71141	6.98174	6.8547	5.32366	7.06572	6.02831	7.68907	7.09012	6.6555	6.39174	4.34589	5.45734	5.00342	5.35355	5.57136	1	4654609	4792534	+	137925	ENST00000378191	ENSG00000196581	adherens junctions associated protein 1 [Source:HGNC Symbol;Acc:HGNC:30801]				GENCODE		adherens junctions associated protein 1	p36.32
AKIP1	ENSG00000166452	56672	0.41768	-1.25953	2.6924e-07	5.2423e-05	down	3.49158	6.18865	3.88439	3.2586	3.18474	2.54397	5.04147	4.0252	3.31399	2.44709	3.24538	3.97094	6.69073	5.92796	6.0404	6.02577	6.25837	11	8911139	8920084	+	8945	ENST00000309377	ENSG00000166452	A-kinase interacting protein 1 [Source:HGNC Symbol;Acc:HGNC:1170]			Ribosome;Nucleus;Cytoplasm	GENCODE		A-kinase interacting protein 1	p15.4
AKT1	ENSG00000142208	207	0.400993	-1.31835	1.24524e-05	0.000595903	down	7.77882	9.54715	7.96737	7.9348	7.44079	8.14718	8.21618	8.40638	7.66929	6.73201	7.31833	7.95587	9.85476	9.52479	9.6134	9.50372	9.23909	14	104769349	104795751	-	26402	ENST00000554581	ENSG00000142208	AKT serine/threonine kinase 1 [Source:HGNC Symbol;Acc:HGNC:391]		\Angioid Streaks;Arachnodactyly;Congenital arteriovenous malformation;Bipolar Disorder;Blepharoptosis;Malignant neoplasm of breast;Congenital bronchogenic cyst;Cachexia;Renal Cell Carcinoma;Squamous cell carcinoma;Cardiovascular Diseases;Cerebellar Ataxia;Colorectal Neoplasms;Deafness;Mental Depression;Depressive disorder;Colon diverticulum anatomic structure;Diverticular disease of colon;Dysgerm…	Ribosome	GENCODE		AKT serine/threonine kinase 1	q32.33
ALAD	ENSG00000148218	210	0.410623	-1.28411	4.24503e-06	0.000294974	down	6.4507	9.29597	6.75532	5.90835	6.29437	6.79212	7.80761	6.38223	6.05357	6.44226	5.53644	6.53476	10.1239	7.92447	9.74717	9.75802	8.9263	9	113386312	113401290	-	14978	ENST00000409155	ENSG00000148218	aminolevulinate dehydratase [Source:HGNC Symbol;Acc:HGNC:395]		\Abdominal Pain;Anemia, Hemolytic;Renal Cell Carcinoma;Constipation;Diarrhea;Hematological Disease;Hypertensive disease;Kidney Diseases;Lead Poisoning;Liver Cirrhosis;Liver diseases;Meningioma;Muscle hypotonia;Paresthesia;Peripheral Neuropathy;Prostatic Neoplasms;Psychotic Disorders;Respiratory Distress Syndrome, Adult;Respiratory Paralysis;Seizures;Vomiting;Polyneuropathy;Porphyrias, Hepatic;Fai…	Ribosome;Nucleus;Chromatin;Insoluble Fraction	GENCODE		aminolevulinate dehydratase	q32
ALDH18A1	ENSG00000059573	5832	0.164154	-2.60687	0.00419984	0.0248665	down	3.93845	5.33406	4.25097	3.79358	4.34869	3.27772	3.80675	3.85195	3.65376	4.27359	3.94007	4.18736	5.95609	4.99566	5.10288	5.38471	5.23096	10	95605941	95656711	-	50770	ENST00000371224	ENSG00000059573	aldehyde dehydrogenase 18 family member A1 [Source:HGNC Symbol;Acc:HGNC:9722]		\Arcus Senilis;Athetosis;Congenital clubfoot;Congenital cataract;Corneal Opacity;Cutis Laxa;Dwarfism;Dysarthria;Epilepsy;Fetal Growth Retardation;Gastroesophageal reflux disease;Heartburn;Hernia;Hernia, Inguinal;Umbilical hernia;Hip Dislocation, Congenital;Orbital separation excessive;Infant, Small for Gestational Age;Mental Retardation;Microstomia;Muscle hypotonia;Myopia;Babinski Reflex;Seizures…	Nucleus;Endoplasmic reticulum;Insoluble Fraction;Cell Membrane	GENCODE		aldehyde dehydrogenase 18 family member A1	q24.1
ALDOA	ENSG00000149925	226	0.175874	-2.50738	0.00436167	0.0255175	down	3.5642	5.45657	3.88651	2.97432	4.10107	2.54397	4.03749	4.10353	3.08306	3.40712	3.75439	3.75055	5.59846	5.40578	5.00581	5.71302	5.55978	16	30064164	30070457	+	6293	ENST00000564595	ENSG00000149925	\aldolase, fructose-bisphosphate A [Source:HGNC Symbol;Acc:HGNC:414]\		Blepharoptosis;Cholecystitis;Cholelithiasis;Icterus;Neoplasm Invasiveness;Neoplasm Metastasis;Delayed Puberty;Splenomegaly;Normocytic anemia;Myocardial Ischemia;Adenocarcinoma of lung (disorder);Normochromic anemia;Glycogen Storage Disease XII;Short stature;Short neck;Congenital Epicanthus;Mammary Neoplasms;Low posterior hairline;Autosomal recessive predisposition;Nonspherocytic hemolytic anemia	Cytosol;Ribosome;Cytoplasm	GENCODE		aldolase, fructose-bisphosphate A	p11.2
ALDOC	ENSG00000109107	230	0.408824	-1.29045	4.99157e-07	7.305e-05	down	7.12517	9.62261	7.71912	7.01832	6.56467	7.2628	8.0772	7.75525	6.92766	5.99093	6.11406	7.82174	9.82302	9.27465	9.75038	9.84102	9.42395	17	28573115	28576948	-	3833	ENST00000226253	ENSG00000109107	\aldolase, fructose-bisphosphate C [Source:HGNC Symbol;Acc:HGNC:418]\			Cytosol;Ribosome;Endoplasmic reticulum;Chromatin;Insoluble Fraction;Nucleous;Nucleoplasm	GENCODE		aldolase, fructose-bisphosphate C	q11.2
ALG8	ENSG00000159063	79053	0.154206	-2.69707	4.80946e-06	0.000321066	down	6.67226	7.83645	6.73365	6.43086	6.42159	6.50716	6.57312	7.03669	7.27998	6.56756	6.49931	6.67265	8.17716	7.68886	7.49922	8.18369	7.63333	11	78095244	78139660	-	44416	ENST00000299626	ENSG00000159063	\ALG8, alpha-1,3-glucosyltransferase [Source:HGNC Symbol;Acc:HGNC:23161]\		Depressive disorder;Congenital disorder of glycosylation type 1H	Nucleus;Ribosome;Endoplasmic reticulum	GENCODE		ALG8 alpha-1,3-glucosyltransferase	q14.1
ALK	ENSG00000171094	238	0.390233	-1.35759	1.1642e-05	0.000571162	down	5.65411	8.17755	6.64936	5.16421	5.81585	5.34226	6.34974	6.04087	5.15039	4.95221	4.83635	6.23988	7.88019	7.39819	8.01263	8.69289	8.90386	2	29192774	29921586	-	728812	ENST00000389048	ENSG00000171094	ALK receptor tyrosine kinase [Source:HGNC Symbol;Acc:HGNC:427]		\Alcoholic Intoxication, Chronic;Brain Neoplasms;Non-Small Cell Lung Carcinoma;Renal Cell Carcinoma;Neoplastic Cell Transformation;Mental Depression;Depressive disorder;Granuloma, Plasma Cell;Neoplasm Metastasis;Neoplasm Recurrence, Local;Nervous System Neoplasms;Neuroblastoma;Schizophrenia;Diffuse Large B-Cell Lymphoma;Plasma Cell Granuloma, Pulmonary;Adenocarcinoma of lung (disorder);Ki-1+ Anap…		GENCODE		ALK receptor tyrosine kinase	p23.1
ALPL	ENSG00000162551	249	0.412864	-1.27626	0.00138732	0.0125871	down	6.67361	9.00995	7.04414	5.90467	6.62687	6.47544	7.74742	7.47008	6.25008	5.81268	6.18884	7.21582	9.5625	8.65927	8.838	9.15535	8.83461	1	21509397	21578410	+	69013	ENST00000374840	ENSG00000162551	\alkaline phosphatase, liver/bone/kidney [Source:HGNC Symbol;Acc:HGNC:438]\		\Alveolar Bone Loss;Anemia;Anorexia;Apnea;Calcinosis;Constipation;Craniosynostosis;Dental caries;Epilepsy;Exophthalmos;Fever;Foot Deformities;Pathological fracture;Heat Stroke;Polyhydramnios;Hypercalcemia;Hypercalciuria;Hyperparathyroidism, Secondary;Liver diseases;Micromelia;Muscle hypotonia;Myopathy;Nephrocalcinosis;Osteomalacia;Rickets;Seizures;Tooth Abnormalities;Vomiting;Intracranial Hemorrh…	Endoplasmic reticulum;Cell Membrane;Nucleoplasm	GENCODE		alkaline phosphatase, biomineralization associated	p36.12
AMPD3	ENSG00000133805	272	0.198012	-2.33634	6.58533e-06	0.000397074	down	3.9828	5.21502	4.13945	3.91788	4.51394	4.04927	4.04872	4.24794	3.27315	3.67667	3.67545	4.28556	5.27163	5.34023	5.34122	5.11175	5.01028	11	10308313	10507579	+	199266	ENST00000396554	ENSG00000133805	adenosine monophosphate deaminase 3 [Source:HGNC Symbol;Acc:HGNC:470]		Muscle AMP deaminase deficiency;Erythrocyte Amp Deaminase Deficiency;Adenosine monophosphate deaminase deficiency	Cytosol;Nucleus;Chromatin;Insoluble Fraction;Cell Membrane	GENCODE		adenosine monophosphate deaminase 3	p15.4
ANGEL2	ENSG00000174606	90806	0.414384	-1.27096	9.56667e-07	0.000110383	down	6.68575	7.91287	6.7999	6.69499	6.8721	6.34302	6.90488	7.17073	6.93256	5.96142	6.80975	6.36812	7.91546	7.9348	8.16004	7.82742	7.72662	1	212992182	213015867	-	23685	ENST00000366962	ENSG00000174606	angel homolog 2 [Source:HGNC Symbol;Acc:HGNC:30534]			Nucleus;Cytoplasm;Cytosol	GENCODE		angel homolog 2	q32.3
ANKDD1B	ENSG00000189045	728780	3.63108	1.8604	0.00916591	0.0412885	up	12.4667	10.6063	12.2237	14.4172	11.2141	14.935	12.1505	11.8561	13.0449	11.2839	11.2199	12.3218	10.6667	10.7081	9.87883	11.0186	10.7592	5	75611182	75681773	+	70591	ENST00000601380	ENSG00000189045	ankyrin repeat and death domain containing 1B [Source:HGNC Symbol;Acc:HGNC:32525]			Nucleus	GENCODE		ankyrin repeat and death domain containing 1B	q13.3
ANKRD1	ENSG00000148677	27063	25.4816	4.67138	0.0117173	0.0489429	up	7.89985	3.22847	7.44784	10.2239	3.37318	13.5662	4.66597	10.4814	8.61672	4.74093	11.2461	4.63626	2.4371	3.38136	3.85889	2.38192	4.08306	10	90912096	90921087	-	8991	ENST00000371697	ENSG00000148677	ankyrin repeat domain 1 [Source:HGNC Symbol;Acc:HGNC:15819]		\Cardiomyopathy, Dilated;Endometriosis;Scimitar Syndrome;LEFT VENTRICULAR NONCOMPACTION 10;LEFT VENTRICULAR NONCOMPACTION 8\		GENCODE	Yes	ankyrin repeat domain 1	q23.31
ANKRD22	ENSG00000152766	118932	0.282005	-1.82621	0.0078565	0.0371218	down	2.6237	4.64165	2.92255	2.36206	2.39442	2.54397	3.60543	2.56526	2.33603	2.44709	2.44703	2.61317	5.71601	3.69301	4.72839	4.53729	4.53354	10	88819896	88851844	-	31948	ENST00000371930	ENSG00000152766	ankyrin repeat domain 22 [Source:HGNC Symbol;Acc:HGNC:28321]			Cytoplasm	GENCODE	Yes	ankyrin repeat domain 22	q23.31
ANKRD30BL	ENSG00000163046	554226	0.361321	-1.46865	0.00474381	0.0270092	down	7.11954	11.3725	8.20998	6.31548	7.22518	6.20799	9.32859	8.11238	6.80183	5.54916	5.37236	8.07249	11.5031	11.061	11.3929	11.3959	11.5097	2	132147591	132257969	-	110378	ENST00000409867	ENSG00000163046	ankyrin repeat domain 30B like [Source:HGNC Symbol;Acc:HGNC:35167]			Nucleus	GENCODE		ankyrin repeat domain 30B like	q21.2
ANKRD44	ENSG00000065413	91526	2.12751	1.08917	0.00403447	0.0241783	up	9.0047	7.91553	8.9941	9.2538	9.58861	7.62313	8.79246	8.27306	8.93593	9.99512	9.43307	9.15772	8.08735	8.14049	7.7563	7.70718	7.88633	2	196967017	197311173	-	344156	ENST00000282272	ENSG00000065413	ankyrin repeat domain 44 [Source:HGNC Symbol;Acc:HGNC:25259]			Nucleus	GENCODE		ankyrin repeat domain 44	q33.1
ANXA11	ENSG00000122359	311	0.459495	-1.12188	0.0105757	0.0454824	down	7.556	9.3708	7.44809	7.64455	7.90473	7.02547	8.12248	8.29491	7.58955	6.86201	6.89694	7.77123	9.91103	9.01112	9.25571	9.10853	9.5676	10	80150889	80205572	-	54683	ENST00000438331	ENSG00000122359	annexin A11 [Source:HGNC Symbol;Acc:HGNC:535]		Sarcoidosis	Cytosol;Ribosome	GENCODE		annexin A11	q22.3
AP1G1	ENSG00000166747	164	2.28139	1.18991	0.00146152	0.0129535	up	7.67614	6.48623	7.84131	8.31601	7.11315	8.65412	6.77075	8.2147	7.79792	7.01659	7.17267	7.86419	6.65873	6.25568	6.27462	6.81814	6.42398	16	71729000	71809201	-	80201	ENST00000393512	ENSG00000166747	adaptor related protein complex 1 subunit gamma 1 [Source:HGNC Symbol;Acc:HGNC:555]			Cytosol;Nucleus;Ribosome;Chromatin;Insoluble Fraction;Cell Membrane	GENCODE		adaptor related protein complex 1 subunit gamma 1	q22.2
AP1G2	ENSG00000213983	8906	0.410076	-1.28604	0.00244411	0.0177487	down	7.01659	7.99497	7.20859	6.78385	6.90674	7.30315	7.39236	6.91899	6.73537	7.12241	6.8833	6.91118	8.47018	7.70885	8.08597	7.91763	7.79221	14	23559565	23568070	-	8505	ENST00000308724	ENSG00000213983	adaptor related protein complex 1 subunit gamma 2 [Source:HGNC Symbol;Acc:HGNC:556]			Nucleus;Cytosol;Insoluble Fraction;Nucleous;Nucleoplasm	GENCODE		adaptor related protein complex 1 subunit gamma 2	q11.2
AP3S1	ENSG00000177879	1176	0.29155	-1.77819	1.23653e-06	0.000130406	down	3.62937	7.36034	3.77965	3.77103	2.98889	4.38925	5.17075	3.38253	3.88517	2.44709	3.08073	3.39857	6.9252	9.58137	6.65844	7.25476	6.3819	5	115841592	115914081	+	72489	ENST00000316788	ENSG00000177879	adaptor related protein complex 3 subunit sigma 1 [Source:HGNC Symbol;Acc:HGNC:2013]		\Liver Cirrhosis, Experimental\	Ribosome;Cytosol;Cytoplasm	GENCODE		adaptor related protein complex 3 subunit sigma 1	q22.3
AP3S2	ENSG00000157823	10239	2.20281	1.13934	0.00125082	0.0118262	up	9.19549	8.05615	8.9336	9.80295	9.64117	8.20215	8.72503	9.23159	8.75421	9.02729	10.0178	9.61911	7.86148	8.05846	8.49394	7.64994	8.21692	15	89830599	89894638	-	64039	ENST00000336418	ENSG00000157823	adaptor related protein complex 3 subunit sigma 2 [Source:HGNC Symbol;Acc:HGNC:571]		\Diabetes Mellitus, Non-Insulin-Dependent\	Cytosol;Ribosome;Nucleus;Cytoplasm;Chromatin	GENCODE		adaptor related protein complex 3 subunit sigma 2	q26.1
APBA2	ENSG00000276495	321	0.40744	-1.29534	0.00396542	0.0239321	down	4.59276	6.66301	4.87682	4.79328	4.23258	4.31131	5.68823	5.02596	4.75728	4.18202	3.32364	4.73647	6.38627	6.7634	6.74379	6.62773	6.79387	CHR_HSCHR15_4_CTG8	29060035	29259075	+	199040	ENST00000561069	ENSG00000034053	amyloid beta precursor protein binding family A member 2 [Source:HGNC Symbol;Acc:HGNC:579]		Schizophrenia	Cytosol;Insoluble Fraction;Cell Membrane;Nucleous	GENCODE		amyloid beta precursor protein binding family A member 2
APBA2	ENSG00000034053	321	0.40744	-1.29534	0.00396542	0.0239321	down	4.59276	6.66301	4.87682	4.79328	4.23258	4.31131	5.68823	5.02596	4.75728	4.18202	3.32364	4.73647	6.38627	6.7634	6.74379	6.62773	6.79387	15	28884483	29118315	+	233832	ENST00000561069	ENSG00000034053	amyloid beta precursor protein binding family A member 2 [Source:HGNC Symbol;Acc:HGNC:579]		Schizophrenia	Cytosol;Insoluble Fraction;Cell Membrane;Nucleous	GENCODE		amyloid beta precursor protein binding family A member 2	q13.1
APELA	ENSG00000248329	100506013	0.15966	-2.64693	0.000514271	0.0067222	down	5.07995	6.3247	5.02414	4.88783	5.30911	5.39271	5.31343	5.19805	4.59006	4.42682	5.43096	5.22643	6.72123	6.37424	6.19877	6.28301	6.04628	4	164877178	164898965	+	21787	ENST00000507152	ENSG00000248329	apelin receptor early endogenous ligand [Source:HGNC Symbol;Acc:HGNC:48925]	papillary thyroid carcinoma		Cytoplasm	GENCODE		apelin receptor early endogenous ligand	q32.3
APOBEC3B	ENSG00000179750	9582	0.162882	-2.6181	5.98656e-05	0.0017034	down	2.77751	4.61683	2.81698	2.36206	3.04268	2.54397	4.13815	2.80527	2.33603	2.44709	2.44703	2.83579	5.11301	4.36841	4.41611	4.62567	4.56096	22	38982347	38992804	+	10457	ENST00000333467	ENSG00000179750	apolipoprotein B mRNA editing enzyme catalytic subunit 3B [Source:HGNC Symbol;Acc:HGNC:17352]		Bladder Neoplasm;Squamous cell carcinoma;Uterine Cervical Neoplasm;Head and Neck Neoplasms;Adenocarcinoma of lung (disorder);Mammary Neoplasms	Cytoplasm	GENCODE		apolipoprotein B mRNA editing enzyme catalytic subunit 3B	q13.1
APOC2	ENSG00000234906	344	3.01025	1.58988	0.00390324	0.0236727	up	10.3507	8.76078	10.6183	11.349	8.62584	11.8284	9.83262	11.0378	10.6439	9.40373	9.51941	10.6476	8.84866	9.05872	8.46459	8.80741	8.62451	19	44946035	44949565	+	3530	ENST00000590360	ENSG00000234906	apolipoprotein C2 [Source:HGNC Symbol;Acc:HGNC:609]		\Drug Eruptions;Hepatomegaly;Hyperlipoproteinemia Type I;Liver Neoplasms, Experimental;Pancreatitis;Splenomegaly;Eruptive xanthoma;Familial apolipoprotein C-II deficiency;Lipidemia retinalis;Hypertriglyceridemia result;Apolipoprotein C-II Deficiency (disorder);Autosomal recessive predisposition\		GENCODE		apolipoprotein C2	q13.32
APOC3	ENSG00000110245	345	0.272053	-1.87804	7.21116e-05	0.0019201	down	3.73153	5.59986	3.90262	2.74702	3.72113	4.05976	4.36043	4.21438	3.39327	3.66078	3.17174	4.08422	5.97353	5.08538	5.28452	5.57622	6.07967	11	116829706	116833072	+	3366	ENST00000227667	ENSG00000110245	apolipoprotein C3 [Source:HGNC Symbol;Acc:HGNC:610]		\Cardiovascular Diseases;Drug Eruptions;Hypercholesterolemia;Hypercholesterolemia, Familial;Hyperlipidemia;Hyperlipoproteinemias;Hypobetalipoproteinemias;Lung Neoplasms;Cholesteryl Ester Transfer Protein Deficiency;Hypotriglyceridaemia;Serum cholesterol raised;Low density lipoprotein decreased;Coronary Artery Disease;HYPERALPHALIPOPROTEINEMIA 1;Apolipoprotein C-III Deficiency\	Cytoplasm	GENCODE		apolipoprotein C3	q23.3
APOC4-APOC2	ENSG00000224916	NA	2.25316	1.17195	0.00563691	0.0302184	up	9.28327	8.11131	9.5081	10.0207	8.49889	10.4145	8.7154	9.92133	9.41314	8.34999	8.51056	9.48	8.08336	8.11682	7.59427	8.7523	8.00982	19	44942238	44949565	+	7327	ENST00000589057	ENSG00000224916	APOC4-APOC2 readthrough (NMD candidate) [Source:HGNC Symbol;Acc:HGNC:44426]			Cytoplasm	GENCODE			q13.32
APOM	ENSG00000204444	55937	0.39332	-1.34623	6.8365e-06	0.000405676	down	4.66615	6.46901	4.70554	4.72646	4.08966	5.70007	4.73805	4.87402	4.49591	3.67423	4.93144	4.72617	6.46211	6.61513	6.81306	6.11204	6.34269	6	31652416	31658210	+	5794	ENST00000375916	ENSG00000204444	apolipoprotein M [Source:HGNC Symbol;Acc:HGNC:13916]			Cytosol	GENCODE		apolipoprotein M	p21.33
APOM	ENSG00000224290	55937	0.39332	-1.34623	6.8365e-06	0.000405676	down	4.66615	6.46901	4.70554	4.72646	4.08966	5.70007	4.73805	4.87402	4.49591	3.67423	4.93144	4.72617	6.46211	6.61513	6.81306	6.11204	6.34269	CHR_HSCHR6_MHC_COX_CTG1	31639825	31645618	+	5793	ENST00000375916	ENSG00000204444	apolipoprotein M [Source:HGNC Symbol;Acc:HGNC:13916]			Cytosol	GENCODE		apolipoprotein M
APOM	ENSG00000227567	55937	0.39332	-1.34623	6.8365e-06	0.000405676	down	4.66615	6.46901	4.70554	4.72646	4.08966	5.70007	4.73805	4.87402	4.49591	3.67423	4.93144	4.72617	6.46211	6.61513	6.81306	6.11204	6.34269	CHR_HSCHR6_MHC_DBB_CTG1	31634594	31640388	+	5794	ENST00000375916	ENSG00000204444	apolipoprotein M [Source:HGNC Symbol;Acc:HGNC:13916]			Cytosol	GENCODE		apolipoprotein M
APOM	ENSG00000226215	55937	0.39332	-1.34623	6.8365e-06	0.000405676	down	4.66615	6.46901	4.70554	4.72646	4.08966	5.70007	4.73805	4.87402	4.49591	3.67423	4.93144	4.72617	6.46211	6.61513	6.81306	6.11204	6.34269	CHR_HSCHR6_MHC_MCF_CTG1	31728695	31734489	+	5794	ENST00000375916	ENSG00000204444	apolipoprotein M [Source:HGNC Symbol;Acc:HGNC:13916]			Cytosol	GENCODE		apolipoprotein M
APOM	ENSG00000235754	55937	0.39332	-1.34623	6.8365e-06	0.000405676	down	4.66615	6.46901	4.70554	4.72646	4.08966	5.70007	4.73805	4.87402	4.49591	3.67423	4.93144	4.72617	6.46211	6.61513	6.81306	6.11204	6.34269	CHR_HSCHR6_MHC_SSTO_CTG1	31643159	31648952	+	5793	ENST00000375916	ENSG00000204444	apolipoprotein M [Source:HGNC Symbol;Acc:HGNC:13916]			Cytosol	GENCODE		apolipoprotein M
APOM	ENSG00000231974	55937	0.39332	-1.34623	6.8365e-06	0.000405676	down	4.66615	6.46901	4.70554	4.72646	4.08966	5.70007	4.73805	4.87402	4.49591	3.67423	4.93144	4.72617	6.46211	6.61513	6.81306	6.11204	6.34269	CHR_HSCHR6_MHC_MANN_CTG1	31691869	31697663	+	5794	ENST00000375916	ENSG00000204444	apolipoprotein M [Source:HGNC Symbol;Acc:HGNC:13916]			Cytosol	GENCODE		apolipoprotein M
APOM	ENSG00000206409	55937	0.39332	-1.34623	6.8365e-06	0.000405676	down	4.66615	6.46901	4.70554	4.72646	4.08966	5.70007	4.73805	4.87402	4.49591	3.67423	4.93144	4.72617	6.46211	6.61513	6.81306	6.11204	6.34269	CHR_HSCHR6_MHC_QBL_CTG1	31642642	31648435	+	5793	ENST00000375916	ENSG00000204444	apolipoprotein M [Source:HGNC Symbol;Acc:HGNC:13916]			Cytosol	GENCODE		apolipoprotein M
AQP1	ENSG00000240583	358	0.399473	-1.32383	0.00270611	0.0189306	down	6.26715	7.4283	6.66504	5.91097	6.10789	6.35649	6.80732	6.46625	6.1326	5.9039	5.81992	6.50115	7.66848	7.17591	7.40247	7.47114	7.42348	7	30911853	30925517	+	13664	ENST00000409899	ENSG00000240583	aquaporin 1 (Colton blood group) [Source:HGNC Symbol;Acc:HGNC:633]		\Choledochal Cyst;Adenoid Cystic Carcinoma;Edema, Cardiac;Hypertensive disease;Hyperthyroidism;Animal Mammary Neoplasms;Mammary Neoplasms, Experimental;Pain;Salivary Gland Neoplasms;Septic Shock;Autosomal Recessive Polycystic Kidney Disease\	Endoplasmic reticulum;Ribosome;Nucleus	GENCODE		aquaporin 1 (Colton blood group)	p14.3
AQP11	ENSG00000178301	282679	2.02198	1.01577	0.00134023	0.0122818	up	5.02282	4.00705	4.35153	5.13858	5.04529	4.99412	4.78741	4.86123	4.88974	5.79351	5.87459	4.49221	3.43081	3.93116	4.37193	4.03015	4.27121	11	77589391	77610356	+	20965	ENST00000313578	ENSG00000178301	aquaporin 11 [Source:HGNC Symbol;Acc:HGNC:19940]			Ribosome;Nucleous	GENCODE		aquaporin 11	q14.1
AQP5	ENSG00000161798	362	2.24398	1.16606	0.000503784	0.00662218	up	9.04936	7.8833	8.42827	9.736	8.5951	9.22762	8.49889	8.63154	9.09056	9.78465	9.75952	8.74146	7.78691	8.10979	7.82651	7.77026	7.92305	12	49961872	49965682	+	3810	ENST00000293599	ENSG00000161798	aquaporin 5 [Source:HGNC Symbol;Acc:HGNC:638]		\Flushing;Diaphragmatic Hernia;Keratoderma, Palmoplantar, Diffuse;Pruritus;Skin Ulcer;Erythema;Skin bulla;Papule;Diffuse palmoplantar keratoderma, Bothnian type;Abnormal blistering of the skin;Blister of skin\	Cytosol;Ribosome	GENCODE		aquaporin 5	q13.12
AQP7	ENSG00000165269	364	0.498446	-1.00449	6.98035e-07	8.9368e-05	down	3.836	4.75417	3.56485	3.83661	3.67011	3.5905	3.95998	3.90163	3.62673	4.25254	3.7273	4.22976	4.96267	4.65206	4.95715	4.47665	4.72233	9	33383179	33402682	-	19503	ENST00000297988	ENSG00000165269	aquaporin 7 [Source:HGNC Symbol;Acc:HGNC:640]		\Liver Cirrhosis, Experimental;Obesity\	Ribosome;Nucleus	GENCODE		aquaporin 7	p13.3
ARFGAP1	ENSG00000101199	55738	0.401693	-1.31583	0.000340644	0.0051978	down	5.4204	6.87963	5.70549	5.34751	5.34335	5.92611	5.83561	5.82756	4.98725	4.56338	5.19528	5.4725	7.16464	6.8146	7.04	6.81657	6.56232	20	63272785	63289790	+	17005	ENST00000353546	ENSG00000101199	ADP ribosylation factor GTPase activating protein 1 [Source:HGNC Symbol;Acc:HGNC:15852]		Developmental Disabilities;nervous system disorder	Nucleus;Insoluble Fraction;Cell Membrane;Nucleous;Nucleoplasm	GENCODE		ADP ribosylation factor GTPase activating protein 1	q13.33
ARHGAP10	ENSG00000071205	79658	0.433304	-1.20655	0.00431627	0.0253762	down	6.35312	9.0241	6.99289	7.3037	5.95726	5.43342	6.96641	7.2063	6.8499	5.48442	5.67784	5.65909	9.03884	9.04158	9.78921	8.77803	8.47282	4	147732063	148072776	+	340713	ENST00000336498	ENSG00000071205	Rho GTPase activating protein 10 [Source:HGNC Symbol;Acc:HGNC:26099]			Ribosome;Cytosol	GENCODE		Rho GTPase activating protein 10	q31.23
ARHGAP22	ENSG00000128805	58504	2.16966	1.11747	0.0024674	0.017855	up	5.02549	3.90802	4.39795	4.78624	5.02657	5.30726	4.42502	4.51225	5.15982	6.05357	5.81845	4.76779	4.21106	3.14544	4.2614	3.6993	4.22292	10	48446036	48656265	-	210229	ENST00000417912	ENSG00000128805	Rho GTPase activating protein 22 [Source:HGNC Symbol;Acc:HGNC:30320]				GENCODE		Rho GTPase activating protein 22	q11.23
ARHGAP24	ENSG00000138639	83478	2.43453	1.28364	0.0104952	0.0452019	up	4.02703	2.74339	3.2413	4.58851	3.41313	5.68295	4.47503	2.33843	4.57046	3.8238	4.20672	3.92996	3.29532	2.85668	2.39809	2.71009	2.45675	4	85475150	86002668	+	527518	ENST00000395184	ENSG00000138639	Rho GTPase activating protein 24 [Source:HGNC Symbol;Acc:HGNC:25361]			Cytosol	GENCODE		Rho GTPase activating protein 24	q21.23
ARHGAP26	ENSG00000145819	23092	2.63532	1.39798	0.00223083	0.016733	up	5.17906	3.78108	4.80251	5.58018	5.62732	4.85681	3.75253	4.71832	5.40147	6.27289	5.89988	4.87868	3.67601	4.25814	3.91696	2.90043	4.15385	5	142770377	143229011	+	458634	ENST00000274498	ENSG00000145819	Rho GTPase activating protein 26 [Source:HGNC Symbol;Acc:HGNC:17073]		Psychotic Disorders;Juvenile Myelomonocytic Leukemia;Somatic mutation	Nucleus;Cytoplasm	GENCODE		Rho GTPase activating protein 26	q31.3
ARHGAP31	ENSG00000031081	57514	0.498413	-1.00459	0.00616489	0.031912	down	5.06847	8.33156	5.73907	4.20895	5.97106	4.13911	6.67234	5.66667	4.12136	3.85573	4.82144	5.48893	8.98316	7.60203	8.2894	8.18492	8.59826	3	119294383	119420714	+	126331	ENST00000264245	ENSG00000031081	Rho GTPase activating protein 31 [Source:HGNC Symbol;Acc:HGNC:29216]		Adams Oliver syndrome		GENCODE		Rho GTPase activating protein 31	q13.32
ARHGAP36	ENSG00000147256	158763	0.207172	-2.2711	1.7784e-09	3.324e-06	down	5.90058	8.6203	6.45562	4.91039	6.45351	4.91124	7.25952	6.65844	5.4712	5.1394	5.30106	6.44542	8.93283	8.46636	8.64964	8.41556	8.63708	X	131058346	131089885	+	31539	ENST00000276211	ENSG00000147256	Rho GTPase activating protein 36 [Source:HGNC Symbol;Acc:HGNC:26388]				GENCODE		Rho GTPase activating protein 36	q26.1
ARHGAP42	ENSG00000165895	143872	0.327009	-1.6126	0.000107439	0.00251346	down	10.9971	13.2584	11.4927	10.7163	11.4681	10.4013	12.0761	11.5329	10.571	10.1714	10.0632	11.4779	13.6384	13.037	13.3577	13.1026	13.1562	11	100687288	100993941	+	306653	ENST00000524892	ENSG00000165895	Rho GTPase activating protein 42 [Source:HGNC Symbol;Acc:HGNC:26545]			Endoplasmic reticulum;Insoluble Fraction	GENCODE		Rho GTPase activating protein 42	q22.1
ARHGAP44	ENSG00000006740	9912	0.313476	-1.67357	7.74914e-08	2.1619e-05	down	4.16311	5.38614	4.17095	4.12271	3.50295	4.53605	4.49689	4.46565	4.16383	3.79266	4.1486	4.23081	5.83085	5.61782	5.18758	5.09532	5.1991	17	12789498	12991643	+	202145	ENST00000379672	ENSG00000006740	Rho GTPase activating protein 44 [Source:HGNC Symbol;Acc:HGNC:29096]				GENCODE		Rho GTPase activating protein 44	p12
ARHGDIA	ENSG00000141522	396	0.289665	-1.78754	9.05503e-05	0.00222706	down	7.83591	9.36332	8.33744	7.70885	8.22956	6.82279	7.77088	8.27556	7.64701	7.58129	7.69736	8.28833	9.52016	9.16522	9.21901	9.53365	9.37852	17	81867721	81871378	-	3657	ENST00000584461	ENSG00000141522	Rho GDP dissociation inhibitor alpha [Source:HGNC Symbol;Acc:HGNC:678]		\Edema;Sensorineural Hearing Loss (disorder);HIV Infections;Keloid;Mental Retardation;Neoplasm Metastasis;Nephrotic Syndrome;Proteinuria;Blindness, Cortical;Hypoalbuminemia;Diffuse mesangial sclerosis (disorder);Low intelligence;Progressive renal failure;Mental deficiency;Mammary Neoplasms;Chronic Kidney Diseases;Rapidly progressive;Poor school performance;Rapidly progressive disorder;Neonatal on…	Cytosol;Ribosome	GENCODE		Rho GDP dissociation inhibitor alpha	q25.3
ARHGEF10	ENSG00000104728	9639	0.480623	-1.05702	1.48072e-06	0.000146366	down	4.14465	5.09803	4.32462	3.7647	4.43436	4.03386	4.55175	3.99259	4.06443	3.82218	4.09963	4.35836	5.15374	4.77943	5.39145	5.10907	5.05645	8	1823926	1958641	+	134715	ENST00000518288	ENSG00000104728	Rho guanine nucleotide exchange factor 10 [Source:HGNC Symbol;Acc:HGNC:14103]		\Bipolar Disorder;Mental Depression;Depressive disorder;Peripheral demyelination;Slowed Nerve Conduction Velocity, Autosomal Dominant;Onion bulb formation;Adult onset;Decreased nerve conduction velocity\	Nucleus;Chromatin;Insoluble Fraction;Nucleous;Nucleoplasm	GENCODE		Rho guanine nucleotide exchange factor 10	p23.3
ARHGEF10	ENSG00000274726	9639	0.480623	-1.05702	1.48072e-06	0.000146366	down	4.14465	5.09803	4.32462	3.7647	4.43436	4.03386	4.55175	3.99259	4.06443	3.82218	4.09963	4.35836	5.15374	4.77943	5.39145	5.10907	5.05645	CHR_HSCHR8_8_CTG1	1823976	1958641	+	134665	ENST00000518288	ENSG00000104728	Rho guanine nucleotide exchange factor 10 [Source:HGNC Symbol;Acc:HGNC:14103]		\Bipolar Disorder;Mental Depression;Depressive disorder;Peripheral demyelination;Slowed Nerve Conduction Velocity, Autosomal Dominant;Onion bulb formation;Adult onset;Decreased nerve conduction velocity\	Nucleus;Chromatin;Insoluble Fraction;Nucleous;Nucleoplasm	GENCODE		Rho guanine nucleotide exchange factor 10
ARHGEF18	ENSG00000104880	23370	0.16713	-2.58096	5.20229e-07	7.423e-05	down	2.55073	4.17377	2.53726	2.36206	2.39442	2.54397	2.38586	3.58142	2.47688	2.44709	2.44703	2.33133	3.44071	3.97149	4.16818	4.40618	4.88227	19	7348937	7472485	+	123548	ENST00000359920	ENSG00000104880	Rho/Rac guanine nucleotide exchange factor 18 [Source:HGNC Symbol;Acc:HGNC:17090]			Cytosol;Insoluble Fraction;Cell Membrane	GENCODE		Rho/Rac guanine nucleotide exchange factor 18	p13.2
ARHGEF39	ENSG00000137135	84904	0.466818	-1.09907	0.000538372	0.00689263	down	10.2658	12.5961	10.8284	9.9514	10.6211	9.87614	11.1145	11.0262	10.2312	9.0466	9.22794	10.7344	12.5957	12.3464	12.5617	12.792	12.6846	9	35658875	35675866	-	16991	ENST00000378387	ENSG00000137135	Rho guanine nucleotide exchange factor 39 [Source:HGNC Symbol;Acc:HGNC:25909]			Ribosome;Nucleus;Insoluble Fraction;Nucleous	GENCODE		Rho guanine nucleotide exchange factor 39	p13.3
ARHGEF4	ENSG00000136002	50649	2.20688	1.14201	5.98723e-05	0.0017034	up	11.6694	10.5274	11.5513	12.2571	11.2473	11.7692	11.1048	11.779	11.8734	11.8077	11.66	11.6441	10.1791	10.9495	10.1432	10.3402	11.0248	2	130836914	131047263	+	210349	ENST00000326016	ENSG00000136002	Rho guanine nucleotide exchange factor 4 [Source:HGNC Symbol;Acc:HGNC:684]			Nucleus	GENCODE		Rho guanine nucleotide exchange factor 4	q21.1
ARID3B	ENSG00000179361	10620	0.463993	-1.10783	0.0028091	0.0193587	down	5.37693	7.24145	5.57414	5.09516	5.92305	4.36347	6.1724	5.69764	4.83656	4.87723	5.51787	5.71181	7.56695	6.94255	7.11712	7.48557	7.09508	15	74541206	74598131	+	56925	ENST00000346246	ENSG00000179361	AT-rich interaction domain 3B [Source:HGNC Symbol;Acc:HGNC:14350]			Nucleus;Chromatin;Insoluble Fraction;Cell Membrane;Nucleous;Nucleoplasm	GENCODE	Yes	AT-rich interaction domain 3B	q24.1
ARL11	ENSG00000152213	115761	0.363155	-1.46134	7.63307e-06	0.000436061	down	7.85679	8.50544	7.6261	7.72896	7.96557	8.10762	7.69749	7.87617	7.83163	7.77454	8.12491	7.83496	8.61173	8.34659	8.63624	8.27262	8.66002	13	49628507	49633872	+	5365	ENST00000282026	ENSG00000152213	ADP ribosylation factor like GTPase 11 [Source:HGNC Symbol;Acc:HGNC:24046]		\Chronic Lymphocytic Leukemia;Liver Cirrhosis, Experimental;ovarian neoplasm\	Nucleus;Cytoplasm	GENCODE		ADP ribosylation factor like GTPase 11	q14.2
ARL4D	ENSG00000175906	379	2.50851	1.32683	0.00758313	0.0363162	up	9.33112	8.00429	10.5436	9.75307	9.25823	7.19725	9.15188	8.82312	9.31369	10.2209	9.71892	9.33047	7.78878	8.36124	8.03599	8.03921	7.79622	17	43398993	43401137	+	2144	ENST00000320033	ENSG00000175906	ADP ribosylation factor like GTPase 4D [Source:HGNC Symbol;Acc:HGNC:656]			Cytosol;Insoluble Fraction	GENCODE		ADP ribosylation factor like GTPase 4D	q21.31
ARL6IP6	ENSG00000177917	151188	2.22306	1.15255	0.00477615	0.0271355	up	6.9711	5.81855	7.04451	7.2488	6.32833	8.19611	6.20052	7.39431	7.72244	6.43863	6.30862	6.82872	5.46255	5.5581	5.65303	6.64897	5.77012	2	152717647	152762396	+	44749	ENST00000326446	ENSG00000177917	ADP ribosylation factor like GTPase 6 interacting protein 6 [Source:HGNC Symbol;Acc:HGNC:24048]			Ribosome;Endoplasmic reticulum	GENCODE		ADP ribosylation factor like GTPase 6 interacting protein 6	q23.3
ARMS2	ENSG00000254636	387715	0.305919	-1.70878	4.63226e-05	0.0014407	down	7.57961	8.23152	7.57103	7.39039	7.6562	7.20859	7.72644	7.45543	7.68364	7.68552	7.88721	7.53161	8.35389	8.17283	8.31013	8.06371	8.25705	10	122454653	122457352	+	2699	ENST00000528446	ENSG00000254636	age-related maculopathy susceptibility 2 [Source:HGNC Symbol;Acc:HGNC:32685]		Age related macular degeneration		GENCODE		age-related maculopathy susceptibility 2	q26.13
ARPC2	ENSG00000163466	10109	0.216661	-2.20649	6.6745e-05	0.00182932	down	5.23701	5.71966	5.08099	5.11683	5.37005	5.15899	5.30015	5.20993	5.22362	5.49073	5.09659	5.32225	5.58946	5.68593	5.67878	5.73969	5.90442	2	218217141	218254356	+	37215	ENST00000295685	ENSG00000163466	actin related protein 2/3 complex subunit 2 [Source:HGNC Symbol;Acc:HGNC:705]		Ulcerative Colitis	Cytosol;Lamellipodium;Cell leading edge;Ribosome;Cytoplasm	GENCODE		actin related protein 2/3 complex subunit 2	q35
ARPC4	ENSG00000241553	10093	0.329576	-1.60132	1.43644e-06	0.000144257	down	5.24336	6.53977	5.73009	5.70144	5.21265	4.81267	5.44586	5.7539	4.76586	5.02835	4.8149	5.16788	6.597	6.56632	6.81424	6.3593	6.36199	3	9792495	9807101	+	14606	ENST00000433034	ENSG00000241553	actin related protein 2/3 complex subunit 4 [Source:HGNC Symbol;Acc:HGNC:707]			Cytosol;Ribosome;Cytoplasm	GENCODE		actin related protein 2/3 complex subunit 4	p25.3
ARRB2	ENSG00000141480	409	0.481754	-1.05363	0.00640565	0.0327606	down	3.99505	5.69488	4.10909	3.73732	3.74216	4.43546	4.82993	3.90097	3.17369	3.57166	3.92122	4.52903	5.6081	5.94407	6.1356	5.26281	5.52383	17	4710596	4721499	+	10903	ENST00000412477	ENSG00000141480	arrestin beta 2 [Source:HGNC Symbol;Acc:HGNC:712]		\Bipolar Disorder;Mental Depression;Depressive disorder;Liver Cirrhosis, Experimental;Schizophrenia;Amphetamine-Related Disorders;Mood Disorders;Cocaine Dependence\	Cytosol;Nucleous;Nucleoplasm	GENCODE		arrestin beta 2	p13.2
ARSB	ENSG00000113273	411	3.16321	1.66139	0.00564324	0.0302202	up	7.4918	5.83041	6.49315	8.55876	6.66686	8.98164	5.87478	6.95464	8.04851	8.28108	8.51567	6.54291	6.01762	5.87271	5.58139	5.82524	5.85508	5	78777209	78986087	-	208878	ENST00000264914	ENSG00000113273	arylsulfatase B [Source:HGNC Symbol;Acc:HGNC:714]		\Deafness;Glaucoma;Hearing Loss, Partial;Heart valve disease;Hepatomegaly;Hernia, Inguinal;Umbilical hernia;Hip Dislocation, Congenital;Hirsutism;Hydrocephalus;Macroglossia;Mucopolysaccharidosis VI;Splenomegaly;Pfaundler-Hurler Syndrome;Cervical myelopathy;Joint stiffness;Long narrow head;Claw hand;VALVULAR ABNORMALITY;Congenital deafness;Epiphyseal dysplasia;Corneal stromal opacities;Knee joint …	Nucleus;Cytoplasm	GENCODE		arylsulfatase B	q14.1
ASAH1	ENSG00000104763	427	0.115169	-3.11817	0.00302525	0.0203578	down	11.3295	14.4618	11.7878	10.3861	11.8327	10.151	13.3222	11.8205	10.5192	10.3647	11.5128	11.5977	14.8063	13.9701	14.3644	14.8234	14.3448	8	18055992	18084998	-	29006	ENST00000381733	ENSG00000104763	N-acylsphingosine amidohydrolase 1 [Source:HGNC Symbol;Acc:HGNC:735]		\Arthralgia;Arthritis;Epilepsies, Myoclonic;Hepatomegaly;Kyphosis deformity of spine;Lipoidosis;Liver Cirrhosis, Experimental;Mental Retardation;Spinal Muscular Atrophy;Myoclonus;Nystagmus;Osteoporosis;Respiratory Insufficiency;Schizophrenia;Speech Disorders;Curvature of spine;Splenomegaly;Tremor;Electroencephalogram abnormal;Joint swelling;Joint stiffness;Chronic schizophrenia;Failure to gain we…	Endoplasmic reticulum;Ribosome	GENCODE		N-acylsphingosine amidohydrolase 1	p22
ASAP3	ENSG00000088280	55616	0.372449	-1.42488	0.00379761	0.023301	down	6.2533	6.94133	6.14266	6.22129	6.16604	6.12188	6.60392	6.46675	6.08537	6.48477	5.88131	6.35905	6.98573	6.96657	6.92253	6.9336	6.8982	1	23428563	23484568	-	56005	ENST00000336689	ENSG00000088280	\ArfGAP with SH3 domain, ankyrin repeat and PH domain 3 [Source:HGNC Symbol;Acc:HGNC:14987]\			Nucleus;Insoluble Fraction	GENCODE		ArfGAP with SH3 domain, ankyrin repeat and PH domain 3	p36.12
ASAP3	ENSG00000282854	55616	0.372449	-1.42488	0.00379761	0.023301	down	6.2533	6.94133	6.14266	6.22129	6.16604	6.12188	6.60392	6.46675	6.08537	6.48477	5.88131	6.35905	6.98573	6.96657	6.92253	6.9336	6.8982	CHR_HSCHR1_4_CTG3	23436027	23492032	-	56005	ENST00000336689	ENSG00000088280	\ArfGAP with SH3 domain, ankyrin repeat and PH domain 3 [Source:HGNC Symbol;Acc:HGNC:14987]\			Nucleus;Insoluble Fraction	GENCODE		ArfGAP with SH3 domain, ankyrin repeat and PH domain 3
ASCL4	ENSG00000187855	121549	0.322864	-1.631	3.02574e-05	0.00110896	down	3.31828	5.34175	3.7051	2.97965	4.35914	2.54397	4.136	3.60994	2.41684	2.97726	3.23648	3.21839	5.66654	5.37568	5.0629	5.35074	5.25287	12	107774704	107776644	+	1940	ENST00000342331	ENSG00000187855	achaete-scute family bHLH transcription factor 4 [Source:HGNC Symbol;Acc:HGNC:24311]				GENCODE	Yes	achaete-scute family bHLH transcription factor 4	q23.3
ASPA	ENSG00000108381	443	2.29175	1.19645	0.000161965	0.00329788	up	9.69843	8.50198	9.76269	9.14275	9.71022	10.3133	9.52792	8.9276	10.0834	10.2852	9.67134	9.55987	7.92779	8.64503	8.56114	8.77986	8.59606	17	3472374	3503405	+	31031	ENST00000263080	ENSG00000108381	aspartoacylase [Source:HGNC Symbol;Acc:HGNC:756]		\Comatose;Deafness;Deglutition Disorders;Epilepsy;Gastroesophageal reflux disease;Hearing Loss, Partial;Heartburn;Language Delay;Lethargy;Mental Retardation;Muscle hypotonia;Muscle Spasticity;Nystagmus;Optic Atrophy;Seizures;Sleep disturbances;Electroencephalogram abnormal;Opisthotonus;Degenerative brain disorder;Canavan Disease;Speech impairment;Generalized seizures;Cerebral atrophy;Speech Delay…	Nucleus	GENCODE		aspartoacylase	p13.2
ATAD2	ENSG00000156802	29028	0.325352	-1.61993	3.04368e-06	0.000235093	down	3.23544	5.88162	2.90591	3.19587	3.66463	2.54397	3.39605	2.72258	2.33603	4.05382	3.67576	3.85982	6.23763	5.96395	6.95758	4.40051	5.84844	8	123319850	123416350	-	96500	ENST00000287394	ENSG00000156802	\ATPase family, AAA domain containing 2 [Source:HGNC Symbol;Acc:HGNC:30123]\			Cytosol;Nucleus;Insoluble Fraction	GENCODE		ATPase family AAA domain containing 2	q24.13
ATAD3A	ENSG00000197785	55210	0.424258	-1.23699	0.000662365	0.00786591	down	5.27397	6.67787	5.51946	4.75299	5.72302	4.73969	5.8967	5.47913	4.96705	5.13243	5.04963	5.47959	7.04864	6.90276	6.5999	6.61767	6.22038	1	1512162	1534685	+	22523	ENST00000378755	ENSG00000197785	\ATPase family, AAA domain containing 3A [Source:HGNC Symbol;Acc:HGNC:25567]\		Prostatic Neoplasms	Ribosome;Endoplasmic reticulum	GENCODE		ATPase family AAA domain containing 3A	p36.33
ATAD3B	ENSG00000160072	83858	0.492396	-1.02211	0.000759738	0.00861713	down	9.03563	9.70408	8.86096	9.13489	9.04905	9.24914	9.23003	9.1121	8.93215	8.80251	8.93304	9.0524	9.47429	9.70548	9.66627	10.0895	9.58486	1	1471765	1497848	+	26083	ENST00000308647	ENSG00000160072	\ATPase family, AAA domain containing 3B [Source:HGNC Symbol;Acc:HGNC:24007]\			Ribosome;Nucleus;Nucleous;Nucleoplasm	GENCODE		ATPase family AAA domain containing 3B	p36.33
ATL3	ENSG00000184743	25923	0.353725	-1.4993	0.000302129	0.00481193	down	7.35026	9.02936	7.30521	7.42127	7.37883	8.17836	7.92838	7.58518	7.1264	6.62352	6.7231	7.23237	9.57905	8.50982	9.16049	8.89623	9.00122	11	63624087	63671921	-	47834	ENST00000398868	ENSG00000184743	atlastin GTPase 3 [Source:HGNC Symbol;Acc:HGNC:24526]		\Bunion;Hallux Valgus;Hereditary Sensory Autonomic Neuropathy, Type 1;Osteomyelitis;Hyperkeratosis;Acro-Osteolysis;Hyporeflexia of lower limbs;Sensory axonal neuropathy;Peripheral sensory axonal neuropathy;Infection of bone;NEUROPATHY, HEREDITARY SENSORY, TYPE IF\	Cytosol;Ribosome	GENCODE		atlastin GTPase 3	q13.1
ATOH8	ENSG00000168874	84913	0.441455	-1.17966	0.00122729	0.0117043	down	7.05429	8.24719	7.21032	6.95333	7.06032	6.84716	7.4821	7.5081	6.85682	6.54369	6.74916	7.33187	8.61137	7.90629	8.36995	8.44073	7.90762	2	85751344	85791383	+	40039	ENST00000306279	ENSG00000168874	atonal bHLH transcription factor 8 [Source:HGNC Symbol;Acc:HGNC:24126]		Chemical and Drug Induced Liver Injury		GENCODE	Yes	atonal bHLH transcription factor 8	p11.2
ATOX1	ENSG00000177556	475	2.31164	1.20892	0.000669963	0.00792591	up	11.196	9.98708	10.4701	11.5013	11.5551	11.8154	10.4429	11.5519	11.0683	10.3684	11.8904	11.2963	10.2001	9.86294	10.2033	9.68901	9.98006	5	151742316	151772532	-	30216	ENST00000524142	ENSG00000177556	antioxidant 1 copper chaperone [Source:HGNC Symbol;Acc:HGNC:798]		\Hepatitis, Chronic;Hypertensive disease;Lung Neoplasms\	Ribosome;Cytosol;Cytoplasm	GENCODE		antioxidant 1 copper chaperone	q33.1
ATP13A5	ENSG00000187527	344905	0.23604	-2.08289	0.0100113	0.0436915	down	3.80248	5.17249	4.23464	3.54977	4.0995	3.47331	3.9615	4.15112	4.09733	3.35138	3.66921	3.43706	5.51075	5.15754	5.21209	4.45657	5.52551	3	193274789	193378820	-	104031	ENST00000342358	ENSG00000187527	ATPase 13A5 [Source:HGNC Symbol;Acc:HGNC:31789]				GENCODE		ATPase 13A5	q29
ATP5F1D	ENSG00000099624	513	0.309239	-1.69321	0.0038044	0.0233153	down	4.29584	5.75385	4.55277	4.73829	4.06858	4.33969	4.67482	4.56996	4.00388	3.44415	4.1008	4.46546	6.02716	5.26181	6.12288	5.40321	5.9542	19	1241746	1244825	+	3079	ENST00000215375	ENSG00000099624	ATP synthase F1 subunit delta [Source:HGNC Symbol;Acc:HGNC:837]		Bladder Neoplasm	Ribosome;Cytosol;Cytoplasm	GENCODE		ATP synthase F1 subunit delta	p13.3
ATP5MF-PTCD1	ENSG00000248919	100526740	2.09387	1.06617	0.00155583	0.0134583	up	10.7933	9.72715	10.4429	10.9796	10.8052	11.7727	9.9812	10.7048	10.264	10.7413	11.6759	10.5657	9.80807	10.0174	9.79087	9.42354	9.59589	7	99419749	99466197	-	46448	ENST00000413834	ENSG00000248919	ATP5MF-PTCD1 readthrough [Source:HGNC Symbol;Acc:HGNC:38844]			Nucleus	GENCODE		ATP5MF-PTCD1 readthrough	q22.1
ATP6V1FNB	ENSG00000272899	100130705	2.25479	1.17299	0.00399651	0.0240589	up	8.10809	6.9351	7.61391	8.28521	8.61755	7.26607	8.04927	7.09221	8.06641	8.92492	9.1267	8.03867	7.02249	6.90738	7.20366	6.14963	7.39236	7	128866330	128872047	+	5717	ENST00000609480	ENSG00000272899	ATP6V1F neighbor [Source:HGNC Symbol;Acc:HGNC:52392]			Nucleus;Insoluble Fraction;Nucleous;Nucleoplasm	GENCODE		ATP6V1F neighbor	q32.1
ATP6V1H	ENSG00000047249	51606	2.78426	1.47729	0.00548784	0.0297244	up	10.0979	8.62059	10.4606	11.0589	8.92919	11.565	9.66701	10.7429	10.367	8.80392	8.99717	10.3872	8.64328	8.40974	8.24892	8.93336	8.86763	8	53715543	53843558	-	128015	ENST00000359530	ENSG00000047249	ATPase H+ transporting V1 subunit H [Source:HGNC Symbol;Acc:HGNC:18303]			Cytosol;Insoluble Fraction	GENCODE		ATPase H+ transporting V1 subunit H	q11.23
ATP8A1	ENSG00000124406	10396	0.10281	-3.28195	1.06848e-07	2.7338e-05	down	6.45625	7.51806	6.2436	5.98078	6.90639	6.31045	6.28756	6.61113	6.71241	6.77039	6.12452	6.61529	7.64257	7.17073	7.55268	7.80848	7.41582	4	42408373	42657121	-	248748	ENST00000381668	ENSG00000124406	ATPase phospholipid transporting 8A1 [Source:HGNC Symbol;Acc:HGNC:13531]			Nucleus	GENCODE		ATPase phospholipid transporting 8A1	p13
ATXN3	ENSG00000066427	4287	0.300573	-1.73421	0.000653843	0.00781791	down	6.69937	7.95445	6.75777	6.49515	6.94929	7.12343	7.32921	6.69258	5.93256	6.53429	6.49545	6.684	8.31074	7.78355	7.87096	7.92884	7.87817	14	92044496	92106621	-	62125	ENST00000558190	ENSG00000066427	ataxin 3 [Source:HGNC Symbol;Acc:HGNC:7106]		\Blepharoptosis;Deglutition Disorders;Mental Depression;Depressive disorder;Diplopia;Exophthalmos;Gliosis;Machado-Joseph Disease;Muscle Cramp;Muscle Rigidity;Nerve Degeneration;Babinski Reflex;Chronic pain;Electrooculogram abnormal;Bradykinesia;Cerebellar degeneration;Progressive cerebellar ataxia;Ataxia, Truncal;Dementia;Reflex, Ankle, Absent;Atrophy of cerebellum;Ataxia, Appendicular;Machado-Jo…	Nucleus;Cytoplasm;Chromatin	GENCODE		ataxin 3	q32.12
ATXN7L3	ENSG00000087152	56970	0.264324	-1.91962	4.81957e-05	0.00147202	down	14.1642	15.4749	14.5022	13.9015	14.4253	14.2166	14.7893	14.0934	14.1409	13.8467	13.4622	14.2642	15.7902	14.9895	15.7174	15.4574	15.4201	17	44191805	44200113	-	8308	ENST00000454077	ENSG00000087152	ataxin 7 like 3 [Source:HGNC Symbol;Acc:HGNC:25416]			Insoluble Fraction;Cell Membrane	GENCODE		ataxin 7 like 3	q21.31
ATXN7L3B	ENSG00000253719	552889	2.12954	1.09054	0.0054626	0.0296219	up	7.31868	6.22813	6.85625	6.98971	7.80145	7.56082	6.51695	6.91651	7.43983	8.25813	8.11682	6.73029	5.99719	6.89052	5.67819	5.75957	6.81519	12	74537835	74545430	+	7595	ENST00000519948	ENSG00000253719	ataxin 7 like 3B [Source:HGNC Symbol;Acc:HGNC:37931]			Ribosome;Insoluble Fraction;Cell Membrane	GENCODE		ataxin 7 like 3B	q21.1
AVPR1B	ENSG00000198049	553	0.266615	-1.90717	3.8059e-07	6.2282e-05	down	5.12631	6.33646	4.98163	4.61347	5.19376	5.55068	5.33921	5.20138	4.7812	5.39379	5.32203	4.88599	6.33182	6.52132	6.84771	5.80715	6.1743	1	206106936	206117699	+	10763	ENST00000367126	ENSG00000198049	arginine vasopressin receptor 1B [Source:HGNC Symbol;Acc:HGNC:896]		Bipolar Disorder;Mood Disorders		GENCODE		arginine vasopressin receptor 1B	q32.1
AXIN1	ENSG00000103126	8312	0.468096	-1.09512	0.00278789	0.0192862	down	4.62603	6.28715	4.62386	3.93968	5.0132	4.91457	4.68421	4.54789	4.68611	4.41664	4.92854	4.50562	5.72004	7.17763	6.24636	6.70986	5.58186	16	287440	352723	-	65283	ENST00000262320	ENSG00000103126	axin 1 [Source:HGNC Symbol;Acc:HGNC:903]		Uterus bilocularis;Double ureter;Congenital duplication of uterus;Micronodular cirrhosis;Somatic mutation;Caudal Duplication Anomaly;Subacute progressive viral hepatitis;Increased hepatocellular carcinoma risk;Increased incidence of hepatocellular carcinoma;Liver carcinoma	Insoluble Fraction;Cell Membrane	GENCODE		axin 1	p13.3
AZIN1	ENSG00000155096	51582	2.17708	1.1224	0.00154518	0.0133964	up	6.96917	5.84677	7.08278	7.7453	6.52545	7.86771	5.98974	7.58813	6.80572	6.57543	6.66577	6.84565	6.1504	5.66019	5.66982	5.97793	5.77552	8	102826111	102893864	-	67753	ENST00000337198	ENSG00000155096	antizyme inhibitor 1 [Source:HGNC Symbol;Acc:HGNC:16432]			Ribosome;Insoluble Fraction	GENCODE		antizyme inhibitor 1	q22.3
B3GALT2	ENSG00000162630	8707	2.4378	1.28558	0.00167158	0.0140238	up	9.89617	8.61059	10.5269	9.39729	10.8568	9.52593	9.92275	9.87427	8.90952	10.3497	10.0933	9.5052	9.63571	8.53789	8.35712	8.53877	7.98346	1	193178730	193186613	-	7883	ENST00000367434	ENSG00000162630	\beta-1,3-galactosyltransferase 2 [Source:HGNC Symbol;Acc:HGNC:917]\				GENCODE		beta-1,3-galactosyltransferase 2	q31.2
B3GAT1	ENSG00000109956	27087	0.297764	-1.74776	1.85585e-05	0.00076917	down	5.20747	7.16531	5.54549	4.68755	5.50896	4.09746	5.86807	5.61149	5.23606	4.82163	4.9713	5.72669	7.02534	6.5316	7.00691	7.51407	7.74864	11	134378504	134412242	-	33738	ENST00000524765	ENSG00000109956	\beta-1,3-glucuronyltransferase 1 [Source:HGNC Symbol;Acc:HGNC:921]\		Schizophrenia;Non-alcoholic Fatty Liver Disease	Cell Membrane	GENCODE		beta-1,3-glucuronyltransferase 1	q25
B3GNT7	ENSG00000156966	93010	2.19662	1.13528	0.00233575	0.0172578	up	9.28148	8.1462	8.89563	9.78597	9.3856	9.58941	8.15963	9.74351	9.19557	8.82579	9.97317	9.26056	8.14503	8.00718	8.74223	7.29554	8.54102	2	231395710	231401164	+	5454	ENST00000287590	ENSG00000156966	\UDP-GlcNAc:betaGal beta-1,3-N-acetylglucosaminyltransferase 7 [Source:HGNC Symbol;Acc:HGNC:18811]\				GENCODE		UDP-GlcNAc:betaGal beta-1,3-N-acetylglucosaminyltransferase 7	q37.1
B3GNT9	ENSG00000237172	84752	2.15528	1.10787	7.4712e-05	0.00196416	up	14.7525	13.6446	14.72	15.1819	13.9778	15.0348	14.6039	14.5945	15.0538	15.3566	14.5472	14.4541	13.466	13.7434	13.4731	13.6231	13.9174	16	67148104	67150998	-	2894	ENST00000449549	ENSG00000237172	\UDP-GlcNAc:betaGal beta-1,3-N-acetylglucosaminyltransferase 9 [Source:HGNC Symbol;Acc:HGNC:28714]\		Rheumatoid Arthritis	Ribosome;Insoluble Fraction;Nucleous	GENCODE		UDP-GlcNAc:betaGal beta-1,3-N-acetylglucosaminyltransferase 9	q22.1
BACE1	ENSG00000186318	23621	2.48061	1.3107	5.14594e-05	0.00154147	up	13.5383	12.2276	13.582	14.143	13.2923	13.2709	13.0449	13.0099	13.6902	14.4375	13.6454	13.2671	12.2165	12.5808	12.1996	12.1628	11.9783	11	117285232	117316259	-	31027	ENST00000313005	ENSG00000186318	beta-secretase 1 [Source:HGNC Symbol;Acc:HGNC:933]		Alzheimer's Disease;Schizophrenia		GENCODE		beta-secretase 1	q23.3
BAG6	ENSG00000227761	7917	0.146307	-2.77293	0.000300439	0.00480248	down	4.61397	5.54887	4.79201	4.58084	4.24678	4.24912	5.09936	4.92652	4.49251	4.36746	4.47639	4.90875	5.52127	5.50417	5.55013	5.70059	5.46818	CHR_HSCHR6_MHC_DBB_CTG1	31621198	31634883	-	13685	ENST00000375964	ENSG00000204463	BCL2 associated athanogene 6 [Source:HGNC Symbol;Acc:HGNC:13919]			Cytosol;Nucleus;Insoluble Fraction	GENCODE		BAG cochaperone 6
BAG6	ENSG00000096155	7917	0.146307	-2.77293	0.000300439	0.00480248	down	4.61397	5.54887	4.79201	4.58084	4.24678	4.24912	5.09936	4.92652	4.49251	4.36746	4.47639	4.90875	5.52127	5.50417	5.55013	5.70059	5.46818	CHR_HSCHR6_MHC_QBL_CTG1	31629248	31642931	-	13683	ENST00000375964	ENSG00000204463	BCL2 associated athanogene 6 [Source:HGNC Symbol;Acc:HGNC:13919]			Cytosol;Nucleus;Insoluble Fraction	GENCODE		BAG cochaperone 6
BAG6	ENSG00000233348	7917	0.146307	-2.77293	0.000300439	0.00480248	down	4.61397	5.54887	4.79201	4.58084	4.24678	4.24912	5.09936	4.92652	4.49251	4.36746	4.47639	4.90875	5.52127	5.50417	5.55013	5.70059	5.46818	CHR_HSCHR6_MHC_SSTO_CTG1	31629769	31643448	-	13679	ENST00000375964	ENSG00000204463	BCL2 associated athanogene 6 [Source:HGNC Symbol;Acc:HGNC:13919]			Cytosol;Nucleus;Insoluble Fraction	GENCODE		BAG cochaperone 6
BAG6	ENSG00000228760	7917	0.146307	-2.77293	0.000300439	0.00480248	down	4.61397	5.54887	4.79201	4.58084	4.24678	4.24912	5.09936	4.92652	4.49251	4.36746	4.47639	4.90875	5.52127	5.50417	5.55013	5.70059	5.46818	CHR_HSCHR6_MHC_MANN_CTG1	31678475	31692158	-	13683	ENST00000375964	ENSG00000204463	BCL2 associated athanogene 6 [Source:HGNC Symbol;Acc:HGNC:13919]			Cytosol;Nucleus;Insoluble Fraction	GENCODE		BAG cochaperone 6
BAG6	ENSG00000229524	7917	0.146307	-2.77293	0.000300439	0.00480248	down	4.61397	5.54887	4.79201	4.58084	4.24678	4.24912	5.09936	4.92652	4.49251	4.36746	4.47639	4.90875	5.52127	5.50417	5.55013	5.70059	5.46818	CHR_HSCHR6_MHC_COX_CTG1	31626429	31640114	-	13685	ENST00000375964	ENSG00000204463	BCL2 associated athanogene 6 [Source:HGNC Symbol;Acc:HGNC:13919]			Cytosol;Nucleus;Insoluble Fraction	GENCODE		BAG cochaperone 6
BAG6	ENSG00000234651	7917	0.146307	-2.77293	0.000300439	0.00480248	down	4.61397	5.54887	4.79201	4.58084	4.24678	4.24912	5.09936	4.92652	4.49251	4.36746	4.47639	4.90875	5.52127	5.50417	5.55013	5.70059	5.46818	CHR_HSCHR6_MHC_MCF_CTG1	31715314	31728984	-	13670	ENST00000375964	ENSG00000204463	BCL2 associated athanogene 6 [Source:HGNC Symbol;Acc:HGNC:13919]			Cytosol;Nucleus;Insoluble Fraction	GENCODE		BAG cochaperone 6
BAG6	ENSG00000204463	7917	0.146307	-2.77293	0.000300439	0.00480248	down	4.61397	5.54887	4.79201	4.58084	4.24678	4.24912	5.09936	4.92652	4.49251	4.36746	4.47639	4.90875	5.52127	5.50417	5.55013	5.70059	5.46818	6	31639028	31652705	-	13677	ENST00000375964	ENSG00000204463	BCL2 associated athanogene 6 [Source:HGNC Symbol;Acc:HGNC:13919]			Cytosol;Nucleus;Insoluble Fraction	GENCODE		BAG cochaperone 6	p21.33
BANF2	ENSG00000125888	140836	2.33295	1.22215	0.00798889	0.0376012	up	12.1149	10.8927	12.1461	13.0384	11.2988	13.5744	11.2598	12.6453	12.3837	11.2127	11.3869	12.2025	10.7	10.6834	10.5231	11.3471	11.2099	20	17693672	17735871	+	42199	ENST00000545418	ENSG00000125888	barrier to autointegration factor 2 [Source:HGNC Symbol;Acc:HGNC:16172]				GENCODE		BANF family member 2	p12.1
BANP	ENSG00000172530	54971	0.476603	-1.06914	0.0120593	0.0499804	down	7.35926	8.89192	7.68063	7.50698	6.82782	7.56659	8.00031	7.70017	7.27274	6.61304	6.73029	7.69401	9.18525	8.6247	9.11656	8.8246	8.7085	16	87949244	88077318	+	128074	ENST00000393207	ENSG00000172530	BTG3 associated nuclear protein [Source:HGNC Symbol;Acc:HGNC:13450]			Cytosol;Chromatin;Nucleoplasm	GENCODE	Yes	BTG3 associated nuclear protein	q24.2
BARX1	ENSG00000131668	56033	0.26099	-1.93793	2.97354e-05	0.00109628	down	7.16316	10.8592	8.09309	6.00428	8.08756	5.38812	8.85905	8.32441	6.71187	6.24397	6.05846	7.86075	10.7722	10.8046	10.6129	11.1506	10.9554	9	93951627	93955355	-	3728	ENST00000253968	ENSG00000131668	BARX homeobox 1 [Source:HGNC Symbol;Acc:HGNC:955]		Adenocarcinoma Of Esophagus		GENCODE	Yes	BARX homeobox 1	q22.32
BASP1	ENSG00000176788	10409	0.456822	-1.13029	0.00596022	0.031232	down	6.70378	7.99771	6.28431	6.91062	6.37986	7.11696	7.43689	6.73201	6.97175	6.30995	6.22678	6.66865	8.0884	8.08266	7.78995	8.22693	7.80059	5	17065598	17276843	+	211245	ENST00000322611	ENSG00000176788	brain abundant membrane attached signal protein 1 [Source:HGNC Symbol;Acc:HGNC:957]		\Animal Mammary Neoplasms;Mammary Neoplasms, Experimental\	Cytoplasm	GENCODE		brain abundant membrane attached signal protein 1	p15.1
BAX	ENSG00000087088	581	0.237345	-2.07494	0.00103725	0.0105544	down	8.11042	9.20824	8.04302	8.43152	7.86379	8.42432	8.22648	8.62301	7.91162	7.61725	7.78218	8.18103	9.60781	8.95887	9.22254	9.18739	9.06458	19	48954815	48961798	+	6983	ENST00000293288	ENSG00000087088	\BCL2 associated X, apoptosis regulator [Source:HGNC Symbol;Acc:HGNC:959]\		\Alzheimer's Disease;Colonic Neoplasms;Diabetes Mellitus, Experimental;Esophageal Neoplasms;HIV Infections;Male infertility;Intestinal Neoplasms;Ischemia;Myocardial Infarction;Myocardial Reperfusion Injury;Nerve Degeneration;Polycystic Ovary Syndrome;Prostatic Neoplasms;Lymphoma, T-Cell, Cutaneous;Microsatellite Instability;Mammary Neoplasms;Acute kidney injury;Cerebral Hemorrhage;Chemical and Dr…	Cytosol	GENCODE		BCL2 associated X, apoptosis regulator	q13.33
BBOX1	ENSG00000129151	8424	5.27338	2.39873	0.000539788	0.00690286	up	7.5067	5.10797	7.53245	8.46762	6.43811	9.55808	7.029	8.27115	7.80957	5.94381	6.31076	7.70648	4.56527	5.02	5.04354	5.02199	5.88908	11	27040725	27127809	+	87084	ENST00000263182	ENSG00000129151	gamma-butyrobetaine hydroxylase 1 [Source:HGNC Symbol;Acc:HGNC:964]		\Liver Cirrhosis, Experimental\	Cytoplasm	GENCODE		gamma-butyrobetaine hydroxylase 1	p14.2
BBS1	ENSG00000174483	582	2.61621	1.38748	1.19792e-05	0.000581599	up	13.1519	11.7644	13.0719	13.6595	12.883	13.1307	12.5943	12.7675	13.3734	13.9529	13.2284	12.8577	11.6213	12.0029	11.7869	11.458	11.953	11	66510606	66533613	+	23007	ENST00000318312	ENSG00000174483	Bardet-Biedl syndrome 1 [Source:HGNC Symbol;Acc:HGNC:966]		\Asthma;Biliary Tract Diseases;Cerebellar Ataxia;Diabetes Mellitus;Hirsutism;Hypertensive disease;Hypodontia;Hypogonadism;Language Delay;Mental Retardation;Nystagmus;Obesity;Retinal Degeneration;Retinitis Pigmentosa;Speech Disorders;Strabismus;Syndactyly;Tooth Crowding;Left Ventricular Hypertrophy;Polydactyly of toes;Nephrogenic Diabetes Insipidus;Brachydactyly;Speech impairment;Fibrosis, Liver;S…	Nucleus;Nucleous;Nucleoplasm	GENCODE		Bardet-Biedl syndrome 1	q13.2
BCL11A	ENSG00000119866	53335	2.05471	1.03894	2.24682e-05	0.000897118	up	12.4739	11.435	12.2306	12.936	12.4941	12.0276	12.258	12.7467	12.5916	12.0446	12.8719	12.5379	11.349	11.3818	11.758	11.19	11.496	2	60450520	60554467	-	103947	ENST00000642384	ENSG00000119866	B cell CLL/lymphoma 11A [Source:HGNC Symbol;Acc:HGNC:13221]		Apraxias;Adenoid Cystic Carcinoma;Language Development Disorders;Polycystic Ovary Syndrome;Salivary Gland Neoplasms;Schizophrenia		GENCODE	Yes	BAF chromatin remodeling complex subunit BCL11A	p16.1
BDKRB1	ENSG00000100739	623	0.407969	-1.29347	0.000362391	0.00538623	down	5.32934	6.39974	5.73304	5.05243	5.79486	4.80539	5.35935	5.6442	4.92783	5.34316	5.18534	5.44775	6.2971	6.23181	6.53746	6.61604	6.31632	14	96256210	96268967	+	12757	ENST00000216629	ENSG00000100739	bradykinin receptor B1 [Source:HGNC Symbol;Acc:HGNC:1029]		\Diabetes Mellitus, Experimental;Epilepsy, Temporal Lobe;Hyperalgesia;Inflammation;Pain;Splenomegaly\		GENCODE		bradykinin receptor B1	q32.2
BEST1	ENSG00000167995	7439	0.295716	-1.75771	0.00274856	0.0191274	down	3.84789	6.55948	4.58585	2.82975	3.94502	2.54397	5.73458	3.81883	3.62258	3.53356	3.7815	4.08326	6.84502	6.1532	6.60904	6.55124	6.63888	11	61950063	61965515	+	15452	ENST00000449131	ENSG00000167995	bestrophin 1 [Source:HGNC Symbol;Acc:HGNC:12703]		\Choroideremia;Color vision defect;Glaucoma;Conductive hearing loss;Sensorineural Hearing Loss (disorder);Hyperinsulinism;Hyperopia;Hypogonadism;Keratoconus;Mental Retardation;Night Blindness;Nystagmus;Obesity;Ophthalmoplegia;Optic Atrophy;Retinal Detachment;Retinitis Pigmentosa;Strabismus;Low Vision;Vitreous Hemorrhage;Photophobia;Cataract;Cystoid macular retinal degeneration;Pigmentary iris deg…	Nucleus	GENCODE		bestrophin 1	q12.3
BEST4	ENSG00000142959	266675	2.13457	1.09394	0.00269441	0.0188827	up	8.56329	7.46934	8.74349	8.65652	8.53861	7.68587	8.04483	8.39639	8.29832	9.44501	9.68073	8.1431	7.33223	7.92957	7.67666	7.23832	7.16995	1	44783585	44788170	-	4585	ENST00000372207	ENSG00000142959	bestrophin 4 [Source:HGNC Symbol;Acc:HGNC:17106]			Nucleus	GENCODE		bestrophin 4	p34.1
BEX1	ENSG00000133169	55859	2.3092	1.2074	0.0114722	0.0482318	up	13.0347	11.8273	12.6316	13.1322	12.7276	13.7919	12.5036	12.4014	13.5845	14.1952	13.5257	11.853	11.2949	12.6696	11.4254	11.0559	12.6906	X	103062651	103064171	-	1520	ENST00000372728	ENSG00000133169	brain expressed X-linked 1 [Source:HGNC Symbol;Acc:HGNC:1036]			Ribosome;Cytosol;Cytoplasm	GENCODE	Yes	brain expressed X-linked 1	q22.1
BHLHB9	ENSG00000198908	80823	0.212779	-2.23257	0.00364546	0.0227945	down	4.50079	6.21619	5.02932	4.00158	4.03998	3.66275	5.16335	5.25237	4.12278	4.39293	4.34973	4.99315	6.30785	6.12253	6.04829	6.36239	6.23988	X	102720688	102753540	+	32852	ENST00000372735	ENSG00000198908	basic helix-loop-helix family member b9 [Source:HGNC Symbol;Acc:HGNC:29353]			Insoluble Fraction;Cell Membrane	GENCODE		basic helix-loop-helix family member b9	q22.1
BIN1	ENSG00000136717	274	0.494599	-1.01567	0.0001088	0.00252746	down	5.3587	7.87804	5.92918	4.85632	5.90234	4.08953	6.68427	5.49011	4.28844	4.80488	5.59481	5.94708	8.09998	7.89964	7.75171	8.09837	7.54052	2	127048027	127107288	-	59261	ENST00000316724	ENSG00000136717	bridging integrator 1 [Source:HGNC Symbol;Acc:HGNC:1052]		\Alzheimer's Disease;Blepharoptosis;Contracture;Contracture of joint;Dysarthria;Kyphosis deformity of spine;Lordosis;Ophthalmoplegia;Curvature of spine;Waddling gait;Absent reflex;Gowers sign;Reflex, Deep Tendon, Absent;Absent tendon reflex;Flexion contracture;Bell Palsy;Myopathy, Centronuclear, Autosomal Recessive;Facial Paresis;Distal muscle weakness;Gowers sign present;Acquired scoliosis;Conge…	Cytosol;Ribosome	GENCODE	Yes	bridging integrator 1	q14.3
BLCAP	ENSG00000166619	10904	0.111893	-3.15981	6.75488e-05	0.00184056	down	7.45214	8.26285	7.31287	7.62598	7.4332	7.74864	7.45337	7.65459	7.21582	7.08016	7.50052	7.4963	8.67519	7.96323	8.20947	8.32585	8.14049	20	37492472	37527931	-	35459	ENST00000414542	ENSG00000166619	\BLCAP, apoptosis inducing factor [Source:HGNC Symbol;Acc:HGNC:1055]\			Ribosome;Cell Membrane	GENCODE		BLCAP apoptosis inducing factor	q11.23
BLNK	ENSG00000095585	29760	0.238152	-2.07004	3.83682e-05	0.00128757	down	2.7574	4.46516	3.37549	2.36206	2.81825	2.54397	3.43524	2.33843	2.8114	2.44709	2.44703	2.99508	4.76222	4.87912	4.90355	4.30675	3.47414	10	96189171	96271587	-	82416	ENST00000224337	ENSG00000095585	B cell linker [Source:HGNC Symbol;Acc:HGNC:14211]		\Agammaglobulinemia;Arthritis;Conjunctivitis;Coughing;Diarrhea;Exanthema;Fatigue;Fever;Immunologic Deficiency Syndromes;Osteomyelitis;Paranasal Sinus Diseases;Sinusitis;Chronic sinusitis;Failure to gain weight;Chronic otitis media;Recurrent pneumonia;ear infection chronic;Recurrent otitis media;Multiple pulmonary infections;Chronic sinus disease;Neutrophil count decreased;Infectious disease of lu…		GENCODE		B cell linker	q24.1
BLOC1S1	ENSG00000135441	2647	2.97247	1.57166	4.54456e-05	0.00142052	up	10.0062	8.43457	9.6803	10.7554	10.5633	9.86217	9.02005	10.2125	9.38707	9.6549	10.5557	10.3708	8.32662	8.48729	8.5556	8.40451	8.39881	12	55716038	55720087	+	4049	ENST00000548925	ENSG00000135441	biogenesis of lysosomal organelles complex 1 subunit 1 [Source:HGNC Symbol;Acc:HGNC:4200]		Schizophrenia	Ribosome;Cytoplasm	GENCODE	Yes	biogenesis of lysosomal organelles complex 1 subunit 1	q13.2
BLOC1S5-TXNDC5	ENSG00000259040	NA	0.396627	-1.33414	0.005851	0.0308163	down	3.17717	5.352	3.37109	2.97281	3.0376	2.54397	3.91222	4.17595	2.75949	2.44709	2.44703	4.10443	6.02612	5.2765	4.97995	5.29438	5.18304	6	7881522	8064364	-	182842	uc010joa.2	ENSG00000259040	\Homo sapiens thioredoxin domain containing 5 (endoplasmic reticulum) (TXNDC5), transcript variant 1, mRNA.\			Cytoplasm	knownGene			p24.3
BMP5	ENSG00000112175	653	2.24284	1.16533	0.000174841	0.00345469	up	11.9706	10.8053	11.8455	12.3604	12.311	11.4599	11.8015	11.5967	12.2562	12.5587	11.6975	11.8186	10.9219	10.3733	10.3872	10.7814	11.5626	6	55753653	55875590	-	121937	ENST00000370830	ENSG00000112175	bone morphogenetic protein 5 [Source:HGNC Symbol;Acc:HGNC:1072]			Endoplasmic reticulum	GENCODE	Yes	bone morphogenetic protein 5	p12.1
BOLA1	ENSG00000178096	51027	0.492341	-1.02227	0.00207106	0.0159812	down	8.14708	11.5892	9.0158	7.59142	7.88314	7.83387	10.122	9.07617	7.9612	6.52618	6.60877	8.85224	11.9258	11.1811	11.9258	11.4747	11.4386	1	149887890	149900798	+	12908	ENST00000369153	ENSG00000178096	bolA family member 1 [Source:HGNC Symbol;Acc:HGNC:24263]			Ribosome	GENCODE	Yes	bolA family member 1	q21.2
BSPRY	ENSG00000119411	54836	0.279477	-1.8392	1.89399e-05	0.000780734	down	5.98455	7.82375	6.19877	5.98832	5.81528	6.06178	6.38816	6.31809	6.0972	5.35488	5.315	6.30798	7.73315	8.59126	8.54872	7.05615	7.18945	9	113349541	113371233	+	21692	ENST00000374183	ENSG00000119411	B-box and SPRY domain containing [Source:HGNC Symbol;Acc:HGNC:18232]			Ribosome;Cytosol	GENCODE		B-box and SPRY domain containing	q32
BTBD9	ENSG00000183826	114781	0.468129	-1.09502	0.00263086	0.0186344	down	7.36303	9.18299	7.54148	6.57809	7.94745	6.59965	7.85452	8.15944	7.59247	6.6696	7.17135	7.51628	9.38335	8.93118	9.51291	8.81327	9.27426	6	38168451	38640148	-	471697	ENST00000481247	ENSG00000183826	BTB domain containing 9 [Source:HGNC Symbol;Acc:HGNC:21228]		Restless Legs Syndrome;Schizophrenia	Cytosol;Chromatin;Insoluble Fraction;Cell Membrane	GENCODE		BTB domain containing 9	p21.2
BTN1A1	ENSG00000124557	696	0.449298	-1.15425	0.00230703	0.0171327	down	2.98809	4.19682	2.8166	2.56647	2.95114	2.54397	2.8814	3.35613	2.6349	3.36714	3.45188	3.31126	4.21256	4.67912	3.93723	3.94741	4.20779	6	26500303	26510425	+	10122	ENST00000244513	ENSG00000124557	butyrophilin subfamily 1 member A1 [Source:HGNC Symbol;Acc:HGNC:1135]				GENCODE		butyrophilin subfamily 1 member A1	p22.2
BTN2A1	ENSG00000112763	11120	0.186442	-2.4232	8.8023e-07	0.000104798	down	6.1908	7.77092	6.40981	6.29369	6.10526	6.05429	6.62464	6.7894	5.90859	5.33289	5.58371	6.80572	8.28548	7.46186	7.63722	7.70208	7.76797	6	26457904	26476621	+	18717	ENST00000312541	ENSG00000112763	butyrophilin subfamily 2 member A1 [Source:HGNC Symbol;Acc:HGNC:1136]			Endoplasmic reticulum;Insoluble Fraction	GENCODE		butyrophilin subfamily 2 member A1	p22.2
C10orf105	ENSG00000214688	414152	0.289465	-1.78854	0.000448422	0.00617679	down	10.5445	14.2396	11.2949	9.5881	10.3151	10.4003	12.4226	11.858	9.18052	9.48384	9.13168	11.7699	13.9222	14.0541	13.7352	14.7522	14.7343	10	71711701	71737824	-	26123	ENST00000441508	ENSG00000214688	chromosome 10 open reading frame 105 [Source:HGNC Symbol;Acc:HGNC:20304]			Insoluble Fraction	GENCODE		chromosome 10 open reading frame 105	q22.1
C11orf40	ENSG00000171987	143501	0.0767703	-3.70331	0.00604371	0.0315077	down	5.44545	6.93238	5.4823	5.63195	4.56561	6.35363	5.63325	5.48121	5.6003	5.0336	4.95702	5.71559	7.11696	6.94974	7.08501	6.7231	6.78707	11	4571423	4577820	-	6397	ENST00000307616	ENSG00000171987	chromosome 11 open reading frame 40 [Source:HGNC Symbol;Acc:HGNC:23986]				GENCODE		chromosome 11 putative open reading frame 40	p15.4
C12orf57	ENSG00000111678	113246	2.09819	1.06914	0.00335337	0.0216366	up	14.1617	13.0926	14.2983	14.2731	14.5452	12.7067	13.7659	14.0811	14.6427	14.9255	14.0887	14.2901	13.1611	13.0523	12.9332	12.6443	13.672	12	6942978	6946003	+	3025	ENST00000229281	ENSG00000111678	chromosome 12 open reading frame 57 [Source:HGNC Symbol;Acc:HGNC:29521]		Temtamy syndrome;Intellectual Disability	Ribosome;Cytoplasm	GENCODE		chromosome 12 open reading frame 57	p13.31
C13orf42	ENSG00000226792	647166	0.175667	-2.50908	4.64588e-05	0.00144254	down	2.50114	4.25803	2.32552	2.36206	2.39442	2.54397	3.40695	2.33843	2.33603	2.44709	2.44703	2.40985	5.23662	3.49765	4.81977	4.15157	3.58452	13	51082119	51200252	-	118133	ENST00000563710	ENSG00000226792	chromosome 13 open reading frame 42 [Source:HGNC Symbol;Acc:HGNC:42693]				GENCODE		chromosome 13 open reading frame 42	q14.3
C14orf132	ENSG00000227051	56967	0.338458	-1.56295	0.000388965	0.00564921	down	8.88688	10.2134	9.13259	8.8975	8.61443	9.20548	9.34861	9.03225	9.09877	8.13544	8.33766	9.06609	9.82533	10.2455	10.0732	10.742	10.1808	14	96039362	96093971	+	54609	ENST00000553782	ENSG00000227051	chromosome 14 open reading frame 132 [Source:HGNC Symbol;Acc:HGNC:20346]	hepatocellular carcinoma			GENCODE		chromosome 14 open reading frame 132	q32.2
C14orf180	ENSG00000274126	400258	2.28332	1.19113	0.00907977	0.0410445	up	4.62352	3.43239	5.19548	4.15548	4.56744	4.49295	3.2356	5.51222	5.35586	5.36405	4.96011	3.39605	3.61796	2.89794	3.70584	3.17807	3.76216	CHR_HSCHR14_2_CTG1	104586828	104597659	+	10831	ENST00000331952	ENSG00000184601	chromosome 14 open reading frame 180 [Source:HGNC Symbol;Acc:HGNC:33795]				GENCODE		chromosome 14 open reading frame 180
C14orf180	ENSG00000184601	400258	2.28332	1.19113	0.00907977	0.0410445	up	4.62352	3.43239	5.19548	4.15548	4.56744	4.49295	3.2356	5.51222	5.35586	5.36405	4.96011	3.39605	3.61796	2.89794	3.70584	3.17807	3.76216	14	104579764	104590515	+	10751	ENST00000331952	ENSG00000184601	chromosome 14 open reading frame 180 [Source:HGNC Symbol;Acc:HGNC:33795]				GENCODE		chromosome 14 open reading frame 180	q32.33
C17orf64	ENSG00000141371	124773	2.20627	1.14161	0.00121294	0.0116322	up	6.23669	5.09508	6.12711	5.79978	6.6988	5.85742	5.58505	5.89719	5.97555	7.42887	6.8593	6.13786	5.0992	4.72072	5.01382	5.10233	5.53934	17	60392429	60431426	+	38997	ENST00000269127	ENSG00000141371	chromosome 17 open reading frame 64 [Source:HGNC Symbol;Acc:HGNC:26990]				GENCODE		chromosome 17 open reading frame 64	q23.2
C18orf63	ENSG00000206043	644041	2.16745	1.116	0.00332244	0.0215827	up	3.52576	2.40975	4.45207	3.97181	2.39442	3.43834	3.64967	3.53807	4.27308	3.31223	2.44703	3.78084	2.4371	2.3749	2.39809	2.38192	2.45675	18	74315839	74359189	+	43350	ENST00000579455	ENSG00000206043	chromosome 18 open reading frame 63 [Source:HGNC Symbol;Acc:HGNC:40037]				GENCODE		chromosome 18 open reading frame 63	q22.3
C19orf18	ENSG00000177025	147685	2.45853	1.2978	0.00438659	0.0255991	up	9.89819	8.6004	9.329	10.5419	9.5182	11.3096	8.77296	9.52148	9.82847	10.594	10.4623	9.10399	8.04222	8.78827	8.74369	8.87429	8.55352	19	57958437	57974534	-	16097	ENST00000314391	ENSG00000177025	chromosome 19 open reading frame 18 [Source:HGNC Symbol;Acc:HGNC:28642]		Substance-Related Disorders	Nucleus	GENCODE		chromosome 19 open reading frame 18	q13.43
C19orf48	ENSG00000167747	84798	0.438994	-1.18773	0.000522752	0.00678385	down	3.16716	5.31294	4.1966	2.36206	3.7462	2.54397	4.31661	2.63706	3.19262	3.16047	2.44703	3.069	5.15232	5.71772	4.92904	5.49956	5.26605	19	50797687	50804929	-	7242	ENST00000391812	ENSG00000167747	chromosome 19 open reading frame 48 [Source:HGNC Symbol;Acc:HGNC:29667]			Ribosome;Nucleous	GENCODE		multidrug resistance-related protein	q13.33
C19orf81	ENSG00000235034	342918	0.164813	-2.6011	7.5e-11	3.5e-07	down	7.68745	8.92463	7.88522	7.54335	7.91671	7.12057	7.88314	8.35465	7.40215	7.1927	7.5855	7.99052	9.33764	8.70297	8.81358	8.71058	9.05838	19	50649445	50659310	+	9865	ENST00000425202	ENSG00000235034	chromosome 19 open reading frame 81 [Source:HGNC Symbol;Acc:HGNC:40041]				GENCODE		chromosome 19 open reading frame 81	q13.33
C1orf116	ENSG00000182795	79098	2.21414	1.14674	0.00416988	0.0247675	up	7.40354	6.2568	6.95952	8.62271	7.80993	6.52245	6.34732	8.00718	7.40907	7.38326	7.59592	7.37804	6.45455	5.91681	6.18122	5.91097	6.82044	1	207018522	207032756	-	14234	ENST00000359470	ENSG00000182795	chromosome 1 open reading frame 116 [Source:HGNC Symbol;Acc:HGNC:28667]			Nucleus;Insoluble Fraction;Cell Membrane	GENCODE		chromosome 1 open reading frame 116	q32.1
C1orf122	ENSG00000197982	127687	0.432225	-1.21015	1.44209e-05	0.000651101	down	7.29923	8.81339	7.53474	7.03859	7.58875	6.3892	7.97388	7.82158	6.78458	6.97474	7.29352	7.59268	9.19218	8.52215	8.71446	8.77911	8.85905	1	37806979	37809454	+	2475	ENST00000373042	ENSG00000197982	chromosome 1 open reading frame 122 [Source:HGNC Symbol;Acc:HGNC:24789]			Ribosome	GENCODE		chromosome 1 open reading frame 122	p34.3
C1orf127	ENSG00000175262	148345	0.253977	-1.97723	3.82474e-05	0.00128593	down	6.10534	7.53511	5.78284	6.01267	5.99862	7.22696	5.84959	6.3315	5.69083	5.82693	6.44087	5.89259	7.99774	7.44992	7.37804	7.52878	7.32105	1	10946471	10982076	-	35605	ENST00000377004	ENSG00000175262	chromosome 1 open reading frame 127 [Source:HGNC Symbol;Acc:HGNC:26730]			Nucleus	GENCODE		chromosome 1 open reading frame 127	p36.22
C1orf146	ENSG00000203910	388649	0.132666	-2.91413	0	0	down	8.30076	10.1943	8.50918	8.68897	8.30472	8.82653	8.46511	9.02005	8.16845	7.03362	7.48518	8.50577	10.4992	9.84959	10.6487	10.0263	9.94748	1	92217915	92245813	+	27898	ENST00000370375	ENSG00000203910	chromosome 1 open reading frame 146 [Source:HGNC Symbol;Acc:HGNC:24032]				GENCODE		chromosome 1 open reading frame 146	p22.1
C1orf185	ENSG00000204006	284546	2.04935	1.03517	5.92958e-05	0.00169473	up	4.86878	3.83361	4.96886	5.3635	4.70924	4.92062	5.05301	4.80567	5.14961	4.20826	4.46565	5.04339	3.85754	3.66208	3.74398	3.58238	4.32209	1	51102221	51148086	+	45865	ENST00000371759	ENSG00000204006	chromosome 1 open reading frame 185 [Source:HGNC Symbol;Acc:HGNC:28096]				GENCODE		chromosome 1 open reading frame 185	p32.3
C1orf216	ENSG00000142686	127703	2.32484	1.21713	6.77948e-05	0.00184457	up	12.2984	11.0812	12.064	13.1999	12.2831	12.3372	11.5459	12.1034	12.4085	12.5895	12.3495	12.1025	10.5841	11.3035	11.0951	11.1701	11.2533	1	35713877	35718894	-	5017	ENST00000270815	ENSG00000142686	chromosome 1 open reading frame 216 [Source:HGNC Symbol;Acc:HGNC:26800]			Ribosome;Insoluble Fraction;Cell Membrane	GENCODE		chromosome 1 open reading frame 216	p34.3
C1orf226	ENSG00000239887	400793	0.399237	-1.32468	0.000169281	0.00338656	down	3.94911	5.24848	3.57491	3.51383	4.24171	3.42378	4.69342	3.9556	3.59718	4.02738	4.19606	4.26726	5.1986	5.04098	5.70127	5.21715	5.08442	1	162378841	162386812	+	7971	ENST00000426197	ENSG00000239887	chromosome 1 open reading frame 226 [Source:HGNC Symbol;Acc:HGNC:34351]			Insoluble Fraction;Cell Membrane	GENCODE		chromosome 1 open reading frame 226	q23.3
C1QB	ENSG00000173369	713	2.64581	1.40371	0.000839077	0.00914521	up	13.4784	12.0747	14.4375	13.991	14.4146	12.7407	13.1322	13.195	12.574	13.619	13.3959	13.2845	12.792	11.8019	12.3218	11.801	11.657	1	22652762	22661637	+	8875	ENST00000314933	ENSG00000173369	complement C1q B chain [Source:HGNC Symbol;Acc:HGNC:1242]		\IGA Glomerulonephritis;Immunologic Deficiency Syndromes;Liver Cirrhosis;Liver Cirrhosis, Experimental;Ovarian Cysts;Schizophrenia;Myocardial Ischemia;Recurrent infections;Decreased serum complement factor I;C1q DEFICIENCY;Autosomal recessive predisposition\		GENCODE		complement C1q B chain	p36.12
C1QC	ENSG00000159189	714	0.448313	-1.15742	0.00077592	0.00872679	down	6.5904	7.13748	6.61292	6.68681	6.80265	6.39581	6.79839	6.50307	6.45101	6.43518	6.42337	6.79478	7.14538	6.97364	7.1135	7.12057	7.33431	1	22643014	22648110	+	5096	ENST00000374639	ENSG00000159189	complement C1q C chain [Source:HGNC Symbol;Acc:HGNC:1245]		\Liver Cirrhosis, Experimental;Recurrent infections;Decreased serum complement factor I;C1q DEFICIENCY;Autosomal recessive predisposition\	Cytosol	GENCODE		complement C1q C chain	p36.12
C1QTNF6	ENSG00000133466	114904	0.152017	-2.7177	0.00401711	0.0241207	down	6.29096	10.4558	7.44453	4.9593	6.23201	5.14518	9.15489	7.01227	5.00617	5.62551	5.30133	7.02846	11.0281	9.29017	11.0577	10.4561	10.447	22	37180166	37199385	-	19219	ENST00000337843	ENSG00000133466	C1q and TNF related 6 [Source:HGNC Symbol;Acc:HGNC:14343]		\Diabetes Mellitus, Insulin-Dependent\	Endoplasmic reticulum;Nucleus	GENCODE		C1q and TNF related 6	q12.3
C20orf144	ENSG00000149609	128864	0.384426	-1.37922	0.00043219	0.00604225	down	2.60163	3.45367	2.70526	2.36206	2.39442	2.54397	3.02972	2.57786	2.66973	2.44709	2.44703	2.83916	3.66933	3.47151	3.82714	3.22646	3.07388	20	33662327	33665619	+	3292	ENST00000375222	ENSG00000149609	chromosome 20 open reading frame 144 [Source:HGNC Symbol;Acc:HGNC:16137]			Nucleous;Nucleoplasm	GENCODE		chromosome 20 open reading frame 144	q11.22
C20orf173	ENSG00000125975	140873	2.13263	1.09264	0.00909268	0.0410893	up	7.18097	6.08834	7.60114	7.71246	6.27852	7.73024	7.08501	8.00435	7.53058	5.99791	6.14127	7.72823	6.02588	6.01161	5.66738	6.44012	6.29669	20	35523186	35529652	-	6466	ENST00000444723	ENSG00000125975	chromosome 20 open reading frame 173 [Source:HGNC Symbol;Acc:HGNC:16166]				GENCODE		chromosome 20 open reading frame 173	q11.22
C2orf72	ENSG00000204128	257407	0.433987	-1.20428	0.00151372	0.0132032	down	5.74163	6.67758	5.30612	5.6227	6.00296	6.13184	6.28527	5.79476	5.41534	5.52418	5.70986	5.62332	6.58897	6.77774	6.52141	6.84393	6.65583	2	231037523	231049719	+	12196	ENST00000373640	ENSG00000204128	chromosome 2 open reading frame 72 [Source:HGNC Symbol;Acc:HGNC:27418]			Ribosome	GENCODE		chromosome 2 open reading frame 72	q37.1
C3orf49	ENSG00000163632	132200	2.6953	1.43045	0.00342171	0.0219487	up	9.20086	7.77041	9.43259	10.1724	8.23178	10.3241	8.55415	9.8086	9.53026	7.96223	8.42522	9.56725	7.63284	7.32494	7.54884	8.14329	8.20215	3	63819299	63848636	+	29337	ENST00000647022	ENSG00000163632	chromosome 3 open reading frame 49 [Source:HGNC Symbol;Acc:HGNC:25190]				GENCODE		chromosome 3 open reading frame 49	p14.1
C3orf56	ENSG00000214324	285311	0.196167	-2.34985	1.97582e-07	4.2944e-05	down	4.54712	5.79211	4.7939	4.80768	4.29476	4.92867	4.58421	5.24377	4.49045	3.90784	3.9139	4.50598	5.86041	5.87854	5.82147	5.82722	5.57292	3	127193131	127198185	+	5054	ENST00000624688	ENSG00000214324	chromosome 3 open reading frame 56 [Source:HGNC Symbol;Acc:HGNC:32481]				GENCODE		chromosome 3 open reading frame 56	q21.3
C3orf80	ENSG00000180044	401097	0.0941678	-3.40862	0.00757122	0.0363162	down	5.59658	6.69624	5.4596	5.18271	5.73875	5.38979	5.71782	6.22978	5.1627	5.60388	5.77267	5.70813	7.06194	6.17884	6.76773	6.62705	6.84565	3	160225422	160228213	+	2791	ENST00000326474	ENSG00000180044	chromosome 3 open reading frame 80 [Source:HGNC Symbol;Acc:HGNC:40048]				GENCODE		chromosome 3 open reading frame 80	q25.33
C4B	ENSG00000228454	721	0.311511	-1.68265	0.000124558	0.00279835	down	6.06645	6.93006	5.66032	5.94903	6.37526	5.87372	5.97838	6.34435	5.80779	6.38773	6.30776	5.98021	7.27775	6.70516	6.85339	6.9871	6.82687	CHR_HSCHR6_MHC_SSTO_CTG1	32007416	32028073	+	20657	ENST00000435363	ENSG00000224389	complement C4B (Chido blood group) [Source:HGNC Symbol;Acc:HGNC:1324]		Autistic Disorder;Autoimmune Diseases;Drug Eruptions;Meningitis;Chronic active hepatitis;COMPLEMENT COMPONENT 4B DEFICIENCY	Nucleus	GENCODE		complement C4B (Chido blood group)
C4B	ENSG00000228267	721	0.311511	-1.68265	0.000124558	0.00279835	down	6.06645	6.93006	5.66032	5.94903	6.37526	5.87372	5.97838	6.34435	5.80779	6.38773	6.30776	5.98021	7.27775	6.70516	6.85339	6.9871	6.82687	CHR_HSCHR6_MHC_COX_CTG1	31969570	31983859	+	14289	ENST00000435363	ENSG00000224389	complement C4B (Chido blood group) [Source:HGNC Symbol;Acc:HGNC:1324]		Autistic Disorder;Autoimmune Diseases;Drug Eruptions;Meningitis;Chronic active hepatitis;COMPLEMENT COMPONENT 4B DEFICIENCY	Nucleus	GENCODE		complement C4B (Chido blood group)
C4B	ENSG00000236625	721	0.311511	-1.68265	0.000124558	0.00279835	down	6.06645	6.93006	5.66032	5.94903	6.37526	5.87372	5.97838	6.34435	5.80779	6.38773	6.30776	5.98021	7.27775	6.70516	6.85339	6.9871	6.82687	CHR_HSCHR6_MHC_DBB_CTG1	31996944	32011233	+	14289	ENST00000435363	ENSG00000224389	complement C4B (Chido blood group) [Source:HGNC Symbol;Acc:HGNC:1324]		Autistic Disorder;Autoimmune Diseases;Drug Eruptions;Meningitis;Chronic active hepatitis;COMPLEMENT COMPONENT 4B DEFICIENCY	Nucleus	GENCODE		complement C4B (Chido blood group)
C4B	ENSG00000224389	721	0.311511	-1.68265	0.000124558	0.00279835	down	6.06645	6.93006	5.66032	5.94903	6.37526	5.87372	5.97838	6.34435	5.80779	6.38773	6.30776	5.98021	7.27775	6.70516	6.85339	6.9871	6.82687	6	32014795	32035418	+	20623	ENST00000435363	ENSG00000224389	complement C4B (Chido blood group) [Source:HGNC Symbol;Acc:HGNC:1324]		Autistic Disorder;Autoimmune Diseases;Drug Eruptions;Meningitis;Chronic active hepatitis;COMPLEMENT COMPONENT 4B DEFICIENCY	Nucleus	GENCODE		complement C4B (Chido blood group)	p21.33
C4B	ENSG00000224639	721	0.311511	-1.68265	0.000124558	0.00279835	down	6.06645	6.93006	5.66032	5.94903	6.37526	5.87372	5.97838	6.34435	5.80779	6.38773	6.30776	5.98021	7.27775	6.70516	6.85339	6.9871	6.82687	CHR_HSCHR6_MHC_MCF_CTG1	32058468	32058494	+	26	ENST00000435363	ENSG00000224389	complement C4B (Chido blood group) [Source:HGNC Symbol;Acc:HGNC:1324]		Autistic Disorder;Autoimmune Diseases;Drug Eruptions;Meningitis;Chronic active hepatitis;COMPLEMENT COMPONENT 4B DEFICIENCY	Nucleus	GENCODE		complement C4B (Chido blood group)
C4orf50	ENSG00000181215	389197	0.371866	-1.42714	0.000276517	0.00460664	down	8.05087	10.0233	8.45012	8.01898	8.28492	8.10249	8.71483	8.84067	7.76636	6.92805	6.95133	8.45092	10.3708	9.75347	9.71663	10.1724	10.1031	4	5897373	6200555	-	303182	ENST00000531445	ENSG00000181215	chromosome 4 open reading frame 50 [Source:HGNC Symbol;Acc:HGNC:33766]			Nucleus	GENCODE		chromosome 4 open reading frame 50	p16.1
C8orf58	ENSG00000241852	541565	0.121952	-3.03562	5.2278e-08	1.7767e-05	down	6.25619	7.88719	6.79916	6.38119	6.06236	5.91176	6.68822	6.65873	5.78293	5.65462	5.92187	6.70102	7.98853	8.69895	7.29988	8.02731	7.42127	8	22599599	22604150	+	4551	ENST00000289989	ENSG00000241852	chromosome 8 open reading frame 58 [Source:HGNC Symbol;Acc:HGNC:32233]			Nucleous	GENCODE		chromosome 8 open reading frame 58	p21.3
C9orf153	ENSG00000187753	389766	2.35848	1.23786	0.000166016	0.00335012	up	5.67721	4.43936	5.71124	6.07264	5.13362	6.72615	5.78593	5.62286	5.77644	5.14458	5.06735	5.73132	4.68334	4.20912	4.60301	4.19606	4.50525	9	86220265	86259657	-	39392	ENST00000339137	ENSG00000187753	chromosome 9 open reading frame 153 [Source:HGNC Symbol;Acc:HGNC:31456]				GENCODE		chromosome 9 open reading frame 153	q21.33
CA12	ENSG00000074410	771	0.0844532	-3.5657	9.14142e-05	0.00224241	down	2.84914	4.32393	2.92514	2.74354	3.43808	2.54397	3.43262	3.44358	2.33603	2.44709	2.44703	2.73429	4.83106	3.69714	4.4485	4.38561	4.25735	15	63321378	63381846	-	60468	ENST00000178638	ENSG00000074410	carbonic anhydrase 12 [Source:HGNC Symbol;Acc:HGNC:1371]		Dehydration;Hyperkalemia;Hyponatremia;Failure to gain weight;Feeding difficulties;Isolated hyperchlorhidrosis;Infantile onset;Pediatric failure to thrive;Autosomal recessive predisposition	Endoplasmic reticulum	GENCODE		carbonic anhydrase 12	q22.2
CA3	ENSG00000164879	761	24.2261	4.59849	0.00443069	0.025776	up	10.621	6.02251	9.75307	11.2892	8.82001	14.6303	8.26631	13.3542	7.80602	8.81358	15.3801	8.09716	5.59971	7.64166	5.33484	6.26703	5.26928	8	85373436	85449040	+	75604	ENST00000285381	ENSG00000164879	carbonic anhydrase 3 [Source:HGNC Symbol;Acc:HGNC:1374]		\Liver Cirrhosis, Experimental;Obesity;Pneumoconiosis\	Nucleus;Insoluble Fraction	GENCODE		carbonic anhydrase 3	q21.2
CA6	ENSG00000131686	765	2.09046	1.06382	0.0049386	0.0277123	up	7.50773	6.44391	7.31064	7.99872	6.93509	8.82341	6.63524	7.84381	7.46119	6.63202	8.00857	7.42858	6.26294	6.43392	6.43569	6.50152	6.58546	1	8945867	8975092	+	29225	ENST00000377436	ENSG00000131686	carbonic anhydrase 6 [Source:HGNC Symbol;Acc:HGNC:1380]				GENCODE		carbonic anhydrase 6	p36.23
CABLES2	ENSG00000149679	81928	0.495784	-1.01222	0.000145891	0.00306748	down	4.72062	6.84932	4.87208	4.57273	4.88457	4.30273	5.73934	5.7894	3.84054	4.36306	4.20651	4.63524	6.70505	7.81899	6.76809	6.80829	6.14617	20	62388634	62407285	-	18651	ENST00000279101	ENSG00000149679	Cdk5 and Abl enzyme substrate 2 [Source:HGNC Symbol;Acc:HGNC:16143]			Cytosol	GENCODE		Cdk5 and Abl enzyme substrate 2	q13.33
CABS1	ENSG00000145309	85438	2.61442	1.38649	0.00109019	0.0108681	up	5.20781	3.82131	5.41368	5.82539	4.26331	5.49049	5.91138	5.40906	5.33978	4.35166	4.37244	5.70087	4.43306	4.17234	3.59627	3.86315	3.04175	4	70334981	70337116	+	2135	ENST00000273936	ENSG00000145309	\calcium binding protein, spermatid associated 1 [Source:HGNC Symbol;Acc:HGNC:30710]\			Nucleus	GENCODE		calcium binding protein, spermatid associated 1	q13.3
CACFD1	ENSG00000160325	11094	3.06841	1.61749	0.00174215	0.0143898	up	8.96244	7.34495	9.30676	9.73102	7.91334	10.3262	8.29313	9.61007	9.26198	7.7296	8.09558	9.35668	7.15049	7.315	7.0222	7.53726	7.69978	9	133459965	133470848	+	10883	ENST00000540581	ENSG00000160325	calcium channel flower domain containing 1 [Source:HGNC Symbol;Acc:HGNC:1365]			Ribosome;Chromatin;Cell Membrane;Nucleous;Nucleoplasm	GENCODE		calcium channel flower domain containing 1	q34.2
CACFD1	ENSG00000280479	11094	3.06841	1.61749	0.00174215	0.0143898	up	8.96244	7.34495	9.30676	9.73102	7.91334	10.3262	8.29313	9.61007	9.26198	7.7296	8.09558	9.35668	7.15049	7.315	7.0222	7.53726	7.69978	CHR_HG2030_PATCH	133460113	133470996	+	10883	ENST00000540581	ENSG00000160325	calcium channel flower domain containing 1 [Source:HGNC Symbol;Acc:HGNC:1365]			Ribosome;Chromatin;Cell Membrane;Nucleous;Nucleoplasm	GENCODE		calcium channel flower domain containing 1
CACNA1H	ENSG00000196557	8912	0.288836	-1.79168	0.00107336	0.0107751	down	4.71657	6.17875	5.36164	4.35234	4.44299	5.09574	5.3805	5.04791	4.43334	4.22548	4.10894	4.71676	6.64343	5.90792	6.1168	5.90976	6.31583	16	1153106	1221771	+	68665	ENST00000348261	ENSG00000196557	calcium voltage-gated channel subunit alpha1 H [Source:HGNC Symbol;Acc:HGNC:1395]		\Autistic Disorder;Absence Epilepsy;Hyperalgesia;EPILEPSY, CHILDHOOD ABSENCE, 1;EPILEPSY, CHILDHOOD ABSENCE, SUSCEPTIBILITY TO, 6\	Nucleus	GENCODE		calcium voltage-gated channel subunit alpha1 H	p13.3
CACNA2D3	ENSG00000157445	55799	0.437421	-1.19291	1.36008e-05	0.000627721	down	5.89319	6.69107	6.25284	5.49768	5.63544	5.5287	6.12667	6.11212	5.83671	6.0139	5.88929	6.03853	6.811	6.5752	6.49471	6.75594	6.81851	3	54122547	55074557	+	952010	ENST00000474759	ENSG00000157445	calcium voltage-gated channel auxiliary subunit alpha2delta 3 [Source:HGNC Symbol;Acc:HGNC:15460]			Nucleus	GENCODE		calcium voltage-gated channel auxiliary subunit alpha2delta 3	p21.1
CACNB1	ENSG00000067191	782	2.27907	1.18844	0.0104512	0.0450538	up	13.5234	12.335	13.2709	14.8628	12.735	12.436	12.7776	13.7675	14.4666	13.5494	13.6611	13.7074	12.0446	11.8171	11.7675	12.9619	13.0839	17	39173453	39197703	-	24250	ENST00000394303	ENSG00000067191	calcium voltage-gated channel auxiliary subunit beta 1 [Source:HGNC Symbol;Acc:HGNC:1401]			Cytosol;Nucleus	GENCODE		calcium voltage-gated channel auxiliary subunit beta 1	q12
CACNB2	ENSG00000165995	783	2.24923	1.16943	3.21194e-05	0.00115235	up	7.4917	6.32227	7.52402	7.64836	7.81932	6.98224	7.18742	6.90622	7.39531	8.19611	7.79792	7.4601	6.17969	6.35502	6.19152	6.59331	6.29181	10	18140424	18543557	+	403133	ENST00000324631	ENSG00000165995	calcium voltage-gated channel auxiliary subunit beta 2 [Source:HGNC Symbol;Acc:HGNC:1402]		Atrial Fibrillation;Bipolar Disorder;Schizophrenia;Syncope;Shortened QT interval;Brugada Syndrome (disorder);Brugada Syndrome 4	Nucleus	GENCODE		calcium voltage-gated channel auxiliary subunit beta 2	p12.33
CACNG3	ENSG00000006116	10368	0.156077	-2.67967	3.55618e-06	0.000263778	down	7.11388	7.47024	7.07304	7.1264	7.17028	7.13642	7.17898	7.09077	7.0469	7.09163	7.16617	7.05821	7.63137	7.25967	7.57911	7.30315	7.5779	16	24256335	24362412	+	106077	ENST00000005284	ENSG00000006116	calcium voltage-gated channel auxiliary subunit gamma 3 [Source:HGNC Symbol;Acc:HGNC:1407]			Cytoplasm	GENCODE		calcium voltage-gated channel auxiliary subunit gamma 3	p12.1
CACNG7	ENSG00000105605	59284	3.04155	1.60481	0.00279553	0.0193104	up	7.48975	5.88494	7.93897	8.3911	6.24561	8.53125	6.80722	8.42559	7.85409	5.99051	6.74648	7.96664	5.82577	5.70549	5.82378	6.14869	5.92096	19	53909278	53943950	+	34672	ENST00000391767	ENSG00000105605	calcium voltage-gated channel auxiliary subunit gamma 7 [Source:HGNC Symbol;Acc:HGNC:13626]				GENCODE		calcium voltage-gated channel auxiliary subunit gamma 7	q13.42
CACNG8	ENSG00000142408	59283	2.10564	1.07426	8.18649e-05	0.00206948	up	7.16881	6.09455	6.98102	7.45769	6.90592	7.3759	6.51212	6.80248	7.43965	7.37381	7.5997	7.23978	5.94984	5.67213	6.04897	6.19388	6.60794	19	53962937	53990215	+	27278	ENST00000270458	ENSG00000142408	calcium voltage-gated channel auxiliary subunit gamma 8 [Source:HGNC Symbol;Acc:HGNC:13628]		Schizophrenia	Nucleus	GENCODE		calcium voltage-gated channel auxiliary subunit gamma 8	q13.42
CAD	ENSG00000084774	790	0.356087	-1.4897	0.00212695	0.0162538	down	4.14553	4.77612	4.22532	4.00257	4.19919	4.12195	4.5141	3.90877	3.92305	4.19561	4.21373	4.151	4.99862	4.60377	4.51625	4.90256	4.85938	2	27217369	27243943	+	26574	ENST00000264705	ENSG00000084774	\carbamoyl-phosphate synthetase 2, aspartate transcarbamylase, and dihydroorotase [Source:HGNC Symbol;Acc:HGNC:1424]\		\Renal tubular acidosis;Anemia, Sickle Cell;beta Thalassemia;Epilepsy;Acute Erythroblastic Leukemia;Muscle hypotonia;Seizures;Hereditary spherocytosis;Hyperammonemia;Schistocytosis;Global developmental delay;Acanthocytosis;Broad-based gait;Congenital hypoplastic anemia;Infantile onset;Cognitive delay;Anisopoikilocytosis;Mental and motor retardation;Autosomal recessive predisposition;CONGENITAL DI…	Exosome;Nucleus;Ribosome;Endoplasmic reticulum;Insoluble Fraction;Nucleous;Nucleoplasm	GENCODE		carbamoyl-phosphate synthetase 2, aspartate transcarbamylase, and dihydroorotase	p23.3
CADM1	ENSG00000182985	23705	2.51723	1.33184	0.000583536	0.00723306	up	9.86702	8.53519	9.50858	9.84385	9.66948	9.3255	10.2108	9.88895	10.0757	10.1042	9.85529	10.1879	7.96603	9.12598	7.68984	8.15186	9.74224	11	115169218	115504957	-	335739	ENST00000331581	ENSG00000182985	cell adhesion molecule 1 [Source:HGNC Symbol;Acc:HGNC:5951]		Autistic Disorder;Depressive disorder;Mammary Neoplasms		GENCODE		cell adhesion molecule 1	q23.3
CALCA	ENSG00000110680	796	0.359231	-1.47702	0.00236004	0.017354	down	5.92456	6.68728	6.0542	6.2782	5.64553	6.19421	6.06521	5.95881	5.82586	5.67556	5.55543	5.99263	6.89994	6.45533	6.77734	6.75688	6.54689	11	14966668	14972351	-	5683	ENST00000331587	ENSG00000110680	calcitonin related polypeptide alpha [Source:HGNC Symbol;Acc:HGNC:1437]		\Alcoholic Intoxication, Chronic;Autistic Disorder;Bipolar Disorder;Catalepsy;Down Syndrome;Edema;Hyperalgesia;Hypercalcemia;Hypertensive disease;Pulmonary Hypertension;Inflammation;Degenerative polyarthritis;Prostatic Neoplasms;Pulmonary Fibrosis;Trigeminal Neuralgia;Bronchial Hyperreactivity;Migraine Disorders;Sciatic Neuropathy;Common Migraine;Depressed mood;Hyperactive behavior;Neurogenic Inf…	Ribosome	GENCODE		calcitonin related polypeptide alpha	p15.2
CALM3	ENSG00000160014	808	2.30423	1.20428	2.16284e-06	0.000187534	up	15.4663	14.262	15.4896	16.0108	15.2379	15.1031	14.9178	15.4528	15.578	15.6315	15.476	15.7651	14.3318	14.441	14.1103	14.2086	14.2182	19	46601074	46610782	+	9708	ENST00000291295	ENSG00000160014	calmodulin 3 [Source:HGNC Symbol;Acc:HGNC:1449]		\Dizziness;Tachycardia, Ventricular;Vertigo;VENTRICULAR TACHYCARDIA, CATECHOLAMINERGIC POLYMORPHIC, 1 (disorder)\	Ribosome;Cytoplasm	GENCODE		calmodulin 3	q13.32
CALML4	ENSG00000129007	91860	0.152787	-2.71041	2.62278e-05	0.00100051	down	6.36178	9.65318	7.17718	4.80227	6.78958	5.62821	8.49587	6.92387	5.70565	5.4499	5.93091	6.71431	9.46531	9.18344	9.02036	10.8046	9.79217	15	68190705	68206079	-	15374	ENST00000467889	ENSG00000129007	calmodulin like 4 [Source:HGNC Symbol;Acc:HGNC:18445]			Nucleus;Insoluble Fraction	GENCODE		calmodulin like 4	q23
CALML5	ENSG00000178372	51806	0.212197	-2.23652	0.00326757	0.0213557	down	7.07127	8.693	7.10129	6.86185	7.0222	7.19457	7.86033	7.72007	6.8631	6.16531	6.55788	7.36612	9.25699	8.28753	8.66268	8.92255	8.33526	10	5498697	5499570	-	873	ENST00000380332	ENSG00000178372	calmodulin like 5 [Source:HGNC Symbol;Acc:HGNC:18180]			Cytoplasm	GENCODE		calmodulin like 5	p15.1
CAMKV	ENSG00000164076	79012	0.414693	-1.26988	0.000857765	0.00928393	down	2.70917	3.73959	2.45585	2.36206	3.04473	2.54397	3.08552	2.63364	2.33603	2.44709	3.07684	3.10591	4.0309	3.57232	3.65645	3.47662	3.96165	3	49857988	49869935	-	11947	ENST00000477224	ENSG00000164076	CaM kinase like vesicle associated [Source:HGNC Symbol;Acc:HGNC:28788]			Cytosol;Nucleus;Nucleous;Nucleoplasm	GENCODE		CaM kinase like vesicle associated	p21.31
CAP1	ENSG00000131236	10487	0.225457	-2.14908	7.7e-12	4.8e-08	down	4.07678	6.28712	4.90698	3.71773	4.57962	2.54397	5.20535	4.27858	3.47592	4.3072	3.55672	4.19574	5.94244	6.41566	6.37876	6.41168	6.28705	1	40040233	40072649	+	32416	ENST00000372797	ENSG00000131236	cyclase associated actin cytoskeleton regulatory protein 1 [Source:HGNC Symbol;Acc:HGNC:20040]		Osteoporosis	Ribosome;Endoplasmic reticulum;Cytoplasm;Insoluble Fraction	GENCODE		cyclase associated actin cytoskeleton regulatory protein 1	p34.2
CAPN13	ENSG00000162949	92291	0.376884	-1.40781	0.00674972	0.0339155	down	7.97786	9.13384	8.23222	7.98785	8.07503	8.01046	8.27478	8.4075	7.824	7.2678	7.39195	8.30701	9.48643	8.91391	8.98727	9.07019	9.21138	2	30722771	30820542	-	97771	ENST00000295055	ENSG00000162949	calpain 13 [Source:HGNC Symbol;Acc:HGNC:16663]			Nucleus	GENCODE		calpain 13	p23.1
CAPN2	ENSG00000162909	824	0.486517	-1.03944	0.000128905	0.00285148	down	9.79289	11.8214	10.2179	9.65806	10.4032	8.99323	10.4464	10.5545	9.48414	8.85648	9.05022	10.2647	12.3483	11.345	12.1489	11.447	11.8178	1	223701593	223776018	+	74425	ENST00000295006	ENSG00000162909	calpain 2 [Source:HGNC Symbol;Acc:HGNC:1479]		\Leukemia, Myelocytic, Acute\	Ribosome;Cytosol;Chromatin	GENCODE		calpain 2	q41
CAPN5	ENSG00000149260	726	4.26527	2.09264	6.00534e-06	0.000370751	up	10.195	8.10235	10.1791	11.0314	10.328	9.38672	9.32936	10.0436	9.84669	10.7568	10.4888	10.5594	7.53753	8.64376	8.18144	8.34105	7.80799	11	77066961	77126155	+	59194	ENST00000278559	ENSG00000149260	calpain 5 [Source:HGNC Symbol;Acc:HGNC:1482]		\Retinal Detachment;Uveitis;Vitreous Hemorrhage;Proliferative vitreoretinopathy;Blindness, Legal;Blind Vision;Peripheral retinal neovascularization;Electroretinogram abnormal;Vitreoretinal abnormalities;Posterior retinal neovascularization;Large hyperpigmented retinal spots\	Endoplasmic reticulum;Nucleus	GENCODE		calpain 5	q13.5
CAPN6	ENSG00000077274	827	2.18892	1.13022	0.000962728	0.0100308	up	14.4001	13.2699	15.0783	14.2299	15.0092	14.597	13.4285	14.4615	14.0871	13.7352	14.9921	14.3825	13.1465	12.8302	13.5119	13.5333	13.3276	X	111245099	111270483	-	25384	ENST00000324068	ENSG00000077274	calpain 6 [Source:HGNC Symbol;Acc:HGNC:1483]				GENCODE		calpain 6	q23
CAPN8	ENSG00000203697	388743	0.316648	-1.65905	0.00120868	0.0116158	down	3.98382	5.548	3.28557	3.50662	4.37253	4.03521	3.34723	4.61673	3.52199	4.26261	4.42835	4.46132	5.88592	5.75723	5.64727	5.36393	5.08565	1	223538007	223665723	-	127716	ENST00000366872	ENSG00000203697	calpain 8 [Source:HGNC Symbol;Acc:HGNC:1485]			Cytosol;Nucleus	GENCODE		calpain 8	q41
CARF	ENSG00000138380	79800	0.433843	-1.20475	0.000101579	0.00241874	down	7.61647	8.7081	7.84971	7.35387	8.02275	7.31751	8.29658	7.57427	7.04853	7.52828	7.32711	7.8461	8.81777	8.74501	8.52897	8.8125	8.63624	2	202912214	202988263	+	76049	ENST00000402905	ENSG00000138380	calcium responsive transcription factor [Source:HGNC Symbol;Acc:HGNC:14435]			Cytosol;Nucleus	GENCODE	Yes	calcium responsive transcription factor	q33.2
CARMIL1	ENSG00000079691	55604	2.57128	1.36249	0.000349633	0.00527044	up	10.6481	9.28557	10.0881	11.4185	10.5679	11.0841	9.7367	11.4681	10.9394	9.92417	10.4161	10.8374	9.49637	9.08273	9.31202	9.03844	9.4983	6	25279078	25620530	+	341452	ENST00000329474	ENSG00000079691	capping protein regulator and myosin 1 linker 1 [Source:HGNC Symbol;Acc:HGNC:21581]			Nucleus	GENCODE		capping protein regulator and myosin 1 linker 1	p22.2
CARNS1	ENSG00000172508	57571	0.352874	-1.50277	0.010405	0.0448862	down	6.86058	9.04055	7.07019	6.33561	8.03625	5.46213	7.15189	7.55129	6.50322	7.15319	6.36099	6.98102	9.77789	8.5963	8.94259	8.96468	8.9213	11	67414968	67425607	+	10639	ENST00000445895	ENSG00000172508	carnosine synthase 1 [Source:HGNC Symbol;Acc:HGNC:29268]			Nucleus	GENCODE		carnosine synthase 1	q13.2
CASKIN2	ENSG00000177303	57513	2.01634	1.01174	0.00273633	0.0190849	up	12.6525	11.6408	12.1687	13.7736	12.7109	12.9105	11.502	12.7499	12.6476	12.6893	12.7341	12.6384	12.0159	11.3855	11.8755	11.5986	11.3283	17	75500261	75515537	-	15276	ENST00000321617	ENSG00000177303	CASK interacting protein 2 [Source:HGNC Symbol;Acc:HGNC:18200]			Cytosol;Nucleus;Insoluble Fraction	GENCODE		CASK interacting protein 2	q25.1
CASP4	ENSG00000196954	837	0.0644077	-3.95662	0.0011192	0.0110571	down	8.05946	12.0268	9.59913	6.6632	9.22794	6.32557	10.4289	7.90212	7.20292	7.74038	6.75799	8.74641	12.1183	11.7755	11.4101	12.5883	12.2417	11	104942866	104969366	-	26500	ENST00000444739	ENSG00000196954	caspase 4 [Source:HGNC Symbol;Acc:HGNC:1505]		\Liver Cirrhosis, Experimental;Schizophrenia\	Endoplasmic reticulum;Insoluble Fraction	GENCODE		caspase 4	q22.3
CASZ1	ENSG00000130940	54897	0.338169	-1.56418	3.51099e-05	0.00122211	down	7.80942	8.45246	7.72823	7.55658	7.79488	7.84204	8.03125	7.82891	7.7913	7.91906	7.68385	7.91808	8.53217	8.42754	8.63397	7.98221	8.68642	1	10636604	10796650	-	160046	ENST00000377022	ENSG00000130940	castor zinc finger 1 [Source:HGNC Symbol;Acc:HGNC:26002]				GENCODE	Yes	castor zinc finger 1	p36.22
CBL	ENSG00000110395	867	0.399962	-1.32207	0.00023726	0.00416938	down	8.73389	12.4704	10.2364	7.8062	9.52541	8.10412	10.8545	9.56305	8.05833	6.71613	6.8946	9.5803	12.6247	11.4501	12.7209	12.6717	12.8848	11	119206298	119313926	+	107628	ENST00000264033	ENSG00000110395	Cbl proto-oncogene [Source:HGNC Symbol;Acc:HGNC:1541]		\Aortic Valve Stenosis;Blepharoptosis;Developmental Disabilities;Cryptorchidism;Growth Disorders;Orbital separation excessive;Language Delay;Mitral Valve Insufficiency;Muscle hypotonia;Vasculitis;Joint laxity;Bicuspid aortic valve;Macrotia;Acquired cubitus valgus;Neck webbing;Cafe-au-Lait Spots;Frontal bossing;Speech impairment;Low set ears;Speech Delay;Birthmark;Juvenile Myelomonocytic Leukemia;…	Ribosome;Nucleus;Cytoplasm;Cytosol;Insoluble Fraction	GENCODE	Yes	Cbl proto-oncogene	q23.3
CBLN4	ENSG00000054803	140689	5.90841	2.56277	3.00864e-05	0.00110486	up	6.14227	3.5795	5.78271	5.8716	7.41465	5.45712	6.43231	5.66998	5.11237	6.40358	7.22482	6.05357	3.26174	4.03483	3.65801	4.48618	2.45675	20	55997357	56005519	-	8162	ENST00000064571	ENSG00000054803	cerebellin 4 precursor [Source:HGNC Symbol;Acc:HGNC:16231]				GENCODE		cerebellin 4 precursor	q13.2
CBX6	ENSG00000183741	23466	2.29186	1.19652	0.001448	0.0128838	up	13.7725	12.5759	13.7799	14.8811	13.8365	12.7474	12.9749	13.7965	14.0767	14.123	13.4275	14.0811	12.287	13.0606	12.7812	12.5203	12.2306	22	38861422	38872249	-	10827	ENST00000407418	ENSG00000183741	chromobox 6 [Source:HGNC Symbol;Acc:HGNC:1556]			Cytosol;Nucleus;Insoluble Fraction;Cell Membrane	GENCODE	Yes	chromobox 6	q13.1
CBX7	ENSG00000100307	23492	0.39498	-1.34015	0.000366144	0.00542595	down	3.49815	5.98535	4.16613	3.48764	3.88356	2.54397	4.45287	4.44308	2.48156	3.11284	2.44703	3.96279	7.05107	4.7611	6.24515	5.74677	6.12266	22	39120167	39152680	-	32513	ENST00000216133	ENSG00000100307	chromobox 7 [Source:HGNC Symbol;Acc:HGNC:1557]		Multiple Myeloma	Nucleus;Nucleous;Nucleoplasm	GENCODE	Yes	chromobox 7	q13.1
CCDC106	ENSG00000173581	29903	0.25916	-1.94809	0.00946782	0.0421664	down	11.7021	13.8492	12.4322	11.19	12.744	10.7532	12.4521	12.403	10.858	11.2853	10.6645	12.2388	14.1929	13.3912	13.9088	13.843	13.9102	19	55641062	55653161	+	12099	ENST00000586790	ENSG00000173581	coiled-coil domain containing 106 [Source:HGNC Symbol;Acc:HGNC:30181]			Cytosol	GENCODE		coiled-coil domain containing 106	q13.42
CCDC124	ENSG00000007080	115098	0.416227	-1.26456	0.00166535	0.0139905	down	4.06958	5.51296	4.26743	3.51487	4.66101	3.36365	5.06999	4.40156	3.67332	4.05788	3.63889	4.04722	5.73304	5.40133	5.82627	5.37721	5.22694	19	17933015	17943991	+	10976	ENST00000597436	ENSG00000007080	coiled-coil domain containing 124 [Source:HGNC Symbol;Acc:HGNC:25171]			Ribosome;Cytosol;Cytoplasm	GENCODE		coiled-coil domain containing 124	p13.11
CCDC160	ENSG00000203952	347475	0.173927	-2.52344	6.53687e-06	0.000395967	down	9.53459	11.7623	10.0616	8.82935	10.0168	9.32416	10.7362	10.2461	8.65772	7.97415	9.7896	9.71022	12.0304	11.1263	12.2045	11.6729	11.7777	X	134237047	134246842	+	9795	ENST00000517294	ENSG00000203952	coiled-coil domain containing 160 [Source:HGNC Symbol;Acc:HGNC:37286]			Cytoplasm	GENCODE		coiled-coil domain containing 160	q26.2
CCDC172	ENSG00000182645	374355	0.349033	-1.51857	9.83364e-06	0.000504546	down	2.77951	3.64651	2.85115	3.01215	3.22424	2.54397	2.95867	2.53865	2.49585	3.10614	2.44703	2.61723	3.9089	3.2349	3.62416	3.53173	3.93287	10	116324448	116380029	+	55581	ENST00000333254	ENSG00000182645	coiled-coil domain containing 172 [Source:HGNC Symbol;Acc:HGNC:30524]			Cytoplasm	GENCODE		coiled-coil domain containing 172	q25.3
CCDC18	ENSG00000122483	343099	0.194688	-2.36076	0.000227584	0.00407161	down	4.51488	5.19633	4.54606	4.53626	4.59901	4.72505	4.18006	4.93309	4.36587	4.24823	4.64517	4.36998	4.99325	4.95009	5.24691	5.3731	5.41832	1	93179919	93278730	+	98811	ENST00000343253	ENSG00000122483	coiled-coil domain containing 18 [Source:HGNC Symbol;Acc:HGNC:30370]			Nucleus;Insoluble Fraction	GENCODE		coiled-coil domain containing 18	p22.1
CCDC182	ENSG00000166329	101927581	2.69388	1.42969	0.00497013	0.0278078	up	4.11915	2.68947	4.9226	4.65944	2.39442	3.81505	4.817	4.70587	4.90162	3.33698	3.12928	4.50927	2.4371	3.27415	2.39809	2.88123	2.45675	17	57744495	57745299	-	804	ENST00000299415	ENSG00000166329	coiled-coil domain containing 182 [Source:HGNC Symbol;Acc:HGNC:49392]				GENCODE		coiled-coil domain containing 182	q22
CCDC183	ENSG00000213213	84960	0.195445	-2.35517	1.44287e-08	8.173e-06	down	3.59225	4.50823	3.42409	3.6277	3.3995	3.42367	4.3556	3.3422	3.46817	3.18695	4.05156	3.64308	4.33465	4.64247	4.48075	4.54728	4.53597	9	136796338	136807741	+	11403	ENST00000338005	ENSG00000213213	coiled-coil domain containing 183 [Source:HGNC Symbol;Acc:HGNC:28236]			Nucleus	GENCODE		coiled-coil domain containing 183	q34.3
CCDC198	ENSG00000100557	55195	0.381194	-1.3914	0.000940596	0.00987732	down	3.05918	4.43402	3.5064	2.56075	3.16087	2.54397	3.77911	3.69679	3.26671	2.44709	2.44703	3.18305	4.32222	4.24667	4.28192	4.49489	4.82442	14	57469300	57493867	-	24567	ENST00000422976	ENSG00000100557	coiled-coil domain containing 198 [Source:HGNC Symbol;Acc:HGNC:20189]			Nucleus	GENCODE		coiled-coil domain containing 198	q22.3
CCDC28B	ENSG00000160050	79140	2.82654	1.49904	6.33861e-05	0.00176838	up	8.38616	6.88711	8.40451	8.31038	8.19973	7.92264	7.84563	8.41064	8.2654	8.53696	9.79134	8.17432	6.58932	7.24857	6.98147	6.62854	6.98767	1	32200595	32205453	+	4858	ENST00000421922	ENSG00000160050	coiled-coil domain containing 28B [Source:HGNC Symbol;Acc:HGNC:28163]			Ribosome;Cytoplasm	GENCODE		coiled-coil domain containing 28B	p35.2
CCDC50	ENSG00000152492	152137	0.379165	-1.3991	7.1031e-05	0.00189944	down	8.33842	9.86486	8.93283	8.19073	8.46921	7.70625	9.0705	8.91113	8.06545	7.39979	7.75036	8.88799	9.94018	9.68307	9.80499	9.91186	9.9842	3	191329085	191398659	+	69574	ENST00000392455	ENSG00000152492	coiled-coil domain containing 50 [Source:HGNC Symbol;Acc:HGNC:18111]		\Deafness, Autosomal Dominant 44\	Ribosome;Nucleus;Cytoplasm;Cytosol	GENCODE		coiled-coil domain containing 50	q28
CCDC7	ENSG00000216937	79741	0.477819	-1.06546	3.87697e-05	0.00129639	down	8.12842	9.3385	8.43454	7.93159	8.00785	7.63431	9.06699	8.51619	7.89507	7.61343	7.79839	8.38584	9.67852	9.25823	9.19519	9.17816	9.38241	10	32446140	32882874	+	436734	ENST00000362006	ENSG00000216937	coiled-coil domain containing 7 [Source:HGNC Symbol;Acc:HGNC:26533]			Cytosol;Nucleus	GENCODE		coiled-coil domain containing 7	p11.22
CCDC74A	ENSG00000163040	90557	0.350099	-1.51417	2.52094e-05	0.000973584	down	8.0275	9.35787	8.14914	8.03292	8.12107	7.97581	8.8421	8.49105	7.86148	7.21189	7.17515	8.41433	9.50023	9.20041	9.43031	9.31638	9.34202	2	131527675	131533666	+	5991	ENST00000295171	ENSG00000163040	coiled-coil domain containing 74A [Source:HGNC Symbol;Acc:HGNC:25197]			Nucleus;Nucleous;Nucleoplasm	GENCODE		coiled-coil domain containing 74A	q21.1
CCDC74B	ENSG00000152076	91409	0.460621	-1.11835	6.36556e-05	0.00177061	down	17.4258	17.5977	17.3928	17.476	17.3273	17.5199	17.3864	17.4252	17.4695	17.4016	17.3678	17.4915	17.5751	17.5377	17.6211	17.5964	17.6581	2	130139287	130145134	-	5847	ENST00000310463	ENSG00000152076	coiled-coil domain containing 74B [Source:HGNC Symbol;Acc:HGNC:25267]			Nucleus;Nucleous;Nucleoplasm	GENCODE		coiled-coil domain containing 74B	q21.1
CCDC8	ENSG00000169515	83987	2.07967	1.05635	0.000223632	0.00403877	up	12.2163	11.1599	12.4579	12.6124	11.938	11.3769	11.695	12.3464	12.5168	12.666	12.0899	12.4633	10.8568	11.1177	11.2706	11.0432	11.5111	19	46410329	46413564	-	3235	ENST00000307522	ENSG00000169515	coiled-coil domain containing 8 [Source:HGNC Symbol;Acc:HGNC:25367]		Miller-McKusick-Malvaux-Syndrome (3M Syndrome);Dwarfism tall vertebrae	Nucleus;Cytoplasm;Cytosol;Insoluble Fraction;Cell Membrane	GENCODE		coiled-coil domain containing 8	q13.32
CCDC80	ENSG00000091986	151887	2.63124	1.39575	0.00027236	0.00455906	up	15.374	13.9782	15.1921	15.9078	15.0842	15.5591	14.8681	14.6768	15.8446	16.1269	14.9255	15.5546	14.2182	14.5073	13.0504	14.2223	13.8929	3	112596797	112649530	-	52733	ENST00000206423	ENSG00000091986	coiled-coil domain containing 80 [Source:HGNC Symbol;Acc:HGNC:30649]		\Dermatitis, Atopic;Chemical and Drug Induced Liver Injury\	Endoplasmic reticulum;Insoluble Fraction	GENCODE		coiled-coil domain containing 80	q13.2
CCDC86	ENSG00000110104	79080	0.364609	-1.45558	0.000609302	0.00743412	down	7.08057	8.28533	7.06887	7.24266	7.68552	7.55068	7.20144	7.14134	6.43569	6.80164	6.68182	6.99608	8.69289	7.91441	7.70988	8.50365	8.60581	11	60842113	60851081	+	8968	ENST00000227520	ENSG00000110104	coiled-coil domain containing 86 [Source:HGNC Symbol;Acc:HGNC:28359]		Schizophrenia;Diffuse Large B-Cell Lymphoma	Ribosome;Cytosol	GENCODE		coiled-coil domain containing 86	q12.2
CCDC88B	ENSG00000168071	283234	2.36482	1.24173	0.00123641	0.0117474	up	4.58894	3.34721	4.62612	4.7347	4.20337	5.52244	3.97207	4.88162	4.57856	3.88492	5.24423	4.24132	3.64814	3.64562	3.93495	3.05056	2.45675	11	64340204	64357534	+	17330	ENST00000356786	ENSG00000168071	coiled-coil domain containing 88B [Source:HGNC Symbol;Acc:HGNC:26757]		Leprosy	Ribosome	GENCODE	Yes	coiled-coil domain containing 88B	q13.1
CCDC97	ENSG00000142039	90324	0.436376	-1.19636	0.0042949	0.0253091	down	6.47565	8.81698	7.3444	5.73852	7.16016	5.70395	7.38873	7.24334	6.0689	5.02606	5.73246	7.34997	9.26872	8.28774	8.81893	8.90784	8.8017	19	41310172	41324873	+	14701	ENST00000269967	ENSG00000142039	coiled-coil domain containing 97 [Source:HGNC Symbol;Acc:HGNC:28289]			Insoluble Fraction;Cell Membrane	GENCODE		coiled-coil domain containing 97	q13.2
CCDC9B	ENSG00000188549	388115	0.361062	-1.46968	0.00917707	0.0413145	down	10.7031	14.5973	11.8801	9.5464	11.9035	9.4361	13.1797	11.8257	9.80035	8.80368	8.94718	11.7082	14.8502	14.423	14.587	14.4744	14.652	15	40331452	40340939	-	9487	ENST00000559313	ENSG00000188549	coiled-coil domain containing 9B [Source:HGNC Symbol;Acc:HGNC:33488]			Nucleus;Cytoplasm;Chromatin	GENCODE		coiled-coil domain containing 9B	q15.1
CCK	ENSG00000187094	885	0.333375	-1.58478	6.84497e-05	0.0018576	down	4.76893	5.20474	4.61207	4.60023	4.7026	4.64148	4.67652	4.89081	4.94285	4.76489	4.83401	5.02381	5.26706	5.07321	5.24742	5.38171	5.05429	3	42257825	42266185	-	8360	ENST00000396169	ENSG00000187094	cholecystokinin [Source:HGNC Symbol;Acc:HGNC:1569]		\Alcoholic Intoxication, Chronic;Anorexia;Catalepsy;Dyskinesia, Drug-Induced;Gastrointestinal Diseases;Inflammation;Liver diseases;Pancreatitis;Schizophrenia;Seizures;Gastric ulcer;Unconscious State;Neurotoxicity Syndromes;Alcohol withdrawal syndrome;Biliary calculi;Manic;Hyperactive behavior;Manic mood\	Cytoplasm	GENCODE		cholecystokinin	p22.1
CCL13	ENSG00000181374	6357	0.44542	-1.16676	0.000615131	0.00748767	down	8.21105	12.218	8.89476	7.05454	7.20647	6.64749	11.7212	8.2935	9.16731	6.9517	7.22696	8.94654	11.4589	13.0044	11.8015	12.641	12.1839	17	34356480	34358610	+	2130	ENST00000225844	ENSG00000181374	C-C motif chemokine ligand 13 [Source:HGNC Symbol;Acc:HGNC:10611]				GENCODE		C-C motif chemokine ligand 13	q12
CCL14	ENSG00000277236	6358	0.408463	-1.29172	0.00399444	0.0240541	down	7.77327	10.0869	8.83515	6.82808	8.80473	7.13675	8.59391	7.64909	7.47226	7.93159	7.11315	7.36799	10.0616	10.2461	9.40137	11.4069	9.31862	CHR_HSCHR17_7_CTG4	35983323	35987036	-	3713	ENST00000614009	ENSG00000276409	C-C motif chemokine ligand 14 [Source:HGNC Symbol;Acc:HGNC:10612]				GENCODE		C-C motif chemokine ligand 14
CCL14	ENSG00000276409	6358	0.408463	-1.29172	0.00399444	0.0240541	down	7.77327	10.0869	8.83515	6.82808	8.80473	7.13675	8.59391	7.64909	7.47226	7.93159	7.11315	7.36799	10.0616	10.2461	9.40137	11.4069	9.31862	17	35983288	35987004	-	3716	ENST00000614009	ENSG00000276409	C-C motif chemokine ligand 14 [Source:HGNC Symbol;Acc:HGNC:10612]				GENCODE		C-C motif chemokine ligand 14	q12
CCS	ENSG00000173992	9973	2.54775	1.34923	0.000955745	0.00998591	up	9.61938	8.27015	8.93804	10.1772	9.54427	10.7887	8.72381	9.88501	9.66416	9.23797	9.92526	9.30937	7.8267	8.42856	8.86915	7.67193	8.55442	11	66593153	66606019	+	12866	ENST00000533244	ENSG00000173992	copper chaperone for superoxide dismutase [Source:HGNC Symbol;Acc:HGNC:1613]		\Hepatitis, Chronic\	Ribosome;Nucleus	GENCODE		copper chaperone for superoxide dismutase	q13.2
CCT7	ENSG00000135624	10574	0.10735	-3.2196	0.00252772	0.0181208	down	5.94228	7.55487	6.01063	5.75697	6.97981	5.0835	6.30148	6.13492	5.21547	5.63044	6.03938	6.27015	7.29339	7.99802	7.82034	7.86471	6.79791	2	73233420	73253021	+	19601	ENST00000258091	ENSG00000135624	chaperonin containing TCP1 subunit 7 [Source:HGNC Symbol;Acc:HGNC:1622]		HIV Infections;Stomach Neoplasms	Cytosol;Ribosome;Cytoplasm;Insoluble Fraction	GENCODE		chaperonin containing TCP1 subunit 7	p13.2
CCT8L2	ENSG00000198445	150160	2.12469	1.08725	0.0065934	0.0334175	up	4.49594	3.40869	4.78741	4.62159	4.36948	3.97251	3.25898	4.43629	3.96293	5.10206	5.97249	4.47573	3.09719	3.56876	3.32447	3.52288	3.53017	22	16590751	16592810	-	2059	ENST00000359963	ENSG00000198445	chaperonin containing TCP1 subunit 8 like 2 [Source:HGNC Symbol;Acc:HGNC:15553]				GENCODE		chaperonin containing TCP1 subunit 8 like 2	q11.1
CD163	ENSG00000177575	9332	2.99143	1.58084	0.00134106	0.0122818	up	10.8713	9.29043	11.3542	11.4647	11.7772	10.0757	10.9004	10.1603	9.71839	11.3761	10.8927	10.9929	10.4727	9.01464	9.56213	8.40885	8.99386	12	7470811	7503893	-	33082	ENST00000359156	ENSG00000177575	CD163 molecule [Source:HGNC Symbol;Acc:HGNC:1631]		\Spontaneous abortion;Carotid Artery Diseases;IGA Glomerulonephritis;Liver Cirrhosis, Experimental;Schizophrenia\	Endoplasmic reticulum	GENCODE		CD163 molecule	p13.31
CD164	ENSG00000135535	8763	3.54533	1.82592	3.93294e-05	0.00130576	up	8.45912	6.6332	8.80657	8.304	7.22132	7.70789	8.16732	8.66668	8.90844	8.90952	9.13634	8.76312	6.75041	7.09046	6.33284	6.84114	6.15114	6	109366514	109382467	-	15953	ENST00000310786	ENSG00000135535	CD164 molecule [Source:HGNC Symbol;Acc:HGNC:1632]		Spontaneous abortion	Ribosome	GENCODE		CD164 molecule	q21
CD19	ENSG00000177455	930	0.22695	-2.13955	8.63888e-08	2.3403e-05	down	5.29976	6.48425	5.2144	5.34214	5.47949	4.12296	5.58275	5.64681	5.15244	5.6271	5.29052	5.53899	6.45012	6.16157	6.4504	6.82209	6.53709	16	28931965	28939342	+	7377	ENST00000538922	ENSG00000177455	CD19 molecule [Source:HGNC Symbol;Acc:HGNC:1633]		\Agammaglobulinemia;Alcoholic Intoxication;Anemia, Hemolytic;Anus, Imperforate;Autoimmune Diseases;Bronchiectasis;Common Variable Immunodeficiency;Conjunctivitis;Diarrhea;Hepatomegaly;Immunologic Deficiency Syndromes;Lymphoma;Lymphopenia;Meningitis;Pneumonia;Purpura;Splenomegaly;Hypogammaglobulinemia;Liver Dysfunction;Liver function tests abnormal finding;Immunoglobulin A deficiency (disorder);Ig…		GENCODE		CD19 molecule	p11.2
CD1A	ENSG00000158477	909	0.358539	-1.4798	0.00366375	0.0228734	down	7.52318	8.53885	7.20732	7.78588	7.56659	7.60023	7.34078	7.85015	7.11794	7.21048	7.86675	7.68569	9.2727	8.30701	8.37142	8.59334	8.14979	1	158254424	158258269	+	3845	ENST00000289429	ENSG00000158477	CD1a molecule [Source:HGNC Symbol;Acc:HGNC:1634]			Endoplasmic reticulum	GENCODE		CD1a molecule	q23.1
CD300LD	ENSG00000204345	100131439	3.27025	1.7094	0.00109548	0.0108918	up	8.70003	6.99063	9.02729	9.56601	7.66806	9.95954	7.93826	9.51133	8.96862	7.54129	7.82194	8.99797	6.83169	6.85718	6.74025	7.27902	7.245	17	74579365	74592283	-	12918	ENST00000375352	ENSG00000204345	CD300 molecule like family member d [Source:HGNC Symbol;Acc:HGNC:16848]				GENCODE		CD300 molecule like family member d	q25.1
CD37	ENSG00000104894	951	2.26067	1.17675	0.0102132	0.0442936	up	8.84725	7.6705	8.9169	10.1808	9.21758	8.33455	7.77228	8.85092	7.88785	8.58391	9.02405	9.70369	8.004	7.83147	8.1992	7.71932	6.59851	19	49335171	49343335	+	8164	ENST00000323906	ENSG00000104894	CD37 molecule [Source:HGNC Symbol;Acc:HGNC:1666]			Endoplasmic reticulum;Nucleus	GENCODE		CD37 molecule	q13.33
CD63	ENSG00000135404	967	0.274909	-1.86297	1.77602e-07	4.0519e-05	down	8.55319	9.75974	8.42668	8.03161	8.75089	8.44387	8.84241	9.48234	8.64644	7.78218	8.58448	8.54102	9.95561	9.34884	9.90733	9.74224	9.84469	12	55725323	55729707	-	4384	ENST00000549117	ENSG00000135404	CD63 molecule [Source:HGNC Symbol;Acc:HGNC:1692]		\Liver Cirrhosis, Experimental;Liver Neoplasms, Experimental\	Ribosome;Cytoplasm	GENCODE		CD63 molecule	q13.2
CDC42EP4	ENSG00000179604	23580	0.124077	-3.01069	0.00450576	0.0260587	down	10.27	14.783	10.7977	8.95789	10.7767	8.17347	13.7715	11.7454	8.91649	9.04992	8.71166	11.7987	15.2928	14.3571	14.5602	14.5553	15.1498	17	73283624	73312005	-	28381	ENST00000335793	ENSG00000179604	CDC42 effector protein 4 [Source:HGNC Symbol;Acc:HGNC:17147]			Cytosol;Ribosome;Cytoplasm;Insoluble Fraction;Cell Membrane	GENCODE		CDC42 effector protein 4	q25.1
CDH17	ENSG00000079112	1015	3.86363	1.94996	0.000396668	0.00571666	up	4.5834	2.63345	4.99178	4.57561	5.93101	4.51708	4.80059	4.09665	5.87644	3.44688	3.29987	4.29814	2.4371	2.73684	3.15461	2.38192	2.45675	8	94127162	94217303	-	90141	ENST00000027335	ENSG00000079112	cadherin 17 [Source:HGNC Symbol;Acc:HGNC:1756]		\Bipolar Disorder;Psychotic Disorders;Asthma, Occupational;Nonorganic psychosis;MAJOR AFFECTIVE DISORDER 2\	Nucleus	GENCODE		cadherin 17	q22.1
CDH22	ENSG00000149654	64405	0.388578	-1.36372	3.12573e-07	5.5243e-05	down	3.12554	4.32665	3.07653	3.25441	3.16728	3.93607	3.14631	2.98686	2.62372	2.44709	3.74807	2.86902	4.4281	4.50836	4.292	3.9006	4.50416	20	46173739	46308498	-	134759	ENST00000537909	ENSG00000149654	cadherin 22 [Source:HGNC Symbol;Acc:HGNC:13251]				GENCODE		cadherin 22	q13.12
CDHR3	ENSG00000128536	222256	0.447705	-1.15938	4.79196e-05	0.00147202	down	13.5057	15.4369	13.9186	12.0216	13.8898	13.6013	14.6098	13.8178	12.6835	12.7467	13.9993	13.7689	15.5363	15.2379	15.563	15.3251	15.5219	7	105876796	106036432	+	159636	ENST00000317716	ENSG00000128536	cadherin related family member 3 [Source:HGNC Symbol;Acc:HGNC:26308]		Asthma	Nucleus	GENCODE		cadherin related family member 3	q22.3
CDKN1C	ENSG00000273707	1028	3.14926	1.65501	0.00263387	0.0186415	up	10.6246	8.96959	11.0894	11.9179	9.7965	11.9887	9.54572	11.3197	10.5231	9.5165	9.71977	10.8288	9.03672	8.5922	8.6525	9.35912	9.20742	CHR_HSCHR11_1_CTG7	2883205	2885904	-	2699	ENST00000414822	ENSG00000129757	cyclin dependent kinase inhibitor 1C [Source:HGNC Symbol;Acc:HGNC:1786]		\Adenocarcinoma;Beckwith-Wiedemann Syndrome;Cryptorchidism;Endometrial Neoplasms;Endometrial Hyperplasia;Exophthalmos;Fetal Growth Retardation;Cardiomegaly;Hepatomegaly;Hydronephrosis;Hypercalcemia;Hypercalciuria;Hypogonadism;Infant, Small for Gestational Age;Lung Neoplasms;Macroglossia;melanoma;Micromelia;Muscle hypotonia;Nephroblastoma;Schizophrenia;Neonatal hypoglycemia;Hepatoblastoma;Gonadobl…	Cytosol;Nucleous	GENCODE	Yes	cyclin dependent kinase inhibitor 1C
CDKN1C	ENSG00000129757	1028	3.14926	1.65501	0.00263387	0.0186415	up	10.6246	8.96959	11.0894	11.9179	9.7965	11.9887	9.54572	11.3197	10.5231	9.5165	9.71977	10.8288	9.03672	8.5922	8.6525	9.35912	9.20742	11	2883213	2885775	-	2562	ENST00000414822	ENSG00000129757	cyclin dependent kinase inhibitor 1C [Source:HGNC Symbol;Acc:HGNC:1786]		\Adenocarcinoma;Beckwith-Wiedemann Syndrome;Cryptorchidism;Endometrial Neoplasms;Endometrial Hyperplasia;Exophthalmos;Fetal Growth Retardation;Cardiomegaly;Hepatomegaly;Hydronephrosis;Hypercalcemia;Hypercalciuria;Hypogonadism;Infant, Small for Gestational Age;Lung Neoplasms;Macroglossia;melanoma;Micromelia;Muscle hypotonia;Nephroblastoma;Schizophrenia;Neonatal hypoglycemia;Hepatoblastoma;Gonadobl…	Cytosol;Nucleous	GENCODE	Yes	cyclin dependent kinase inhibitor 1C	p15.4
CDKN2A	ENSG00000147889	1029	0.286608	-1.80285	8.52994e-06	0.000465598	down	7.99672	8.98487	7.9352	8.11305	7.49842	8.02367	8.79874	8.09932	7.8784	7.81339	7.77123	8.03576	9.08095	8.7813	9.5169	8.80842	8.73675	9	21967752	21995301	-	27549	ENST00000498124	ENSG00000147889	cyclin dependent kinase inhibitor 2A [Source:HGNC Symbol;Acc:HGNC:1787]		\Adenocarcinoma;Adrenal Gland Neoplasms;Astrocytoma;Bladder Neoplasm;Brain Neoplasms;Non-Small Cell Lung Carcinoma;Squamous cell carcinoma;Chromosome Deletion;Mental Depression;Depressive disorder;Esophageal Neoplasms;Freckles;Glaucoma;Glioma;Vulvar Lichen Sclerosus;Liver neoplasms;Lung Neoplasms;Lymphatic Diseases;Lymphoma;melanoma;Mesothelioma;Mouth Neoplasms;Multiple Myeloma;Neoplasm Invasiven…	Endoplasmic reticulum;Ribosome	GENCODE	Yes	cyclin dependent kinase inhibitor 2A	p21.3
CDO1	ENSG00000129596	1036	0.198844	-2.33029	1.02216e-05	0.000516383	down	4.46843	5.42078	4.41187	4.64743	5.07633	4.1548	4.43678	4.73924	4.02197	4.37947	4.11161	4.70476	5.82228	5.09966	5.15014	5.41544	5.6164	5	115804733	115816659	-	11926	ENST00000250535	ENSG00000129596	cysteine dioxygenase type 1 [Source:HGNC Symbol;Acc:HGNC:1795]		\Diabetes Mellitus, Non-Insulin-Dependent;Liver Cirrhosis, Experimental\	Nucleus;Cytoplasm	GENCODE		cysteine dioxygenase type 1	q22.3
CDSN	ENSG00000204539	1041	0.108499	-3.20425	0.000948256	0.00992986	down	6.20696	7.53334	6.37366	5.72786	6.90778	5.69492	6.49994	6.6799	5.6164	5.60602	6.39609	6.567	7.97605	7.12258	7.52814	7.34986	7.69006	6	31115087	31120446	-	5359	ENST00000376288	ENSG00000204539	corneodesmosin [Source:HGNC Symbol;Acc:HGNC:1802]		Asthma;Flushing;Pruritus;Erythema;Onycholysis;Elevated IgE;Peeling of skin;Brittle hair;Short stature;Hypotrichosis Simplex of Scalp;Reduced tensile strength of hair;Hypotrichosis of the scalp;Fragile hair;Prenatal onset;Reactive airway disease;PEELING SKIN SYNDROME 1;Autosomal recessive predisposition;Abnormality of metabolism/homeostasis;Fractured hair		GENCODE		corneodesmosin	p21.33
CDSN	ENSG00000206460	1041	0.108499	-3.20425	0.000948256	0.00992986	down	6.20696	7.53334	6.37366	5.72786	6.90778	5.69492	6.49994	6.6799	5.6164	5.60602	6.39609	6.567	7.97605	7.12258	7.52814	7.34986	7.69006	CHR_HSCHR6_MHC_QBL_CTG1	31107496	31112855	-	5359	ENST00000376288	ENSG00000204539	corneodesmosin [Source:HGNC Symbol;Acc:HGNC:1802]		Asthma;Flushing;Pruritus;Erythema;Onycholysis;Elevated IgE;Peeling of skin;Brittle hair;Short stature;Hypotrichosis Simplex of Scalp;Reduced tensile strength of hair;Hypotrichosis of the scalp;Fragile hair;Prenatal onset;Reactive airway disease;PEELING SKIN SYNDROME 1;Autosomal recessive predisposition;Abnormality of metabolism/homeostasis;Fractured hair		GENCODE		corneodesmosin
CDSN	ENSG00000237114	1041	0.108499	-3.20425	0.000948256	0.00992986	down	6.20696	7.53334	6.37366	5.72786	6.90778	5.69492	6.49994	6.6799	5.6164	5.60602	6.39609	6.567	7.97605	7.12258	7.52814	7.34986	7.69006	CHR_HSCHR6_MHC_MANN_CTG1	31160057	31165363	-	5306	ENST00000376288	ENSG00000204539	corneodesmosin [Source:HGNC Symbol;Acc:HGNC:1802]		Asthma;Flushing;Pruritus;Erythema;Onycholysis;Elevated IgE;Peeling of skin;Brittle hair;Short stature;Hypotrichosis Simplex of Scalp;Reduced tensile strength of hair;Hypotrichosis of the scalp;Fragile hair;Prenatal onset;Reactive airway disease;PEELING SKIN SYNDROME 1;Autosomal recessive predisposition;Abnormality of metabolism/homeostasis;Fractured hair		GENCODE		corneodesmosin
CDSN	ENSG00000137197	1041	0.108499	-3.20425	0.000948256	0.00992986	down	6.20696	7.53334	6.37366	5.72786	6.90778	5.69492	6.49994	6.6799	5.6164	5.60602	6.39609	6.567	7.97605	7.12258	7.52814	7.34986	7.69006	CHR_HSCHR6_MHC_COX_CTG1	31107584	31112941	-	5357	ENST00000376288	ENSG00000204539	corneodesmosin [Source:HGNC Symbol;Acc:HGNC:1802]		Asthma;Flushing;Pruritus;Erythema;Onycholysis;Elevated IgE;Peeling of skin;Brittle hair;Short stature;Hypotrichosis Simplex of Scalp;Reduced tensile strength of hair;Hypotrichosis of the scalp;Fragile hair;Prenatal onset;Reactive airway disease;PEELING SKIN SYNDROME 1;Autosomal recessive predisposition;Abnormality of metabolism/homeostasis;Fractured hair		GENCODE		corneodesmosin
CDSN	ENSG00000237123	1041	0.108499	-3.20425	0.000948256	0.00992986	down	6.20696	7.53334	6.37366	5.72786	6.90778	5.69492	6.49994	6.6799	5.6164	5.60602	6.39609	6.567	7.97605	7.12258	7.52814	7.34986	7.69006	CHR_HSCHR6_MHC_DBB_CTG1	31108861	31114200	-	5339	ENST00000376288	ENSG00000204539	corneodesmosin [Source:HGNC Symbol;Acc:HGNC:1802]		Asthma;Flushing;Pruritus;Erythema;Onycholysis;Elevated IgE;Peeling of skin;Brittle hair;Short stature;Hypotrichosis Simplex of Scalp;Reduced tensile strength of hair;Hypotrichosis of the scalp;Fragile hair;Prenatal onset;Reactive airway disease;PEELING SKIN SYNDROME 1;Autosomal recessive predisposition;Abnormality of metabolism/homeostasis;Fractured hair		GENCODE		corneodesmosin
CDSN	ENSG00000237165	1041	0.108499	-3.20425	0.000948256	0.00992986	down	6.20696	7.53334	6.37366	5.72786	6.90778	5.69492	6.49994	6.6799	5.6164	5.60602	6.39609	6.567	7.97605	7.12258	7.52814	7.34986	7.69006	CHR_HSCHR6_MHC_MCF_CTG1	31193614	31198966	-	5352	ENST00000376288	ENSG00000204539	corneodesmosin [Source:HGNC Symbol;Acc:HGNC:1802]		Asthma;Flushing;Pruritus;Erythema;Onycholysis;Elevated IgE;Peeling of skin;Brittle hair;Short stature;Hypotrichosis Simplex of Scalp;Reduced tensile strength of hair;Hypotrichosis of the scalp;Fragile hair;Prenatal onset;Reactive airway disease;PEELING SKIN SYNDROME 1;Autosomal recessive predisposition;Abnormality of metabolism/homeostasis;Fractured hair		GENCODE		corneodesmosin
CEBPZOS	ENSG00000218739	100505876	2.65643	1.40949	0.0089565	0.040694	up	10.8642	9.45476	10.9915	12.0296	9.63438	12.4536	10.2096	11.4397	11.1761	9.63498	9.85776	11.2152	9.41761	9.17547	9.29494	9.66781	9.71798	2	37196488	37216193	+	19705	ENST00000402297	ENSG00000218739	CEBPZ opposite strand [Source:HGNC Symbol;Acc:HGNC:49288]			Ribosome;Cytoplasm	GENCODE		CEBPZ opposite strand	p22.2
CELA2A	ENSG00000142615	63036	2.15151	1.10535	0.00174908	0.0144156	up	14.4756	13.3703	15.1519	13.8966	15.3022	14.0456	13.5037	14.7908	14.3906	14.1633	15.1591	14.3525	13.3718	13.0593	13.5862	13.4401	13.3939	1	15456728	15472091	+	15363	ENST00000359621	ENSG00000142615	chymotrypsin like elastase family member 2A [Source:HGNC Symbol;Acc:HGNC:24609]		Hypertensive disease		GENCODE		chymotrypsin like elastase 2A	p36.21
CELA3B	ENSG00000219073	23436	0.299465	-1.73954	2.82924e-06	0.00022314	down	3.80423	4.94297	4.03986	3.90658	3.61138	4.00435	4.06848	4.24667	3.80675	3.41676	2.99492	3.94657	5.34156	5.44682	4.74651	4.59389	4.58609	1	21977022	21998642	+	21620	ENST00000337107	ENSG00000219073	chymotrypsin like elastase family member 3B [Source:HGNC Symbol;Acc:HGNC:15945]		Exocrine pancreatic insufficiency		GENCODE		chymotrypsin like elastase 3B	p36.12
CENPK	ENSG00000123219	64105	0.0990375	-3.33588	0.00991982	0.0434955	down	7.33894	9.02158	7.79344	7.05147	7.14851	6.782	8.49544	7.86101	7.46143	6.48671	6.55797	7.75137	8.77582	8.85876	8.71079	9.48984	9.2727	5	65517766	65563168	-	45402	ENST00000396679	ENSG00000123219	centromere protein K [Source:HGNC Symbol;Acc:HGNC:29479]				GENCODE	Yes	centromere protein K	q12.3
CENPN	ENSG00000166451	55839	0.341307	-1.55086	4.55378e-06	0.000311792	down	10.1655	13.3332	11.6545	9.03572	10.882	8.49544	11.8931	11.1316	9.4565	9.23412	8.82399	11.0478	13.7808	12.9918	13.3006	13.4115	13.1812	16	81006552	81033114	+	26562	ENST00000393335	ENSG00000166451	centromere protein N [Source:HGNC Symbol;Acc:HGNC:30873]			Ribosome;Nucleus;Cytoplasm	GENCODE		centromere protein N	q23.2
CENPW	ENSG00000203760	387103	0.126194	-2.98628	0.00040702	0.00580646	down	6.16723	8.48273	6.02588	5.59876	6.78145	4.69824	7.31229	7.10238	5.55068	5.33047	5.88043	7.39176	8.73608	8.80572	8.36893	8.35336	8.14955	6	126340115	126348875	+	8760	ENST00000368325	ENSG00000203760	centromere protein W [Source:HGNC Symbol;Acc:HGNC:21488]			Cytosol;Ribosome;Cytoplasm	GENCODE		centromere protein W	q22.32
CEP126	ENSG00000110318	57562	2.09052	1.06386	0.00197418	0.0155505	up	11.3212	10.2574	11.2399	12.292	11.0088	11.3035	10.5123	10.8863	11.6109	11.9478	11.6577	10.7532	10.2593	9.93317	9.881	10.6083	10.605	11	101915010	102001062	+	86052	ENST00000263468	ENSG00000110318	centrosomal protein 126 [Source:HGNC Symbol;Acc:HGNC:29264]		\Amyotrophy, monomelic\		GENCODE		centrosomal protein 126	q22.1
CEP131	ENSG00000141577	22994	0.379688	-1.39711	0.00225673	0.0168792	down	9.81267	11.0312	9.793	10.0498	10.0905	9.98234	10.0826	10.4097	9.47066	8.77705	9.45162	10.0195	11.4572	10.7775	10.9853	10.8867	11.049	17	81189593	81222999	-	33406	ENST00000269392	ENSG00000141577	centrosomal protein 131 [Source:HGNC Symbol;Acc:HGNC:29511]			Nucleus;Insoluble Fraction;Nucleous	GENCODE		centrosomal protein 131	q25.3
CEP290	ENSG00000198707	80184	0.234621	-2.09159	0.000323093	0.00501184	down	10.6284	12.943	11.2239	10.0915	11.268	9.55707	11.8518	11.5796	10.055	9.14809	10.2206	11.2886	13.3871	12.6509	12.9929	12.8004	12.8838	12	88049016	88142099	-	93083	ENST00000552810	ENSG00000198707	centrosomal protein 290 [Source:HGNC Symbol;Acc:HGNC:29021]		\Meckel-Gruber syndrome;Leber Congenital Amaurosis;Renal dysplasia and retinal aplasia (disorder);Bardet-Biedl Syndrome;Arima syndrome;SENIOR-LOKEN SYNDROME 6;JOUBERT SYNDROME 5;LEBER CONGENITAL AMAUROSIS 10 (disorder);MECKEL SYNDROME, TYPE 4\	Ribosome;Cytosol;Nucleus;Insoluble Fraction	GENCODE		centrosomal protein 290	q21.32
CEP41	ENSG00000106477	95681	2.66412	1.41366	0.000666187	0.00790125	up	7.45805	6.04439	7.10862	8.06524	7.49645	8.64749	6.24456	7.96722	6.92465	6.98717	7.75497	7.38411	6.29521	5.83641	6.20559	5.95407	5.93067	7	130393771	130442433	-	48662	ENST00000223208	ENSG00000106477	centrosomal protein 41 [Source:HGNC Symbol;Acc:HGNC:12370]		Familial aplasia of the vermis;Autism Spectrum Disorders;Joubert syndrome with ocular defect	Cytosol;Chromatin	GENCODE		centrosomal protein 41	q32.2
CEP44	ENSG00000164118	80817	0.486225	-1.0403	0.000549187	0.0069661	down	8.13293	8.69468	8.24194	8.04927	8.18369	8.00806	8.2935	8.4495	7.98732	7.87332	8.16309	8.07955	9.06458	8.77351	8.617	8.49803	8.52028	4	174283730	174333380	+	49650	ENST00000457424	ENSG00000164118	centrosomal protein 44 [Source:HGNC Symbol;Acc:HGNC:29356]			Nucleus;Cytoplasm;Cytosol;Insoluble Fraction	GENCODE		centrosomal protein 44	q34.1
CEP55	ENSG00000138180	55165	0.387411	-1.36806	0.00517715	0.0284873	down	3.56369	4.68479	3.65157	2.80801	3.90767	3.54197	3.89207	3.78638	3.11881	4.00692	3.19941	3.72407	4.9608	4.70489	5.06491	4.22574	4.46762	10	93496612	93529092	+	32480	ENST00000371485	ENSG00000138180	centrosomal protein 55 [Source:HGNC Symbol;Acc:HGNC:1161]		Polycystic Ovary Syndrome	Ribosome;Cytosol;Cytoplasm;Insoluble Fraction	GENCODE		centrosomal protein 55	q23.33
CEP89	ENSG00000121289	84902	2.07015	1.04974	0.000871094	0.00938646	up	10.0547	9.00499	10.0159	10.3556	10.0156	9.881	9.3193	9.62567	10.1524	11.0563	10.1412	9.9842	9.2122	9.20209	9.35732	8.29328	8.96005	19	32875925	32971991	-	96066	ENST00000305768	ENSG00000121289	centrosomal protein 89 [Source:HGNC Symbol;Acc:HGNC:25907]			Nucleous	GENCODE		centrosomal protein 89	q13.11
CERS4	ENSG00000090661	79603	0.353927	-1.49848	3.96258e-05	0.00130749	down	4.96219	6.32237	4.84603	4.51849	4.77043	3.87929	5.81724	5.41271	5.00233	5.0992	4.92623	5.34992	6.30131	6.31476	5.92553	6.60328	6.46697	19	8206736	8262421	+	55685	ENST00000251363	ENSG00000090661	ceramide synthase 4 [Source:HGNC Symbol;Acc:HGNC:23747]				GENCODE	Yes	ceramide synthase 4	p13.2
CFAP100	ENSG00000163885	348807	0.384076	-1.38054	0.000217404	0.00397624	down	5.44106	9.26931	5.6442	4.10737	4.31008	4.68438	9.11066	4.57147	6.60385	4.7537	5.01957	5.60535	8.44669	10.2503	8.72237	9.71504	9.2122	3	126394909	126436556	+	41647	ENST00000352312	ENSG00000163885	cilia and flagella associated protein 100 [Source:HGNC Symbol;Acc:HGNC:26842]				GENCODE		cilia and flagella associated protein 100	q21.3
CFAP126	ENSG00000188931	257177	2.91576	1.54387	0.00067507	0.00797456	up	7.12394	5.58007	6.85244	7.66434	6.51745	8.74975	6.65214	7.22048	7.2063	6.6621	6.59514	7.11926	5.65059	4.75144	5.59277	5.65508	6.25047	1	161364733	161367876	-	3143	ENST00000367974	ENSG00000188931	cilia and flagella associated protein 126 [Source:HGNC Symbol;Acc:HGNC:32325]				GENCODE		cilia and flagella associated protein 126	q23.3
CFAP161	ENSG00000156206	161502	2.10893	1.07651	0.000952242	0.00996602	up	7.12464	6.04813	7.87764	7.37089	6.37581	7.74242	6.73679	6.95815	6.62618	7.8079	6.83193	6.91874	5.89108	6.04228	5.79261	6.34359	6.17111	15	81007033	81149179	+	142146	ENST00000286732	ENSG00000156206	cilia and flagella associated protein 161 [Source:HGNC Symbol;Acc:HGNC:26782]			Nucleus	GENCODE		cilia and flagella associated protein 161	q25.1
CFAP44	ENSG00000206530	55779	2.21967	1.15035	0.00490628	0.0276153	up	12.48	11.3297	12.5517	13.3494	11.4818	13.6831	11.8953	12.7287	12.8192	12.037	11.6912	12.563	11.1419	11.4605	10.8442	11.7201	11.4818	3	113286930	113441610	-	154680	ENST00000393845	ENSG00000206530	cilia and flagella associated protein 44 [Source:HGNC Symbol;Acc:HGNC:25631]			Nucleus	GENCODE		cilia and flagella associated protein 44	q13.2
CFAP70	ENSG00000156042	118491	0.445112	-1.16776	0.00656694	0.0333467	down	4.2912	5.47084	4.03744	4.54249	4.6622	4.94217	4.01016	4.68046	3.62699	3.7741	3.92335	4.71269	5.76285	5.47493	5.47837	5.43077	5.20729	10	73253762	73358864	-	105102	ENST00000310715	ENSG00000156042	cilia and flagella associated protein 70 [Source:HGNC Symbol;Acc:HGNC:30726]			Nucleus	GENCODE		cilia and flagella associated protein 70	q22.2
CFAP74	ENSG00000142609	85452	0.152898	-2.70936	2.67695e-06	0.000213836	down	5.27601	6.51033	5.2695	5.31092	4.96667	4.33639	6.16451	5.15445	5.3465	5.44031	5.41081	5.36003	6.94709	6.71008	6.48942	6.33959	6.06547	1	1921951	2003837	-	81886	ENST00000493964	ENSG00000142609	cilia and flagella associated protein 74 [Source:HGNC Symbol;Acc:HGNC:29368]			Nucleus;Cytoplasm	GENCODE		cilia and flagella associated protein 74	p36.33
CFAP97D2	ENSG00000283361	101929355	0.207134	-2.27136	0.000315768	0.00494747	down	4.62863	5.51984	4.78029	4.70554	3.87929	5.07161	4.50298	5.01682	4.54243	4.52976	4.49193	4.7656	5.77468	5.25612	5.63087	5.60786	5.32967	13	114154691	114223085	+	68394	ENST00000646158	ENSG00000283361	CFAP97 domain containing 2 [Source:HGNC Symbol;Acc:HGNC:53789]				GENCODE		CFAP97 domain containing 2	q34
CFHR1	ENSG00000244414	3078	0.293302	-1.76954	0.000149129	0.00311455	down	7.69319	10.9879	8.0056	6.75639	7.82558	6.38423	10.1814	8.92883	6.84206	6.90087	6.36081	8.74608	11.6755	10.0937	10.8009	10.7532	11.6161	1	196819731	196837159	+	17428	ENST00000320493	ENSG00000244414	complement factor H related 1 [Source:HGNC Symbol;Acc:HGNC:4888]		\IGA Glomerulonephritis;Membranoproliferative Glomerulonephritis, Type II;Macular Degeneration, Age-Related, 1;HEMOLYTIC UREMIC SYNDROME, ATYPICAL, SUSCEPTIBILITY TO, 1;Atypical Hemolytic Uremic Syndrome;CFHR5 DEFICIENCY\	Endoplasmic reticulum;Cytoplasm	GENCODE		complement factor H related 1	q31.3
CGB7	ENSG00000196337	94027	0.278785	-1.84278	3.14618e-07	5.5243e-05	down	7.61567	9.17698	7.84722	7.40054	7.55361	7.84084	8.5077	8.22156	7.24627	6.5771	6.85489	8.10698	9.59726	9.04244	9.31638	8.83393	9.09489	19	49054274	49058860	-	4586	ENST00000597853	ENSG00000196337	chorionic gonadotropin subunit beta 7 [Source:HGNC Symbol;Acc:HGNC:16451]			Nucleus	GENCODE		chorionic gonadotropin subunit beta 7	q13.33
CGREF1	ENSG00000138028	10669	2.17616	1.12178	0.00894206	0.0406481	up	10.2515	9.12974	10.7897	10.4515	10.7183	8.56623	10.1216	10.655	10.0501	10.6218	10.3238	10.2173	9.92417	9.45774	9.47245	8.6247	8.16966	2	27098889	27119128	-	20239	ENST00000402394	ENSG00000138028	cell growth regulator with EF-hand domain 1 [Source:HGNC Symbol;Acc:HGNC:16962]			Endoplasmic reticulum	GENCODE		cell growth regulator with EF-hand domain 1	p23.3
CHD8	ENSG00000100888	57680	0.497575	-1.00701	0.00359656	0.0225821	down	7.77447	12.077	9.74407	6.82857	8.77582	4.96267	9.4179	9.38954	7.01241	6.11973	6.21605	9.27796	12.1675	11.357	11.8264	12.2971	12.7369	14	21385194	21456126	-	70932	ENST00000646647	ENSG00000100888	chromodomain helicase DNA binding protein 8 [Source:HGNC Symbol;Acc:HGNC:20153]		Autistic Disorder;Gastrointestinal Diseases;Macrocephaly;Autism Spectrum Disorders	Nucleus;Cytosol;Insoluble Fraction	GENCODE	Yes	chromodomain helicase DNA binding protein 8	q11.2
CHFR	ENSG00000072609	55743	0.339773	-1.55736	4.68854e-05	0.00145188	down	6.48851	10.0157	6.70257	5.56929	6.25132	4.56418	9.68901	6.19998	7.3452	6.05429	5.57932	6.92991	9.41962	11.1231	9.57358	10.2628	9.69939	12	132822187	132956304	-	134117	ENST00000432561	ENSG00000072609	checkpoint with forkhead and ring finger domains [Source:HGNC Symbol;Acc:HGNC:20455]		Non-Small Cell Lung Carcinoma;Endometrial Neoplasms;Stomach Neoplasms	Ribosome;Nucleus;Chromatin;Insoluble Fraction;Cell Membrane;Nucleous;Nucleoplasm	GENCODE		checkpoint with forkhead and ring finger domains	q24.33
CHL1	ENSG00000134121	10752	0.347708	-1.52405	0.000116516	0.00265403	down	4.34577	5.12361	4.14516	4.21712	4.42007	4.17339	4.72723	4.53729	4.21907	4.02031	4.17106	4.827	5.27841	5.43206	5.15049	4.9806	4.77651	3	196763	409417	+	212654	ENST00000256509	ENSG00000134121	cell adhesion molecule L1 like [Source:HGNC Symbol;Acc:HGNC:1939]		\Blepharoptosis;Cleft Palate;Cryptorchidism;Deafness;Endocardial Cushion Defects;Fetal Alcohol Syndrome;Fetal Growth Retardation;Hearing Loss, Partial;Orbital separation excessive;Infant, Small for Gestational Age;Micrognathism;Muscle hypotonia;Schizophrenia;Brachycephaly;Mandibular hypoplasia;Byzanthine arch palate;Impaired cognition;Congenital deafness;Short stature;Telecanthus;Small head;Ulnar…	Endoplasmic reticulum;Cytosol;Nucleus	GENCODE		cell adhesion molecule L1 like	p26.3
CHRDL1	ENSG00000101938	91851	0.253152	-1.98192	0.00151943	0.0132468	down	3.78881	4.97293	3.73746	3.74729	3.94777	4.85751	3.35138	3.62853	3.56501	3.71069	4.06729	3.27514	4.63388	5.06838	5.18087	4.69093	5.29061	X	110673856	110795819	-	121963	ENST00000372042	ENSG00000101938	chordin like 1 [Source:HGNC Symbol;Acc:HGNC:29861]		Congenital keratoglobus	Cytoplasm	GENCODE		chordin like 1	q23
CHRNB1	ENSG00000170175	1140	3.7286	1.89864	0.00236829	0.0173941	up	8.53014	6.63151	7.99599	8.37505	7.82724	10.5219	7.22602	8.23682	8.03186	9.01807	10.2202	7.84829	6.00195	6.96641	7.0221	6.60771	6.55937	17	7445061	7457710	+	12649	ENST00000306071	ENSG00000170175	cholinergic receptor nicotinic beta 1 subunit [Source:HGNC Symbol;Acc:HGNC:1961]		\Blepharoptosis;Muscle hypotonia;Ophthalmoplegia;Respiratory Insufficiency;Muscle Weakness;Feeding difficulties;muscle degeneration;Byzanthine arch palate;Neurogenic Muscular Atrophy;Bell Palsy;Tires quickly;Facial Paresis;Skeletal muscle atrophy;Congenital Myasthenic Syndromes, Postsynaptic;Long face;MYASTHENIC SYNDROME, CONGENITAL, ASSOCIATED WITH ACETYLCHOLINE RECEPTOR DEFICIENCY;Easy fatigabi…	Cytoplasm	GENCODE		cholinergic receptor nicotinic beta 1 subunit	p13.1
CHRNB1	ENSG00000283946	1140	3.7286	1.89864	0.00236829	0.0173941	up	8.53014	6.63151	7.99599	8.37505	7.82724	10.5219	7.22602	8.23682	8.03186	9.01807	10.2202	7.84829	6.00195	6.96641	7.0221	6.60771	6.55937	CHR_HG2046_PATCH	7445061	7457710	+	12649	ENST00000306071	ENSG00000170175	cholinergic receptor nicotinic beta 1 subunit [Source:HGNC Symbol;Acc:HGNC:1961]		\Blepharoptosis;Muscle hypotonia;Ophthalmoplegia;Respiratory Insufficiency;Muscle Weakness;Feeding difficulties;muscle degeneration;Byzanthine arch palate;Neurogenic Muscular Atrophy;Bell Palsy;Tires quickly;Facial Paresis;Skeletal muscle atrophy;Congenital Myasthenic Syndromes, Postsynaptic;Long face;MYASTHENIC SYNDROME, CONGENITAL, ASSOCIATED WITH ACETYLCHOLINE RECEPTOR DEFICIENCY;Easy fatigabi…	Cytoplasm	GENCODE		cholinergic receptor nicotinic beta 1 subunit
CHRNG	ENSG00000196811	1146	0.363689	-1.45922	9.20456e-06	0.000490175	down	7.63749	10.8496	7.83041	7.16703	6.88432	6.58189	10.5846	8.61721	7.108	6.17094	7.19253	8.23791	11.1457	10.7324	11.614	10.4921	10.264	2	232539692	232548115	+	8423	ENST00000389494	ENSG00000196811	cholinergic receptor nicotinic gamma subunit [Source:HGNC Symbol;Acc:HGNC:1967]		\Arachnodactyly;Arthrogryposis;Blepharoptosis;Bone Diseases, Developmental;Cleft Palate;Congenital clubfoot;Contracture;Contracture of joint;Cryptorchidism;Diaphragmatic Eventration;Edema;Fetal Growth Retardation;Foot Deformities;Conductive hearing loss;Hernia, Inguinal;Umbilical hernia;Polyhydramnios;Orbital separation excessive;Hypogonadism;Infant, Small for Gestational Age;Kyphosis deformity o…	Nucleus	GENCODE		cholinergic receptor nicotinic gamma subunit	q37.1
CHST11	ENSG00000171310	50515	0.351068	-1.51018	0.0032282	0.0211773	down	10.1502	12.4903	10.89	11.081	10.0011	11.0031	10.7989	10.8106	9.3116	8.6301	8.82825	10.1477	12.9477	11.9227	12.6767	12.4313	12.4731	12	104455295	104762014	+	306719	ENST00000303694	ENSG00000171310	carbohydrate sulfotransferase 11 [Source:HGNC Symbol;Acc:HGNC:17422]				GENCODE		carbohydrate sulfotransferase 11	q23.3
CHST14	ENSG00000169105	113189	2.22929	1.15658	0.00223939	0.0167905	up	13.4765	12.3199	13.4571	14.2557	13.3006	11.9478	13.0593	13.489	13.9161	14.1273	13.5061	13.7059	12.0486	12.4397	12.2768	12.1916	12.6427	15	40470984	40473158	+	2174	ENST00000306243	ENSG00000169105	carbohydrate sulfotransferase 14 [Source:HGNC Symbol;Acc:HGNC:24464]		\Congenital clubfoot;Joint Instability;Muscle hypotonia;Craniofacial Abnormalities;Thumb in palm deformity;EHLERS-DANLOS SYNDROME, MUSCULOCONTRACTURAL TYPE 1\	Cytoplasm;Cell Membrane	GENCODE		carbohydrate sulfotransferase 14	q15.1
CIART	ENSG00000159208	148523	0.148165	-2.75472	9.39797e-06	0.000494836	down	5.16322	5.82981	5.36576	5.05535	5.1327	5.28272	5.33932	5.31011	5.02711	4.95206	5.19686	4.97016	6.29448	5.37508	5.68636	5.84945	5.94368	1	150282543	150287093	+	4550	ENST00000290363	ENSG00000159208	circadian associated repressor of transcription [Source:HGNC Symbol;Acc:HGNC:25200]			Nucleus	GENCODE		circadian associated repressor of transcription	q21.2
CIPC	ENSG00000198894	85457	0.308444	-1.69692	0.00238691	0.017476	down	11.2217	14.6249	12.4335	9.97913	12.5727	10.1016	13.2874	12.2483	10.3225	9.4519	9.96289	11.8572	14.9501	14.2142	14.8402	14.3571	14.7632	14	77098126	77117287	+	19161	ENST00000361786	ENSG00000198894	CLOCK interacting pacemaker [Source:HGNC Symbol;Acc:HGNC:20365]			Insoluble Fraction;Cell Membrane	GENCODE		CLOCK interacting pacemaker	q24.3
CIRBP	ENSG00000099622	1153	0.210937	-2.24512	5.3967e-06	0.00034665	down	7.81195	8.70289	7.97343	7.21666	8.2922	7.41723	7.99028	7.86419	7.75865	8.3542	7.62476	7.62788	8.8246	8.74567	8.76934	8.549	8.62584	19	1259384	1274880	+	15496	ENST00000589710	ENSG00000099622	cold inducible RNA binding protein [Source:HGNC Symbol;Acc:HGNC:1982]		\Myocardial Ischemia;Neurogenic Inflammation;Alcohol-Induced Disorders, Nervous System;Autism Spectrum Disorders\	Ribosome;Nucleus;Cytosol	GENCODE		cold inducible RNA binding protein	p13.3
CITED1	ENSG00000125931	4435	2.19616	1.13498	0.000287683	0.00470112	up	8.31327	7.17829	8.5737	8.22463	8.41798	8.68392	7.58069	8.22441	7.87742	9.01195	8.83638	7.70163	7.38028	7.29403	7.37556	6.93274	6.90885	X	72301638	72307187	-	5549	ENST00000453707	ENSG00000125931	Cbp/p300 interacting transactivator with Glu/Asp rich carboxy-terminal domain 1 [Source:HGNC Symbol;Acc:HGNC:1986]			Ribosome;Cytosol	GENCODE	Yes	Cbp/p300 interacting transactivator with Glu/Asp rich carboxy-terminal domain 1	q13.1
CLASP1	ENSG00000074054	23332	0.458478	-1.12508	0.00927876	0.041572	down	4.71769	5.51898	4.52368	4.84669	5.06547	5.18142	4.33719	4.81953	4.48327	4.40144	4.79233	4.7259	5.63917	5.56754	5.8716	5.29914	5.21748	2	121337776	121649476	-	311700	ENST00000263710	ENSG00000074054	cytoplasmic linker associated protein 1 [Source:HGNC Symbol;Acc:HGNC:17088]			Nucleus;Insoluble Fraction;Cell Membrane	GENCODE		cytoplasmic linker associated protein 1	q14.3
CLCNKB	ENSG00000184908	1188	0.460971	-1.11725	1.05277e-06	0.000118545	down	2.51702	3.73972	2.32552	2.36206	2.39442	2.54397	2.69194	2.33843	2.74943	2.44709	2.44703	2.87033	4.75787	3.24854	3.61276	4.08595	2.99346	1	16040252	16057311	+	17059	ENST00000375679	ENSG00000184908	chloride voltage-gated channel Kb [Source:HGNC Symbol;Acc:HGNC:2027]		\Bartter Disease;Choroid Diseases;Dehydration;Edema;Sensorineural Hearing Loss (disorder);Polyhydramnios;Hyperaldosteronism;Hypokalemia;Hyponatremia;Hypotension;Mental Retardation;Muscle hypotonia;Polyuria;Kidney Failure;Hypochloremia (disorder);Premature Birth;Failure to gain weight;Premature birth of newborn;Elevated plasma renin;Gitelman Syndrome;Low intelligence;Serum chloride level decreased…	Nucleus;Nucleous	GENCODE		chloride voltage-gated channel Kb	p36.13
CLDN8	ENSG00000156284	9073	0.0263873	-5.24401	0.00457994	0.0263645	down	3.93911	4.97035	4.43387	3.76836	3.57552	3.6993	4.10473	4.19927	4.00798	3.69496	3.80788	4.09925	4.92133	5.42001	4.21676	5.40748	4.88615	21	30214006	30216097	-	2091	ENST00000399899	ENSG00000156284	claudin 8 [Source:HGNC Symbol;Acc:HGNC:2050]				GENCODE		claudin 8	q22.11
CLEC17A	ENSG00000187912	388512	0.396126	-1.33597	9.21574e-05	0.00225767	down	8.51079	9.80277	8.39323	8.42432	8.42889	9.35307	8.6759	8.91733	8.02422	7.5907	8.59655	8.70367	10.1102	9.32936	10.2005	9.74532	9.62852	19	14583084	14612035	+	28951	ENST00000417570	ENSG00000187912	C-type lectin domain containing 17A [Source:HGNC Symbol;Acc:HGNC:34520]			Nucleus	GENCODE		C-type lectin domain containing 17A	p13.12
CLEC18C	ENSG00000157335	283971	0.483576	-1.04819	0.00042707	0.00599309	down	2.73242	4.34272	3.09506	2.36206	2.39442	2.54397	2.93843	3.71372	2.54379	2.44709	2.44703	2.83861	3.98981	4.05799	3.39753	5.06735	5.20092	16	70173322	70187361	+	14039	ENST00000569347	ENSG00000157335	C-type lectin domain family 18 member C [Source:HGNC Symbol;Acc:HGNC:28538]			Nucleus;Nucleous	GENCODE		C-type lectin domain family 18 member C	q22.1
CLEC1B	ENSG00000165682	51266	0.127119	-2.97575	0.000447829	0.00617679	down	10.0111	12.2376	10.5791	10.2477	10.1179	10.6821	10.9636	10.458	9.76493	8.14632	8.81006	10.3412	12.3635	11.6632	12.7453	12.1809	12.2352	12	9985642	10013424	-	27782	ENST00000298527	ENSG00000165682	C-type lectin domain family 1 member B [Source:HGNC Symbol;Acc:HGNC:24356]			Cytosol	GENCODE		C-type lectin domain family 1 member B	p13.2
CLEC7A	ENSG00000172243	64581	0.38666	-1.37086	0.0019905	0.0156091	down	7.9496	8.72907	7.55589	8.44256	7.94583	8.14757	7.91228	8.10412	8.07832	7.41527	7.80974	8.08443	9.02515	8.6335	8.63895	8.78294	8.56479	12	10116777	10130258	-	13481	ENST00000304084	ENSG00000172243	C-type lectin domain containing 7A [Source:HGNC Symbol;Acc:HGNC:14558]		\Candidiasis, Chronic Mucocutaneous;Candidiasis, Familial, 2\	Nucleus;Cytoplasm	GENCODE		C-type lectin domain containing 7A	p13.2
CLIC3	ENSG00000169583	9022	0.389852	-1.359	3.26769e-06	0.000249305	down	2.55755	7.22285	2.32552	2.36206	2.39442	2.54397	2.322	2.33843	2.33603	4.17475	2.44703	2.33133	7.3008	9.0158	10.7844	4.50195	4.51135	9	136994608	136996568	-	1960	ENST00000494426	ENSG00000169583	chloride intracellular channel 3 [Source:HGNC Symbol;Acc:HGNC:2064]			Cytosol	GENCODE		chloride intracellular channel 3	q34.3
CLN3	ENSG00000188603	1201	0.20686	-2.27327	4.54421e-07	7.0669e-05	down	8.93101	11.1326	8.74945	9.37628	8.70705	7.68242	9.60732	8.69317	8.37023	8.61672	10.9327	8.5748	11.4077	10.6499	11.6357	10.9595	11.0104	16	28474111	28495575	-	21464	ENST00000569430	ENSG00000188603	\CLN3, battenin [Source:HGNC Symbol;Acc:HGNC:2074]\		\Anxiety;Dysarthria;Epilepsy;Macular degeneration;Mental Retardation;Myoclonus;Neuronal Ceroid-Lipofuscinoses;Optic Atrophy;Psychotic Disorders;Retinitis Pigmentosa;Seizures;Stomach Neoplasms;Degenerative brain disorder;Cerebral atrophy;Parkinsonian Disorders;Blindness, Legal;Low intelligence;Blind Vision;Dementia;Cerebellar signs;Juvenile Neuronal Ceroid Lipofuscinosis;Mental deficiency;Psychomo…	Endoplasmic reticulum	GENCODE		CLN3 lysosomal/endosomal transmembrane protein, battenin	p12.1
CLPB	ENSG00000162129	81570	2.33336	1.22241	0.00598792	0.0313256	up	9.57668	8.35428	9.6549	10.5105	8.80538	10.9107	8.80572	10.1261	9.6803	8.59391	8.87156	9.80779	8.33744	8.02092	8.11078	8.63556	8.66668	11	72285495	72434680	-	149185	ENST00000294053	ENSG00000162129	\ClpB homolog, mitochondrial AAA ATPase chaperonin [Source:HGNC Symbol;Acc:HGNC:30664]\		\3-METHYLGLUTACONIC ACIDURIA WITH CATARACTS, NEUROLOGIC INVOLVEMENT, AND NEUTROPENIA\	Ribosome;Cytosol	GENCODE		caseinolytic mitochondrial matrix peptidase chaperone subunit B	q13.4
CLPP	ENSG00000125656	8192	0.3994	-1.3241	0.000556704	0.00703578	down	5.02178	6.92363	5.41139	4.65284	4.57147	4.41686	6.73347	5.12835	5.15962	4.83045	4.22031	5.09303	6.26031	7.43167	6.5886	7.47533	6.86222	19	6361531	6370242	+	8711	ENST00000245816	ENSG00000125656	caseinolytic mitochondrial matrix peptidase proteolytic subunit [Source:HGNC Symbol;Acc:HGNC:2084]		Sensorineural Hearing Loss (disorder);Primary physiologic amenorrhea;Infantile uterus;Small head;Gonadal dysgenesis XX type deafness;Primary hypogonadism;PERRAULT SYNDROME 3;Autosomal recessive predisposition	Cytosol;Cytoplasm	GENCODE		caseinolytic mitochondrial matrix peptidase proteolytic subunit	p13.3
CLPSL1	ENSG00000204140	340204	2.33765	1.22506	0.00393813	0.0238302	up	8.13754	6.91248	8.35305	8.94231	7.10238	9.07462	7.63722	8.88363	8.34249	7.19504	7.39457	8.45012	7.13129	6.70812	6.67955	7.26673	6.77672	6	35781019	35793675	+	12656	ENST00000373861	ENSG00000204140	colipase like 1 [Source:HGNC Symbol;Acc:HGNC:21251]				GENCODE		colipase like 1	p21.31
CLPTM1	ENSG00000104853	1209	2.00724	1.00521	0.00408114	0.0243877	up	14.4797	13.4745	14.388	15.4792	14.6303	13.1957	13.7059	14.7924	14.7064	14.5426	14.6768	14.6804	13.3882	13.5804	13.6364	13.2284	13.5392	19	44954585	44993341	+	38756	ENST00000337392	ENSG00000104853	\CLPTM1, transmembrane protein [Source:HGNC Symbol;Acc:HGNC:2087]\		Pancreatic Neoplasm	Cytosol;Ribosome;Endoplasmic reticulum;Nucleous;Nucleoplasm	GENCODE		CLPTM1 regulator of GABA type A receptor forward trafficking	q13.32
CLRN1	ENSG00000163646	7401	2.83649	1.50411	2.15429e-05	0.00086598	up	4.19045	2.68634	3.76852	4.60769	3.61682	5.08565	4.12772	4.50168	3.69959	4.22179	4.18736	4.08766	2.4371	3.12129	3.03462	2.38192	2.45675	3	150926163	150972727	-	46564	ENST00000295911	ENSG00000163646	clarin 1 [Source:HGNC Symbol;Acc:HGNC:12605]		\Astigmatism;Cerebellar Ataxia;Glaucoma;Conductive hearing loss;Sensorineural Hearing Loss (disorder);Hemianopsia;Hyperinsulinism;Hypogonadism;Keratoconus;Mental Retardation;Night Blindness;Nystagmus;Obesity;Ophthalmoplegia;Optic Atrophy;Retinitis Pigmentosa;Scotoma;Low Vision;Photophobia;Cataract;Pigmentary iris degeneration;Reduced visual acuity;Visual field constriction;Congenital anomaly of t…		GENCODE		clarin 1	q25.1
CLSPN	ENSG00000092853	63967	0.221468	-2.17483	1.83604e-05	0.000765755	down	9.61378	10.8254	10.3482	9.13868	9.96225	8.98727	9.95653	9.99965	9.26645	9.19027	9.41923	9.86922	10.5996	10.5996	10.882	11.297	10.7488	1	35720218	35769978	-	49760	ENST00000318121	ENSG00000092853	claspin [Source:HGNC Symbol;Acc:HGNC:19715]			Insoluble Fraction	GENCODE		claspin	p34.3
CLUAP1	ENSG00000103351	23059	0.170698	-2.55049	0.00132532	0.012236	down	4.52259	6.07732	4.41983	3.89718	5.54744	4.23548	4.25615	4.49864	4.36212	5.6548	4.65694	3.69727	6.11631	6.33859	5.89814	5.86807	6.16547	16	3500976	3539048	+	38072	ENST00000341633	ENSG00000103351	clusterin associated protein 1 [Source:HGNC Symbol;Acc:HGNC:19009]			Insoluble Fraction	GENCODE		clusterin associated protein 1	p13.3
CNDP1	ENSG00000150656	84735	0.498069	-1.00558	0.00121748	0.0116465	down	3.61988	4.87706	3.54343	3.77723	4.23292	2.54397	4.28345	3.54608	3.54675	3.77635	3.36815	3.58049	5.25361	4.74813	4.7178	5.12502	4.54077	18	74534500	74587212	+	52712	ENST00000358821	ENSG00000150656	carnosine dipeptidase 1 [Source:HGNC Symbol;Acc:HGNC:20675]		\Diabetic Nephropathy;Liver Cirrhosis, Experimental;Neurologic Manifestations;Homocarnosinosis;Intellectual Disability\	Nucleus	GENCODE		carnosine dipeptidase 1	q22.3
CNGA1	ENSG00000198515	1259	0.499065	-1.0027	0.000691127	0.00811467	down	4.18719	5.23829	4.04973	3.7078	4.14262	3.64831	4.61398	4.28986	4.12453	4.1125	4.55743	4.62517	5.90557	4.99493	4.9096	5.32475	5.05664	4	47935977	48016681	-	80704	ENST00000402813	ENSG00000198515	cyclic nucleotide gated channel alpha 1 [Source:HGNC Symbol;Acc:HGNC:2148]		\Glaucoma;Conductive hearing loss;Sensorineural Hearing Loss (disorder);Hyperinsulinism;Hypogonadism;Keratoconus;Mental Retardation;Night Blindness;Nystagmus;Obesity;Ophthalmoplegia;Optic Atrophy;Retinitis Pigmentosa;Photophobia;Cataract;Visual field constriction;Congenital anomaly of testis;Congenital hypoplasia of penis;Blindness, Legal;Low intelligence;Blind Vision;Electroretinogram abnormal;M…	Endoplasmic reticulum;Nucleus	GENCODE		cyclic nucleotide gated channel subunit alpha 1	p12
CNGA2	ENSG00000183862	1260	0.291461	-1.77862	6.18261e-07	8.3141e-05	down	5.48546	8.54448	6.25103	4.15126	6.23644	3.50995	6.97267	6.75364	5.09648	4.36684	4.8639	6.65245	8.61476	7.98285	8.18183	9.02441	8.91857	X	151734746	151745564	+	10818	ENST00000329903	ENSG00000183862	cyclic nucleotide gated channel alpha 2 [Source:HGNC Symbol;Acc:HGNC:2149]		Congenital anosmia		GENCODE		cyclic nucleotide gated channel subunit alpha 2	q28
CNGB3	ENSG00000170289	54714	0.309166	-1.69355	0.0010032	0.0103259	down	2.79147	3.99858	2.73879	2.36206	3.51571	2.54397	2.88483	3.55169	2.52361	2.44709	2.44703	2.89996	4.00778	3.89931	4.3608	3.40239	4.32262	8	86553977	86743675	-	189698	ENST00000320005	ENSG00000170289	cyclic nucleotide gated channel beta 3 [Source:HGNC Symbol;Acc:HGNC:2153]		\Choroid Diseases;Color vision defect;Exotropia;Hyperopia;Macular degeneration;Night Blindness;Low Vision;Photophobia;Cataract;Scotoma, Central;Achromatopsia;Abnormal color vision;Reduced visual acuity;Progressive cone dystrophy (without rod involvement);Stargardt's disease;Severe myopia;Pendular Nystagmus;Achromatopsia 1;Electroretinogram abnormal;Abnormal visual evoked potential;Dyschromatopsia…		GENCODE		cyclic nucleotide gated channel subunit beta 3	q21.3
CNNM3	ENSG00000168763	26505	0.482766	-1.0506	0.0091349	0.0411941	down	8.91247	11.1767	9.8272	7.75473	9.89124	7.60055	10.0061	9.48443	8.40122	8.99624	8.37553	8.78745	11.1538	11.3799	10.8052	11.9439	10.6008	2	96816245	96835382	+	19137	ENST00000305510	ENSG00000168763	cyclin and CBS domain divalent metal cation transport mediator 3 [Source:HGNC Symbol;Acc:HGNC:104]			Ribosome;Nucleus;Cytoplasm;Nucleous;Nucleoplasm	GENCODE		cyclin and CBS domain divalent metal cation transport mediator 3	q11.2
CNOT10	ENSG00000182973	25904	2.08389	1.05928	0.000120947	0.00273696	up	4.54946	3.49018	4.72327	5.33848	4.52531	4.05444	4.3363	4.79839	4.52489	3.94981	4.60152	4.64221	3.49012	3.62543	3.03553	3.56761	3.73222	3	32685145	32773875	+	88730	ENST00000454516	ENSG00000182973	CCR4-NOT transcription complex subunit 10 [Source:HGNC Symbol;Acc:HGNC:23817]			Endoplasmic reticulum;Nucleus;Insoluble Fraction	GENCODE		CCR4-NOT transcription complex subunit 10	p22.3
CNOT3	ENSG00000277114	4849	0.400391	-1.32052	3.35421e-05	0.00118744	down	3.117	4.29614	3.13684	3.39269	3.33889	3.57619	2.62106	3.18603	2.93174	2.44709	3.8711	2.66836	4.65913	4.39095	4.38869	3.87086	4.17106	CHR_HSCHR19LRC_COX1_CTG3_1	54138182	54156190	+	18008	ENST00000358389	ENSG00000088038	CCR4-NOT transcription complex subunit 3 [Source:HGNC Symbol;Acc:HGNC:7879]		Precursor T-Cell Lymphoblastic Leukemia-Lymphoma	Ribosome;Cytosol;Chromatin;Nucleoplasm	GENCODE	Yes	CCR4-NOT transcription complex subunit 3
CNOT3	ENSG00000275979	4849	0.400391	-1.32052	3.35421e-05	0.00118744	down	3.117	4.29614	3.13684	3.39269	3.33889	3.57619	2.62106	3.18603	2.93174	2.44709	3.8711	2.66836	4.65913	4.39095	4.38869	3.87086	4.17106	CHR_HSCHR19LRC_LRC_S_CTG3_1	54138182	54156191	+	18009	ENST00000358389	ENSG00000088038	CCR4-NOT transcription complex subunit 3 [Source:HGNC Symbol;Acc:HGNC:7879]		Precursor T-Cell Lymphoblastic Leukemia-Lymphoma	Ribosome;Cytosol;Chromatin;Nucleoplasm	GENCODE	Yes	CCR4-NOT transcription complex subunit 3
CNOT3	ENSG00000274176	4849	0.400391	-1.32052	3.35421e-05	0.00118744	down	3.117	4.29614	3.13684	3.39269	3.33889	3.57619	2.62106	3.18603	2.93174	2.44709	3.8711	2.66836	4.65913	4.39095	4.38869	3.87086	4.17106	CHR_HSCHR19LRC_COX2_CTG3_1	54138182	54156191	+	18009	ENST00000358389	ENSG00000088038	CCR4-NOT transcription complex subunit 3 [Source:HGNC Symbol;Acc:HGNC:7879]		Precursor T-Cell Lymphoblastic Leukemia-Lymphoma	Ribosome;Cytosol;Chromatin;Nucleoplasm	GENCODE	Yes	CCR4-NOT transcription complex subunit 3
CNOT3	ENSG00000273943	4849	0.400391	-1.32052	3.35421e-05	0.00118744	down	3.117	4.29614	3.13684	3.39269	3.33889	3.57619	2.62106	3.18603	2.93174	2.44709	3.8711	2.66836	4.65913	4.39095	4.38869	3.87086	4.17106	CHR_HSCHR19LRC_LRC_T_CTG3_1	54138182	54156191	+	18009	ENST00000358389	ENSG00000088038	CCR4-NOT transcription complex subunit 3 [Source:HGNC Symbol;Acc:HGNC:7879]		Precursor T-Cell Lymphoblastic Leukemia-Lymphoma	Ribosome;Cytosol;Chromatin;Nucleoplasm	GENCODE	Yes	CCR4-NOT transcription complex subunit 3
CNOT3	ENSG00000088038	4849	0.400391	-1.32052	3.35421e-05	0.00118744	down	3.117	4.29614	3.13684	3.39269	3.33889	3.57619	2.62106	3.18603	2.93174	2.44709	3.8711	2.66836	4.65913	4.39095	4.38869	3.87086	4.17106	19	54137749	54155681	+	17932	ENST00000358389	ENSG00000088038	CCR4-NOT transcription complex subunit 3 [Source:HGNC Symbol;Acc:HGNC:7879]		Precursor T-Cell Lymphoblastic Leukemia-Lymphoma	Ribosome;Cytosol;Chromatin;Nucleoplasm	GENCODE	Yes	CCR4-NOT transcription complex subunit 3	q13.42
CNOT3	ENSG00000277600	4849	0.400391	-1.32052	3.35421e-05	0.00118744	down	3.117	4.29614	3.13684	3.39269	3.33889	3.57619	2.62106	3.18603	2.93174	2.44709	3.8711	2.66836	4.65913	4.39095	4.38869	3.87086	4.17106	CHR_HSCHR19_4_CTG3_1	54138190	54156165	+	17975	ENST00000358389	ENSG00000088038	CCR4-NOT transcription complex subunit 3 [Source:HGNC Symbol;Acc:HGNC:7879]		Precursor T-Cell Lymphoblastic Leukemia-Lymphoma	Ribosome;Cytosol;Chromatin;Nucleoplasm	GENCODE	Yes	CCR4-NOT transcription complex subunit 3
CNOT3	ENSG00000276082	4849	0.400391	-1.32052	3.35421e-05	0.00118744	down	3.117	4.29614	3.13684	3.39269	3.33889	3.57619	2.62106	3.18603	2.93174	2.44709	3.8711	2.66836	4.65913	4.39095	4.38869	3.87086	4.17106	CHR_HSCHR19LRC_LRC_J_CTG3_1	54138182	54156191	+	18009	ENST00000358389	ENSG00000088038	CCR4-NOT transcription complex subunit 3 [Source:HGNC Symbol;Acc:HGNC:7879]		Precursor T-Cell Lymphoblastic Leukemia-Lymphoma	Ribosome;Cytosol;Chromatin;Nucleoplasm	GENCODE	Yes	CCR4-NOT transcription complex subunit 3
CNOT3	ENSG00000274616	4849	0.400391	-1.32052	3.35421e-05	0.00118744	down	3.117	4.29614	3.13684	3.39269	3.33889	3.57619	2.62106	3.18603	2.93174	2.44709	3.8711	2.66836	4.65913	4.39095	4.38869	3.87086	4.17106	CHR_HSCHR19LRC_PGF1_CTG3_1	54138182	54156191	+	18009	ENST00000358389	ENSG00000088038	CCR4-NOT transcription complex subunit 3 [Source:HGNC Symbol;Acc:HGNC:7879]		Precursor T-Cell Lymphoblastic Leukemia-Lymphoma	Ribosome;Cytosol;Chromatin;Nucleoplasm	GENCODE	Yes	CCR4-NOT transcription complex subunit 3
CNOT3	ENSG00000277615	4849	0.400391	-1.32052	3.35421e-05	0.00118744	down	3.117	4.29614	3.13684	3.39269	3.33889	3.57619	2.62106	3.18603	2.93174	2.44709	3.8711	2.66836	4.65913	4.39095	4.38869	3.87086	4.17106	CHR_HSCHR19LRC_PGF2_CTG3_1	54138182	54156191	+	18009	ENST00000358389	ENSG00000088038	CCR4-NOT transcription complex subunit 3 [Source:HGNC Symbol;Acc:HGNC:7879]		Precursor T-Cell Lymphoblastic Leukemia-Lymphoma	Ribosome;Cytosol;Chromatin;Nucleoplasm	GENCODE	Yes	CCR4-NOT transcription complex subunit 3
CNOT3	ENSG00000274941	4849	0.400391	-1.32052	3.35421e-05	0.00118744	down	3.117	4.29614	3.13684	3.39269	3.33889	3.57619	2.62106	3.18603	2.93174	2.44709	3.8711	2.66836	4.65913	4.39095	4.38869	3.87086	4.17106	CHR_HSCHR19LRC_LRC_I_CTG3_1	54138182	54156191	+	18009	ENST00000358389	ENSG00000088038	CCR4-NOT transcription complex subunit 3 [Source:HGNC Symbol;Acc:HGNC:7879]		Precursor T-Cell Lymphoblastic Leukemia-Lymphoma	Ribosome;Cytosol;Chromatin;Nucleoplasm	GENCODE	Yes	CCR4-NOT transcription complex subunit 3
CNP	ENSG00000173786	1267	0.0750228	-3.73653	8.6256e-05	0.00214687	down	9.11683	10.6291	9.17939	9.01635	9.22608	8.66479	9.59964	9.76713	8.66751	7.89643	9.61911	9.53187	11.2369	10.2826	10.3194	10.5803	10.7263	17	41966763	41977740	+	10977	ENST00000393892	ENSG00000173786	\2',3'-cyclic nucleotide 3' phosphodiesterase [Source:HGNC Symbol;Acc:HGNC:2158]\		\Liver Cirrhosis, Experimental;Psychotic Disorders;Schizophrenia;Unipolar Depression;Major Depressive Disorder\	Ribosome;Nucleus;Cytoplasm;Cytosol;Insoluble Fraction;Cell Membrane	GENCODE		2',3'-cyclic nucleotide 3' phosphodiesterase	q21.2
CNPY2	ENSG00000257727	10330	0.405031	-1.30389	0.00045594	0.00623897	down	5.32173	10.3028	6.27641	2.86655	6.11257	2.54397	8.85436	6.86495	4.56887	4.05302	4.13691	6.93968	10.9759	10.0156	11.2217	9.08067	10.2202	12	56309842	56316119	-	6277	ENST00000273308	ENSG00000257727	canopy FGF signaling regulator 2 [Source:HGNC Symbol;Acc:HGNC:13529]		Stomach Neoplasms	Endoplasmic reticulum;Ribosome;Cytoplasm	GENCODE		canopy FGF signaling regulator 2	q13.3
CNTN2	ENSG00000184144	6900	2.62348	1.39148	0.00205102	0.0159144	up	7.96125	6.56977	8.76654	9.04883	8.06864	6.71259	7.1248	7.67666	7.83931	8.52546	8.36717	7.48249	5.81615	6.96911	6.62442	6.65339	6.78578	1	205042937	205078289	+	35352	ENST00000331830	ENSG00000184144	contactin 2 [Source:HGNC Symbol;Acc:HGNC:2172]		\Epilepsy;Myoclonus;Seizures;Tremor;Electroencephalogram abnormal;Generalized seizures;Tremor of hands;Tonic - clonic seizures;Seizures, Focal;EPILEPSY, FAMILIAL ADULT MYOCLONIC, 1;Generalized seizures, recurrent;Autosomal recessive predisposition\		GENCODE		contactin 2	q32.1
CNTN3	ENSG00000113805	5067	4.92398	2.29982	0.00173106	0.0143253	up	10.1859	7.88609	10.7112	11.5715	8.50894	11.7826	9.62388	11.1156	10.6393	8.45702	8.65894	10.7902	7.78207	7.69376	7.67254	8.13432	8.14776	3	74262568	74614659	-	352091	ENST00000263665	ENSG00000113805	contactin 3 [Source:HGNC Symbol;Acc:HGNC:2173]		\Autistic Disorder;Dermatitis, Allergic Contact\		GENCODE		contactin 3	p12.3
COG1	ENSG00000166685	9382	2.01465	1.01053	1.45325e-05	0.000652475	up	10.1033	9.09281	9.74717	10.7353	9.85386	10.1744	10.1791	10.3486	10.1658	9.74224	9.90782	10.1791	9.14667	8.85538	9.15434	8.95978	9.34789	17	73193055	73208507	+	15452	ENST00000299886	ENSG00000166685	component of oligomeric golgi complex 1 [Source:HGNC Symbol;Acc:HGNC:6545]		\Congenital clubfoot;Muscle hypotonia;Osteopenia;Defect of vertebral segmentation;Global developmental delay;Generalized osteopenia;Smooth philtrum;Butterfly vertebrae;Progressive microcephaly;Low-set, posteriorly rotated ears;Postnatal growth retardation;Cognitive delay;Rhizomelia;Failure to thrive in infancy;Abnormal isoelectric focusing of serum transferrin;Congenital disorder of glycosylation…	Nucleus;Cytosol;Chromatin;Insoluble Fraction	GENCODE		component of oligomeric golgi complex 1	q25.1
COL12A1	ENSG00000111799	1303	0.0672541	-3.89423	0.000103649	0.00244931	down	4.28197	5.34207	4.5192	3.86137	4.93672	3.54608	4.51529	4.67724	3.72511	4.42547	4.39089	4.2223	5.43466	5.2688	5.39213	5.3095	5.30526	6	75084326	75206267	-	121941	ENST00000322507	ENSG00000111799	collagen type XII alpha 1 chain [Source:HGNC Symbol;Acc:HGNC:2188]		\Cachexia;Contracture;Contracture of joint;Kyphosis deformity of spine;Liver Cirrhosis, Experimental;Muscle hypotonia;Myopathy;Respiratory Insufficiency;Muscle Weakness;Joint stiffness;Absent reflex;Byzanthine arch palate;Reflex, Deep Tendon, Absent;Absent tendon reflex;Flexion contracture;Malignant mesothelioma;Bell Palsy;Flexion contracture of proximal interphalangeal joint;Scleroatonic muscula…	Ribosome;Nucleus	GENCODE		collagen type XII alpha 1 chain	q14.1
COL17A1	ENSG00000065618	1308	0.392027	-1.35098	0.00418825	0.0248388	down	6.19828	7.48702	6.44624	6.18734	5.80494	6.44582	6.75955	6.61208	6.25794	5.19057	5.59401	6.68427	7.88197	7.40674	7.43086	7.51648	7.19902	10	104031286	104085880	-	54594	ENST00000353479	ENSG00000065618	collagen type XVII alpha 1 chain [Source:HGNC Symbol;Acc:HGNC:2194]		\Anemia;Dental caries;Hypodontia;Pain;Photophobia;Excessive tearing;Hemoglobin low;Atrophic scar;Dystrophia unguium;Skin bulla;Congenital scar;ANONYCHIA;Adult junctional epidermolysis bullosa (disorder);Aplasia Cutis Congenita;Milium Cyst;Corneal erosion;Flexion contracture of proximal interphalangeal joint;Oral mucosal blistering;Abnormal pigmentation;Hyperhidrosis Palmaris Et Plantaris;Nail dys…	Endoplasmic reticulum;Nucleus	GENCODE		collagen type XVII alpha 1 chain	q25.1
COL9A1	ENSG00000112280	1297	4.50227	2.17065	0.00341976	0.0219441	up	10.3563	8.18567	9.83533	11.1532	7.79296	11.7255	10.1168	10.2257	11.7495	11.1687	9.74014	10.0554	7.64682	7.83856	7.17556	8.75314	9.51428	6	70216040	70303084	-	87044	ENST00000357250	ENSG00000112280	collagen type IX alpha 1 chain [Source:HGNC Symbol;Acc:HGNC:2217]		\Amblyopia;Arthralgia;Astigmatism;Cleft Palate;Sensorineural Hearing Loss (disorder);Hip Dislocation, Congenital;Hip pain;Micrognathism;Micromelia;Multiple Epiphyseal Dysplasia;Myopia;Degenerative polyarthritis;Osteochondrodysplasias;Retinal Detachment;Retinal Diseases;Cataract;Mandibular hypoplasia;Severe myopia;Vitreoretinal degeneration;Short stature;Epiphyseal dysplasia;Schmorl's nodes;Gait a…	Nucleus	GENCODE		collagen type IX alpha 1 chain	q13
COLGALT1	ENSG00000130309	79709	0.494022	-1.01735	0.00210983	0.0161704	down	5.29209	6.78294	5.36937	4.3066	5.3202	4.4501	6.12452	5.3206	5.19416	5.5286	6.10223	5.20448	6.64327	7.13241	6.85783	6.97599	6.30521	19	17555649	17583162	+	27513	ENST00000252599	ENSG00000130309	collagen beta(1-O)galactosyltransferase 1 [Source:HGNC Symbol;Acc:HGNC:26182]			Ribosome;Nucleus;Cytoplasm;Insoluble Fraction;Nucleous	GENCODE		collagen beta(1-O)galactosyltransferase 1	p13.11
COLGALT2	ENSG00000198756	23127	0.158136	-2.66076	0.000586622	0.00725605	down	4.41822	5.45815	4.58481	4.0742	4.48523	3.70927	5.2098	4.31917	4.65554	3.96492	4.44663	4.73262	5.32925	5.66253	5.44599	5.37987	5.47313	1	183929854	184037729	-	107875	ENST00000361927	ENSG00000198756	collagen beta(1-O)galactosyltransferase 2 [Source:HGNC Symbol;Acc:HGNC:16790]			Endoplasmic reticulum;Nucleus;Insoluble Fraction;Cell Membrane	GENCODE		collagen beta(1-O)galactosyltransferase 2	q25.3
COMMD4	ENSG00000140365	54939	0.418328	-1.25729	0.00023265	0.0041197	down	4.49166	5.52452	4.67877	4.64841	4.23021	4.22809	4.99223	4.84566	4.284	3.67083	4.43044	4.90791	5.77503	5.45946	5.59902	5.64499	5.14408	15	75336020	75343224	+	7204	ENST00000267935	ENSG00000140365	COMM domain containing 4 [Source:HGNC Symbol;Acc:HGNC:26027]			Ribosome;Cytosol	GENCODE		COMM domain containing 4	q24.2
COPG1	ENSG00000181789	22820	0.359785	-1.47479	3.04295e-05	0.00111309	down	6.91076	8.07008	7.31551	6.33926	7.31086	6.45192	7.21939	7.38786	7.12917	6.75311	6.1391	7.06142	7.87303	8.44105	7.9045	8.25307	7.87877	3	129249606	129277773	+	28167	ENST00000314797	ENSG00000181789	coatomer protein complex subunit gamma 1 [Source:HGNC Symbol;Acc:HGNC:2236]		Malignant mesothelioma	Nucleus;Insoluble Fraction	GENCODE		COPI coat complex subunit gamma 1	q21.3
COPRS	ENSG00000172301	55352	0.330783	-1.59604	0.00125252	0.0118363	down	5.58457	6.90925	5.50365	5.6216	5.08275	6.68415	5.73907	5.72796	5.44664	4.76161	5.32719	5.95107	7.34398	6.95183	6.65202	7.03823	6.56019	17	31851871	31859291	-	7420	ENST00000302362	ENSG00000172301	coordinator of PRMT5 and differentiation stimulator [Source:HGNC Symbol;Acc:HGNC:28848]			Ribosome;Cytoplasm	GENCODE		coordinator of PRMT5 and differentiation stimulator	q11.2
COPS6	ENSG00000168090	10980	2.0119	1.00856	2.07669e-05	0.000843857	up	10.7775	9.76891	10.5253	11.0887	10.8954	10.9165	10.0294	10.8482	10.6148	10.87	11.1755	10.8109	9.69483	9.71663	10.0011	9.59353	9.8385	7	100088969	100092187	+	3218	ENST00000303904	ENSG00000168090	COP9 signalosome subunit 6 [Source:HGNC Symbol;Acc:HGNC:21749]		HIV Infections	Ribosome;Cytoplasm	GENCODE		COP9 signalosome subunit 6	q22.1
COQ10A	ENSG00000135469	93058	0.0865954	-3.52957	0.000250464	0.00428332	down	3.99934	5.46459	4.14842	2.81651	4.35234	3.95539	3.99802	4.5608	4.23856	3.58743	4.90864	3.42729	5.78506	5.27346	5.3095	5.35731	5.5976	12	56266890	56270966	+	4076	ENST00000308197	ENSG00000135469	coenzyme Q10A [Source:HGNC Symbol;Acc:HGNC:26515]		\Liver Cirrhosis, Experimental\	Nucleus;Chromatin;Nucleous	GENCODE		coenzyme Q10A	q13.3
COQ8A	ENSG00000163050	56997	0.267565	-1.90204	0.000393503	0.00570182	down	11.0395	13.4888	12.0761	9.89161	12.415	10.0015	12.0006	11.5771	10.4092	9.57573	10.8431	11.6054	13.3389	13.2322	13.599	13.6993	13.5744	1	226940286	226987544	+	47258	ENST00000366779	ENSG00000163050	coenzyme Q8A [Source:HGNC Symbol;Acc:HGNC:16812]		\SPINOCEREBELLAR ATAXIA, AUTOSOMAL RECESSIVE 9;COENZYME Q10 DEFICIENCY, PRIMARY, 1\	Ribosome;Cytosol;Insoluble Fraction	GENCODE		coenzyme Q8A	q42.13
CORIN	ENSG00000145244	10699	0.192926	-2.37388	0.00240687	0.0175602	down	6.19865	7.57616	6.31368	6.37078	6.62734	4.72847	6.49633	6.57585	5.9386	6.22805	6.58377	6.12365	7.86535	7.28623	7.71308	7.4188	7.59735	4	47593999	47838106	-	244107	ENST00000273857	ENSG00000145244	\corin, serine peptidase [Source:HGNC Symbol;Acc:HGNC:19012]\		Eclampsia;Pre-Eclampsia;PREECLAMPSIA/ECLAMPSIA 5	Endoplasmic reticulum;Nucleus	GENCODE		corin, serine peptidase	p12
CORO1A	ENSG00000102879	11151	0.327581	-1.61008	0.00145491	0.0129071	down	7.39285	9.01831	7.82304	6.829	7.75901	6.37115	8.7178	7.54335	7.1643	6.87879	7.00273	7.83931	8.97566	8.96927	8.78558	9.25213	9.10891	16	30182827	30189076	+	6249	ENST00000219150	ENSG00000102879	coronin 1A [Source:HGNC Symbol;Acc:HGNC:2252]		Immunologic Deficiency Syndromes;Lymphopenia;Animal Mammary Neoplasms;Tuberculosis;Hyperactive behavior;Global developmental delay;Infantile onset;Cognitive delay;Recurrent respiratory infections;IMMUNODEFICIENCY 8;Mental and motor retardation;Autosomal recessive predisposition	Cytosol;Insoluble Fraction	GENCODE	Yes	coronin 1A	p11.2
CORO7	ENSG00000282725	79585	2.23366	1.15941	3.67337e-05	0.00125627	up	3.66396	2.50455	3.91308	4.17702	3.60792	3.87687	2.72019	3.75278	3.64402	3.41967	3.60261	3.92543	2.4371	2.84889	2.39809	2.38192	2.45675	CHR_HSCHR16_3_CTG1	4356503	4427664	-	71161	ENST00000537233	ENSG00000262246	coronin 7 [Source:HGNC Symbol;Acc:HGNC:26161]			Cytosol;Nucleus;Insoluble Fraction;Nucleous	GENCODE		coronin 7
CORO7	ENSG00000262246	79585	2.23366	1.15941	3.67337e-05	0.00125627	up	3.66396	2.50455	3.91308	4.17702	3.60792	3.87687	2.72019	3.75278	3.64402	3.41967	3.60261	3.92543	2.4371	2.84889	2.39809	2.38192	2.45675	16	4354542	4425705	-	71163	ENST00000537233	ENSG00000262246	coronin 7 [Source:HGNC Symbol;Acc:HGNC:26161]			Cytosol;Nucleus;Insoluble Fraction;Nucleous	GENCODE		coronin 7	p13.3
CORO7-PAM16	ENSG00000103426	100529144	0.403852	-1.3081	3.33691e-06	0.000251506	down	8.82043	10.606	8.86183	8.73054	8.41293	9.24591	9.30302	9.34451	9.95604	7.85634	7.49489	8.99825	10.8423	10.3492	10.5253	10.9042	10.4089	16	4340251	4420494	-	80243	ENST00000572467	ENSG00000103426	CORO7-PAM16 readthrough [Source:HGNC Symbol;Acc:HGNC:44424]			Nucleus	GENCODE		CORO7-PAM16 readthrough	p13.3
CORO7-PAM16	ENSG00000278760	100529144	0.403852	-1.3081	3.33691e-06	0.000251506	down	8.82043	10.606	8.86183	8.73054	8.41293	9.24591	9.30302	9.34451	9.95604	7.85634	7.49489	8.99825	10.8423	10.3492	10.5253	10.9042	10.4089	CHR_HSCHR16_3_CTG1	4340251	4422453	-	82202	ENST00000572467	ENSG00000103426	CORO7-PAM16 readthrough [Source:HGNC Symbol;Acc:HGNC:44424]			Nucleus	GENCODE		CORO7-PAM16 readthrough
COX5B	ENSG00000135940	1329	0.262222	-1.93114	0.000116572	0.00265403	down	8.03347	8.54847	8.10113	8.12194	8.03775	8.15186	8.0011	8.41198	7.97179	7.754	7.64726	8.13585	8.533	8.52058	8.56721	8.64014	8.48142	2	97646062	97648383	+	2321	ENST00000258424	ENSG00000135940	cytochrome c oxidase subunit 5B [Source:HGNC Symbol;Acc:HGNC:2269]		Myocardial Ischemia	Ribosome;Cytosol;Cytoplasm	GENCODE		cytochrome c oxidase subunit 5B	q11.2
COX8A	ENSG00000176340	1351	2.28038	1.18927	0.00749098	0.0361066	up	13.4181	12.2289	12.7748	13.867	13.1138	14.761	12.1924	13.5025	13.067	13.1157	14.683	13.1043	12.2617	12.5553	12.2522	11.9569	12.1183	11	63974620	63976543	+	1923	ENST00000314133	ENSG00000176340	cytochrome c oxidase subunit 8A [Source:HGNC Symbol;Acc:HGNC:2294]		Alcoholic Intoxication;Cytochrome-c Oxidase Deficiency	Ribosome;Endoplasmic reticulum;Cytoplasm	GENCODE		cytochrome c oxidase subunit 8A	q13.1
CPE	ENSG00000109472	1363	2.04028	1.02877	0.00990395	0.0434389	up	13.7968	12.768	13.5862	14.1661	13.6154	12.5485	13.8777	13.0001	14.54	15.0033	13.9657	13.6645	12.2513	13.0412	12.6879	12.6384	13.2213	4	165361194	165498547	+	137353	ENST00000402744	ENSG00000109472	carboxypeptidase E [Source:HGNC Symbol;Acc:HGNC:2303]		Endocrine System Diseases;Insulin Resistance;Obesity	Ribosome;Endoplasmic reticulum;Cytoplasm	GENCODE		carboxypeptidase E	q32.3
CPNE9	ENSG00000144550	151835	2.59165	1.37387	0.000241932	0.00421453	up	11.2475	9.87364	11.1658	12.2066	11.3109	10.0784	10.5596	11.3706	11.52	11.4847	11.4501	11.3283	9.95485	9.75666	9.91554	9.49451	10.2466	3	9703826	9729908	+	26082	ENST00000383832	ENSG00000144550	copine family member 9 [Source:HGNC Symbol;Acc:HGNC:24336]			Nucleus	GENCODE		copine family member 9	p25.3
CPSF1	ENSG00000071894	29894	0.290474	-1.78352	4.92189e-06	0.000323944	down	8.042	9.2636	7.82057	8.04007	8.32079	8.20185	8.17644	8.68699	7.57878	7.02889	8.27286	8.2927	9.72891	8.8098	9.26311	9.39602	9.12016	8	144393229	144409335	-	16106	ENST00000616140	ENSG00000071894	cleavage and polyadenylation specific factor 1 [Source:HGNC Symbol;Acc:HGNC:2324]		Stomach Neoplasms	Cytosol;Ribosome;Nucleus;Insoluble Fraction;Cell Membrane;Nucleous	GENCODE		cleavage and polyadenylation specific factor 1	q24.3
CPSF1	ENSG00000285049	29894	0.290474	-1.78352	4.92189e-06	0.000323944	down	8.042	9.2636	7.82057	8.04007	8.32079	8.20185	8.17644	8.68699	7.57878	7.02889	8.27286	8.2927	9.72891	8.8098	9.26311	9.39602	9.12016	CHR_HG2419_PATCH	144393229	144409335	-	16106	ENST00000616140	ENSG00000071894	cleavage and polyadenylation specific factor 1 [Source:HGNC Symbol;Acc:HGNC:2324]		Stomach Neoplasms	Cytosol;Ribosome;Nucleus;Insoluble Fraction;Cell Membrane;Nucleous	GENCODE		cleavage and polyadenylation specific factor 1
CPSF6	ENSG00000111605	11052	0.421932	-1.24492	0.000425118	0.00597018	down	7.90858	10.3254	8.83295	6.61728	9.1748	6.78674	9.20951	8.39826	6.9964	7.94246	6.91848	8.20894	10.3689	10.6947	10.2125	10.1683	10.1827	12	69239569	69274358	+	34789	ENST00000266679	ENSG00000111605	cleavage and polyadenylation specific factor 6 [Source:HGNC Symbol;Acc:HGNC:13871]			Nucleus;Cytosol	GENCODE		cleavage and polyadenylation specific factor 6	q15
CPXM1	ENSG00000088882	56265	5.72522	2.51733	0.00477365	0.0271295	up	8.49033	5.973	9.61537	9.25213	8.69745	5.02736	9.47703	9.11307	8.75314	8.15815	8.11305	8.69656	4.90554	7.66306	4.29462	5.8584	7.14338	20	2794074	2800627	-	6553	ENST00000380605	ENSG00000088882	\carboxypeptidase X, M14 family member 1 [Source:HGNC Symbol;Acc:HGNC:15771]\			Nucleus;Nucleoplasm	GENCODE		carboxypeptidase X, M14 family member 1	p13
CPXM2	ENSG00000121898	119587	2.77501	1.47249	0.000394449	0.00570669	up	9.81854	8.34604	9.89198	10.3016	8.56456	8.94718	10.5996	9.97484	10.0278	9.75749	9.49309	10.6273	8.09533	8.29613	8.54781	8.19675	8.5942	10	123706207	123940267	-	234060	ENST00000241305	ENSG00000121898	\carboxypeptidase X, M14 family member 2 [Source:HGNC Symbol;Acc:HGNC:26977]\			Ribosome;Cytosol	GENCODE		carboxypeptidase X, M14 family member 2	q26.13
CPZ	ENSG00000109625	8532	0.183161	-2.44882	0.000862987	0.00932425	down	3.81464	6.02206	3.71409	3.51219	4.17842	4.05949	3.54747	3.84272	4.01942	4.59701	3.36679	3.3088	6.74059	5.0018	4.827	5.69781	7.84308	4	8592660	8619759	+	27099	ENST00000360986	ENSG00000109625	carboxypeptidase Z [Source:HGNC Symbol;Acc:HGNC:2333]			Endoplasmic reticulum;Nucleus	GENCODE		carboxypeptidase Z	p16.1
CRACR2A	ENSG00000130038	84766	0.422536	-1.24285	0.00082566	0.00906098	down	5.03484	6.01476	4.84504	4.48653	5.19269	5.46383	5.5044	4.88759	4.58609	5.17046	4.67144	5.54032	5.78836	5.88885	5.9564	6.16248	6.27772	12	3606633	3764819	-	158186	ENST00000440314	ENSG00000130038	calcium release activated channel regulator 2A [Source:HGNC Symbol;Acc:HGNC:28657]			Chromatin;Insoluble Fraction	GENCODE		calcium release activated channel regulator 2A	p13.32
CRB3	ENSG00000130545	92359	0.0674885	-3.88921	0.00310942	0.0207206	down	9.93808	10.9032	9.77393	9.8381	9.6247	9.54063	10.0459	9.75347	10.1016	10.3923	10.7163	9.59389	11.087	10.9573	11.1371	10.5892	10.7454	19	6463777	6467221	+	3444	ENST00000356762	ENSG00000130545	\crumbs 3, cell polarity complex component [Source:HGNC Symbol;Acc:HGNC:20237]\			Ribosome;Cytoplasm	GENCODE		crumbs cell polarity complex component 3	p13.3
CRISPLD1	ENSG00000121005	83690	3.02028	1.59468	0.00045549	0.00623738	up	14.1329	12.5382	13.7965	14.3571	13.6668	13.597	14.2223	13.6879	14.9621	15.0995	13.8215	14.1181	11.8494	13.0285	11.6087	12.7209	13.4837	8	74984505	75034558	+	50053	ENST00000262207	ENSG00000121005	cysteine rich secretory protein LCCL domain containing 1 [Source:HGNC Symbol;Acc:HGNC:18206]			Ribosome;Nucleus;Cytoplasm	GENCODE		cysteine rich secretory protein LCCL domain containing 1	q21.13
CRLF1	ENSG00000006016	9244	0.358387	-1.48041	0.00313566	0.0208413	down	8.24657	9.51696	8.25127	8.09681	7.87774	9.19875	8.78404	8.64882	8.1336	7.33146	7.97918	8.16409	9.79178	9.45807	9.6758	9.33764	9.32151	19	18572220	18607741	-	35521	ENST00000392386	ENSG00000006016	cytokine receptor like factor 1 [Source:HGNC Symbol;Acc:HGNC:2364]		Congenital clubfoot;Dental caries;Dyspnea;Flatfoot;Hyperhidrosis disorder;Hypohidrosis;Kyphosis deformity of spine;Malignant hyperpyrexia due to anesthesia;Micrognathism;Microstomia;Muscle Hypertonia;Respiratory Insufficiency;Curvature of spine;Sweating;Sudden Cardiac Death;Opisthotonus;Feeding difficulties;Low set ears;Mandibular hypoplasia;Byzanthine arch palate;Acquired flat foot;Intermittent …		GENCODE		cytokine receptor like factor 1	p13.11
CRNN	ENSG00000143536	49860	0.270676	-1.88536	4.13016e-05	0.00134263	down	4.80892	5.83506	4.7484	4.23115	5.34414	4.21522	5.38375	4.99072	4.40238	4.95411	4.82357	4.99574	5.95714	5.9763	5.96878	5.72846	5.54464	1	152409243	152414263	-	5020	ENST00000271835	ENSG00000143536	cornulin [Source:HGNC Symbol;Acc:HGNC:1230]			Nucleus	GENCODE		cornulin	q21.3
CRY2	ENSG00000121671	1408	2.02845	1.02038	0.00622357	0.0321021	up	14.6976	13.6773	14.5774	15.8291	14.1038	14.4092	13.6264	14.439	15.186	15.3696	15.0428	14.393	14.0482	13.1849	13.6231	13.8072	13.7229	11	45847118	45883248	+	36130	ENST00000616623	ENSG00000121671	cryptochrome circadian regulator 2 [Source:HGNC Symbol;Acc:HGNC:2385]		\Bipolar Disorder;Mental Depression;Depressive disorder;Myeloid Leukemia, Chronic;Seasonal Affective Disorder\	Nucleus;Chromatin;Insoluble Fraction;Cell Membrane;Nucleous;Nucleoplasm	GENCODE		cryptochrome circadian regulator 2	p11.2
CRYBB1	ENSG00000100122	1414	3.0034	1.5866	4.942e-05	0.00149249	up	7.74481	6.15822	7.91726	7.91965	8.20259	7.34354	7.22072	7.63804	6.824	8.5782	8.04627	7.75785	6.60538	5.96916	6.63214	5.69769	5.88671	22	26599278	26618027	-	18749	ENST00000215939	ENSG00000100122	crystallin beta B1 [Source:HGNC Symbol;Acc:HGNC:2397]		\Congenital cataract;Myopia;Cataract;Microcornea;Nuclear cataract;Nuclear non-senile cataract;Corneal diameter decreased;Lens Opacities;Cataract, Pulverulent;Cataract microcornea syndrome;Cataract, Congenital Nuclear, Autosomal Recessive 3;Congenital Bilateral Cataracts;CATARACT 17, MULTIPLE TYPES;Autosomal recessive predisposition\		GENCODE		crystallin beta B1	q12.1
CRYBG1	ENSG00000112297	202	0.429255	-1.22009	0.0105448	0.0453738	down	8.01207	9.60422	8.38171	7.46854	8.57516	7.61679	8.72622	8.7518	7.42142	7.23058	7.42236	8.5261	10.0909	9.18571	9.45275	9.37368	9.91809	6	106360717	106572017	+	211300	ENST00000369066	ENSG00000112297	crystallin beta-gamma domain containing 1 [Source:HGNC Symbol;Acc:HGNC:356]			Nucleus;Cytoplasm	GENCODE		crystallin beta-gamma domain containing 1	q21
CSF1	ENSG00000184371	1435	0.499331	-1.00193	0.000466678	0.00631654	down	6.55232	7.49746	6.6357	6.34146	6.50499	6.00343	6.95408	7.12158	6.61281	5.98152	6.67745	6.69016	7.86288	7.2113	7.61217	7.36082	7.44013	1	109910242	109930992	+	20750	ENST00000329608	ENSG00000184371	colony stimulating factor 1 [Source:HGNC Symbol;Acc:HGNC:2432]		Osteitis Deformans;Malignant mesothelioma;Mammary Neoplasms	Insoluble Fraction;Nucleous;Nucleoplasm	GENCODE		colony stimulating factor 1	p13.3
CSMD2	ENSG00000121904	114784	2.09651	1.06799	0.00875056	0.0400404	up	7.583	6.515	7.67145	8.29544	6.80457	8.86228	6.64467	7.9371	7.95276	6.81945	7.09337	7.74885	6.80598	6.24592	6.06608	6.77416	6.68288	1	33513998	34165842	-	651844	ENST00000373381	ENSG00000121904	CUB and Sushi multiple domains 2 [Source:HGNC Symbol;Acc:HGNC:19290]		Mental Depression;Depressive disorder;Schizophrenia	Nucleus	GENCODE		CUB and Sushi multiple domains 2	p35.1
CSPG5	ENSG00000114646	10675	0.153976	-2.69922	0.000712482	0.00824755	down	5.03991	6.77085	4.96971	4.49974	4.96335	4.36443	5.31958	5.34023	4.76646	4.79472	6.47431	4.90656	7.30601	6.61549	6.91298	7.31304	5.70675	3	47562238	47580792	-	18554	ENST00000383738	ENSG00000114646	chondroitin sulfate proteoglycan 5 [Source:HGNC Symbol;Acc:HGNC:2467]		Schizophrenia	Endoplasmic reticulum	GENCODE		chondroitin sulfate proteoglycan 5	p21.31
CST1	ENSG00000170373	1469	2.52262	1.33492	0.000144241	0.00303964	up	16.0637	14.7288	16.2682	16.7596	16.1446	15.5751	15.6693	16.5484	16.0621	15.7425	15.6771	16.19	15.0995	14.4963	14.4999	14.0419	15.5063	20	23747562	23751268	-	3706	ENST00000304749	ENSG00000170373	cystatin SN [Source:HGNC Symbol;Acc:HGNC:2473]		Hay fever;Prostatic Neoplasms;Stomach Neoplasms	Cytoplasm	GENCODE		cystatin SN	p11.21
CST11	ENSG00000125831	140880	0.327529	-1.6103	0.000142866	0.0030243	down	10.7693	13.576	11.5827	10.0343	11.7924	10.302	12.3331	11.5111	9.79859	8.48164	10.4361	11.4209	13.7288	12.8538	13.8124	13.5257	13.9593	20	23450403	23452876	-	2473	ENST00000377009	ENSG00000125831	cystatin 11 [Source:HGNC Symbol;Acc:HGNC:15959]				GENCODE		cystatin 11	p11.21
CST8	ENSG00000125815	10047	0.451632	-1.14678	9.74399e-06	0.000501748	down	8.42675	9.77403	8.25931	8.32249	8.60956	8.74464	8.89623	9.01807	7.8649	7.47226	8.25721	8.8228	10.5516	9.47315	9.70942	9.4243	9.71164	20	23491101	23496010	+	4909	ENST00000246012	ENSG00000125815	cystatin 8 [Source:HGNC Symbol;Acc:HGNC:2480]		Male infertility		GENCODE		cystatin 8	p11.21
CSTF2	ENSG00000101811	1478	0.369067	-1.43805	2.2433e-06	0.000191469	down	5.51518	7.14698	5.34841	5.42208	5.50739	5.55935	6.92234	4.9098	5.68667	5.70371	4.9096	5.18246	6.34511	7.85469	6.8422	7.6026	7.0903	X	100820359	100841520	+	21161	ENST00000415585	ENSG00000101811	cleavage stimulation factor subunit 2 [Source:HGNC Symbol;Acc:HGNC:2484]			Nucleus;Endoplasmic reticulum;Insoluble Fraction	GENCODE		cleavage stimulation factor subunit 2	q22.1
CTC1	ENSG00000178971	80169	3.38854	1.76066	1.18863e-05	0.00057859	up	8.06266	6.302	7.97144	8.97373	7.36201	8.81069	7.17185	8.31928	7.98285	8.01698	7.93796	8.07982	6.38423	6.15253	6.28693	6.52503	6.16127	17	8224815	8248058	-	23243	ENST00000315684	ENSG00000178971	CST telomere replication complex component 1 [Source:HGNC Symbol;Acc:HGNC:26169]		Metabolic Bone Disorder;Brain Diseases;Calcinosis;Exudative retinopathy;Dyskeratosis Congenita;Gastric Antral Vascular Ectasia;CEREBRORETINAL MICROANGIOPATHY WITH CALCIFICATIONS AND CYSTS (disorder)	Cytosol;Nucleus;Cytoplasm;Insoluble Fraction;Nucleous;Nucleoplasm	GENCODE		CST telomere replication complex component 1	p13.1
CTDP1	ENSG00000060069	9150	0.217389	-2.20165	3.69612e-05	0.00125843	down	3.02738	4.08794	2.69365	3.00506	2.39442	3.48789	3.10668	3.59482	3.31156	2.44709	3.20049	3.0321	3.99564	4.18468	4.40577	3.62699	4.22663	18	79679803	79754503	+	74700	ENST00000613122	ENSG00000060069	CTD phosphatase subunit 1 [Source:HGNC Symbol;Acc:HGNC:2498]		\Cerebellar Ataxia;Chorea;Congenital clubfoot;Congenital cataract;Fetal Growth Retardation;Hypoglycemia;Infant, Small for Gestational Age;Mental Retardation;Micrognathism;Microphthalmos;Mild Mental Retardation;Nystagmus;Osteoporosis;Paresthesia;Babinski Reflex;Strabismus;Tooth Abnormalities;Cataract;Degenerative brain disorder;Claw hand;Cerebellar Dysmetria;Action Tremor;Peripheral motor neuropat…	Insoluble Fraction;Cell Membrane	GENCODE	Yes	CTD phosphatase subunit 1	q23
CTDP1	ENSG00000282752	9150	0.217389	-2.20165	3.69612e-05	0.00125843	down	3.02738	4.08794	2.69365	3.00506	2.39442	3.48789	3.10668	3.59482	3.31156	2.44709	3.20049	3.0321	3.99564	4.18468	4.40577	3.62699	4.22663	CHR_HSCHR18_3_CTG2_1	79685555	79723770	+	38215	ENST00000613122	ENSG00000060069	CTD phosphatase subunit 1 [Source:HGNC Symbol;Acc:HGNC:2498]		\Cerebellar Ataxia;Chorea;Congenital clubfoot;Congenital cataract;Fetal Growth Retardation;Hypoglycemia;Infant, Small for Gestational Age;Mental Retardation;Micrognathism;Microphthalmos;Mild Mental Retardation;Nystagmus;Osteoporosis;Paresthesia;Babinski Reflex;Strabismus;Tooth Abnormalities;Cataract;Degenerative brain disorder;Claw hand;Cerebellar Dysmetria;Action Tremor;Peripheral motor neuropat…	Insoluble Fraction;Cell Membrane	GENCODE	Yes	CTD phosphatase subunit 1
CTDSP1	ENSG00000144579	58190	0.465009	-1.10467	0.000244383	0.00423033	down	4.27004	5.54662	3.89901	3.65788	4.44211	3.57579	5.02427	4.04391	4.00026	4.78089	5.02464	4.25161	5.6937	5.75877	5.43724	5.31135	5.53202	2	218398256	218405941	+	7685	ENST00000273062	ENSG00000144579	CTD small phosphatase 1 [Source:HGNC Symbol;Acc:HGNC:21614]			Cytosol	GENCODE	Yes	CTD small phosphatase 1	q35
CTDSP2	ENSG00000175215	10106	0.465888	-1.10195	2.16709e-06	0.000187534	down	11.3071	13.0297	11.3533	11.8382	10.8881	12.3697	11.4761	11.7552	11.4855	9.96928	10.2574	11.6778	13.0297	13.0433	13.0111	13.1186	12.9456	12	57819927	57846729	-	26802	ENST00000398073	ENSG00000175215	CTD small phosphatase 2 [Source:HGNC Symbol;Acc:HGNC:17077]			Cytosol	GENCODE		CTD small phosphatase 2	q14.1
CTHRC1	ENSG00000164932	115908	3.66227	1.87274	0.00589587	0.0310002	up	12.4442	10.5714	12.1234	13.2861	10.8636	11.1532	13.2461	11.7534	14.2362	13.4554	11.8773	12.4471	9.48185	11.5618	9.98524	10.3357	11.4927	8	103371538	103382989	+	11451	ENST00000330295	ENSG00000164932	collagen triple helix repeat containing 1 [Source:HGNC Symbol;Acc:HGNC:18831]			Cytoplasm	GENCODE		collagen triple helix repeat containing 1	q22.3
CTIF	ENSG00000134030	9811	0.443568	-1.17277	0.00464173	0.0265493	down	5.30842	6.45997	5.78983	4.90153	5.50699	4.30633	5.86428	5.58168	5.08227	5.2731	5.36271	5.41544	6.63987	6.02327	6.35804	6.70019	6.57848	18	48539031	48863217	+	324186	ENST00000382998	ENSG00000134030	cap binding complex dependent translation initiation factor [Source:HGNC Symbol;Acc:HGNC:23925]			Cytosol;Nucleus;Insoluble Fraction;Cell Membrane	GENCODE		cap binding complex dependent translation initiation factor	q21.1
CTIF	ENSG00000282825	9811	0.443568	-1.17277	0.00464173	0.0265493	down	5.30842	6.45997	5.78983	4.90153	5.50699	4.30633	5.86428	5.58168	5.08227	5.2731	5.36271	5.41544	6.63987	6.02327	6.35804	6.70019	6.57848	CHR_HG2213_PATCH	48539031	48867468	+	328437	ENST00000382998	ENSG00000134030	cap binding complex dependent translation initiation factor [Source:HGNC Symbol;Acc:HGNC:23925]			Cytosol;Nucleus;Insoluble Fraction;Cell Membrane	GENCODE		cap binding complex dependent translation initiation factor
CTRB1	ENSG00000285346	1504	2.16312	1.11311	0.000960207	0.0100101	up	6.03848	4.92537	6.99626	6.28693	5.82959	5.46818	5.64963	6.38991	5.0821	6.06857	6.43605	6.17759	5.34385	4.98386	4.85471	4.74544	4.69898	CHR_HSCHR16_5_CTG3_1	75221828	75224885	+	3057	ENST00000361017	ENSG00000168925	chymotrypsinogen B1 [Source:HGNC Symbol;Acc:HGNC:2521]		Hypoxia		GENCODE		chymotrypsinogen B1
CTRB1	ENSG00000168925	1504	2.16312	1.11311	0.000960207	0.0100101	up	6.03848	4.92537	6.99626	6.28693	5.82959	5.46818	5.64963	6.38991	5.0821	6.06857	6.43605	6.17759	5.34385	4.98386	4.85471	4.74544	4.69898	16	75218988	75226338	+	7350	ENST00000361017	ENSG00000168925	chymotrypsinogen B1 [Source:HGNC Symbol;Acc:HGNC:2521]		Hypoxia		GENCODE		chymotrypsinogen B1	q23.1
CTXND1	ENSG00000259417	100996492	2.45489	1.29566	0.00739556	0.0358408	up	8.22109	6.92543	9.00737	7.92506	8.04027	6.87651	8.41256	8.22425	8.19584	9.90782	7.92264	7.69857	7.58739	6.23907	6.6309	7.53526	6.63453	15	80195481	80252213	-	56732	ENST00000560778	ENSG00000259417	cortexin domain containing 1 [Source:HGNC Symbol;Acc:HGNC:50507]				GENCODE		cortexin domain containing 1	q25.1
CUEDC1	ENSG00000180891	404093	0.422259	-1.2438	1.02952e-05	0.000518701	down	7.27261	9.63968	6.13288	8.40612	6.31383	6.74493	8.58223	7.29906	6.30131	7.62113	8.26004	7.06459	10.1707	8.68882	9.81403	9.28204	10.2428	17	57861243	57955412	-	94169	ENST00000577830	ENSG00000180891	CUE domain containing 1 [Source:HGNC Symbol;Acc:HGNC:31350]			Cytosol;Nucleus;Chromatin;Nucleous	GENCODE		CUE domain containing 1	q22
CWH43	ENSG00000109182	80157	0.2676	-1.90185	0.000148585	0.00311013	down	9.70295	11.8161	10.1369	9.50154	10.314	9.53187	11.0841	10.287	9.03428	8.22113	8.80473	10.1138	12.2554	11.0314	12.1608	11.8001	11.8327	4	48986275	49062081	+	75806	ENST00000226432	ENSG00000109182	cell wall biogenesis 43 C-terminal homolog [Source:HGNC Symbol;Acc:HGNC:26133]			Nucleus	GENCODE		cell wall biogenesis 43 C-terminal homolog	p11
CXCL16	ENSG00000161921	58191	2.02556	1.01832	0.00727646	0.0354751	up	11.277	10.2587	11.2847	12.101	11.8626	9.97943	10.9269	11.2524	10.7429	11.711	10.9601	11.9487	10.1949	10.7405	10.4807	10.1689	9.70819	17	4733533	4739928	-	6395	ENST00000293778	ENSG00000161921	C-X-C motif chemokine ligand 16 [Source:HGNC Symbol;Acc:HGNC:16642]		\Liver Cirrhosis, Experimental\	Nucleus;Cytoplasm;Cytosol	GENCODE		C-X-C motif chemokine ligand 16	p13.2
CXCL5	ENSG00000163735	6374	0.290629	-1.78275	0.000778277	0.00872679	down	17.6894	17.794	17.6818	17.6707	17.6398	17.7023	17.7229	17.6804	17.7378	17.6957	17.6225	17.74	17.7803	17.788	17.75	17.8399	17.8116	4	73995642	73998677	-	3035	ENST00000296027	ENSG00000163735	C-X-C motif chemokine ligand 5 [Source:HGNC Symbol;Acc:HGNC:10642]		Hypersensitivity;Pneumonia		GENCODE		C-X-C motif chemokine ligand 5	q13.3
CXCL6	ENSG00000124875	6372	0.159743	-2.64618	1.31051e-05	0.000615481	down	6.53774	8.54011	7.28797	5.42319	6.94162	5.43065	7.65478	7.30274	6.0336	6.15424	5.90378	7.24482	8.73368	8.19155	8.24625	8.75699	8.77205	4	73836640	73849064	+	12424	ENST00000226317	ENSG00000124875	C-X-C motif chemokine ligand 6 [Source:HGNC Symbol;Acc:HGNC:10643]		Rheumatoid Arthritis;Degenerative polyarthritis	Cytoplasm	GENCODE		C-X-C motif chemokine ligand 6	q13.3
CXCR3	ENSG00000186810	2833	0.35056	-1.51227	0.00015761	0.00323832	down	7.70028	9.01845	7.86614	7.74153	7.52428	7.72692	8.54694	8.12951	7.5029	6.84337	7.04382	8.07739	9.23412	8.51243	8.75204	9.46697	9.1267	X	71615916	71618511	-	2595	ENST00000373691	ENSG00000186810	C-X-C motif chemokine receptor 3 [Source:HGNC Symbol;Acc:HGNC:4540]		\Alopecia Areata;Autoimmune Diseases;Dermatitis, Atopic;Contact Dermatitis;Glomerulonephritis;Hypersensitivity;Inflammation;Ischemia;Pleural Diseases;Pneumonia;Cerebrovascular accident\	Nucleus	GENCODE		C-X-C motif chemokine receptor 3	q13.1
CYB5D1	ENSG00000182224	124637	0.413132	-1.27532	0.000277748	0.00462303	down	2.97031	4.63779	3.10917	3.02165	3.11424	2.54397	3.47779	3.31751	2.87953	2.44709	2.44703	3.34511	5.77769	4.03293	5.47237	3.82334	4.08263	17	7857746	7862282	+	4536	ENST00000571846	ENSG00000182224	cytochrome b5 domain containing 1 [Source:HGNC Symbol;Acc:HGNC:26516]			Ribosome;Cytosol;Insoluble Fraction;Cell Membrane	GENCODE		cytochrome b5 domain containing 1	p13.1
CYBA	ENSG00000051523	1535	0.24625	-2.0218	0.00119727	0.0115638	down	5.00657	5.9267	4.8605	4.926	5.5575	5.18932	4.62056	5.6641	4.5423	4.86555	5.09303	4.74681	6.17732	5.81706	5.94698	6.02845	5.66367	16	88643275	88651083	-	7808	ENST00000261623	ENSG00000051523	cytochrome b-245 alpha chain [Source:HGNC Symbol;Acc:HGNC:2577]		\Atherosclerosis;Diabetes Mellitus, Experimental;Diabetes Mellitus, Non-Insulin-Dependent;Eczema;Escherichia coli Infections;Fever;Chronic granulomatous disease;Heart Diseases;Hepatomegaly;Hypertensive disease;Kidney Failure, Chronic;Liver Cirrhosis;Liver Cirrhosis, Experimental;Chronic Obstructive Airway Disease;Lupus Erythematosus, Discoid;Lymphadenitis;Otitis Media;Paranasal Sinus Diseases;Pyl…	Ribosome;Endoplasmic reticulum	GENCODE		cytochrome b-245 alpha chain	q24.2
CYBB	ENSG00000165168	1536	0.115858	-3.10958	0.000576903	0.00719857	down	6.70145	7.52738	6.86521	6.53122	7.00924	6.50922	6.84831	7.15275	6.44213	6.30362	6.27525	7.07757	7.78045	7.32418	7.57052	7.29962	7.66213	X	37780018	37813461	+	33443	ENST00000378588	ENSG00000165168	cytochrome b-245 beta chain [Source:HGNC Symbol;Acc:HGNC:2578]		\Diabetes Mellitus;Diabetes Mellitus, Experimental;Eczema;Escherichia coli Infections;Fever;Chronic granulomatous disease;Heart failure;Hepatomegaly;Hypertensive disease;Kidney Diseases;Kidney Failure, Chronic;Liver Cirrhosis, Experimental;Chronic Obstructive Airway Disease;Lupus Erythematosus, Discoid;Lymphadenitis;Myocardial Reperfusion Injury;Otitis Media;Paranasal Sinus Diseases;Proteinuria;P…	Endoplasmic reticulum;Insoluble Fraction	GENCODE		cytochrome b-245 beta chain	p21.1
CYFIP2	ENSG00000055163	26999	2.09498	1.06694	0.00067693	0.00798277	up	4.60718	3.54024	4.36705	4.86768	4.49902	4.54249	3.88814	5.01717	4.83106	4.68589	4.65684	4.71646	4.06613	2.96609	3.35829	2.96668	4.34402	5	157266079	157395595	+	129516	ENST00000616178	ENSG00000055163	cytoplasmic FMR1 interacting protein 2 [Source:HGNC Symbol;Acc:HGNC:13760]			Cytosol;Ribosome	GENCODE		cytoplasmic FMR1 interacting protein 2	q33.3
CYGB	ENSG00000161544	114757	2.23451	1.15996	0.012058	0.0499804	up	13.3596	12.1997	13.3718	14.1128	13.7085	11.1166	12.8521	13.515	13.8629	13.8495	13.5037	13.7035	12.1191	11.979	12.1158	12.1784	12.6061	17	76527356	76551175	-	23819	ENST00000293230	ENSG00000161544	cytoglobin [Source:HGNC Symbol;Acc:HGNC:16505]		\Liver Cirrhosis, Experimental;Heredodegenerative Disorders, Nervous System\	Cytosol;Cytoplasm	GENCODE		cytoglobin	q25.1
CYP20A1	ENSG00000119004	57404	0.390779	-1.35557	0.00334671	0.0216255	down	7.17622	8.12856	7.36114	7.27759	6.95845	7.01227	7.63009	7.66157	7.10515	6.41785	6.90514	7.433	8.3394	7.89071	8.1506	8.3903	7.87178	2	203238977	203306026	+	67049	ENST00000356079	ENSG00000119004	cytochrome P450 family 20 subfamily A member 1 [Source:HGNC Symbol;Acc:HGNC:20576]			Nucleus;Cytoplasm;Endoplasmic reticulum	GENCODE		cytochrome P450 family 20 subfamily A member 1	q33.2
CYP2C19	ENSG00000165841	1557	0.321898	-1.63532	0.00675913	0.0339354	down	8.17295	9.74603	8.40685	7.72292	8.84097	7.58716	8.72127	8.80283	7.63048	7.27012	8.04834	8.69854	10.4145	9.16104	9.64968	9.43031	10.0746	10	94762681	94855547	+	92866	ENST00000371321	ENSG00000165841	cytochrome P450 family 2 subfamily C member 19 [Source:HGNC Symbol;Acc:HGNC:2621]		\Cardiovascular Diseases;Mental Depression;Depressive disorder;Kidney Failure, Chronic;Prostatic Neoplasms;Thrombosis;Unipolar Depression;Ovarian Failure, Premature;Substance abuse problem;Major Depressive Disorder;Drug Metabolism, Poor, CYP2C19-Related;Acute kidney injury;Autosomal recessive predisposition;Chemical and Drug Induced Liver Injury\		GENCODE		cytochrome P450 family 2 subfamily C member 19	q23.33
CYP2C9	ENSG00000138109	1559	0.161078	-2.63416	0.000253469	0.0043268	down	10.461	14.0927	11.8026	9.11656	11.7487	9.29758	13.2084	11.3125	9.41359	8.92287	8.72539	11.062	14.5426	13.6298	14.175	14.0751	14.0408	10	94938658	94990091	+	51433	ENST00000260682	ENSG00000138109	cytochrome P450 family 2 subfamily C member 9 [Source:HGNC Symbol;Acc:HGNC:2623]		\Brain Neoplasms;Drug Allergy;Hematological Disease;Hemorrhage;Nephritis, Interstitial;nervous system disorder;Peptic Ulcer Hemorrhage;Unipolar Depression;Adverse reaction to drug;Coumarin Resistance;Abnormality of blood and blood-forming tissues;Cardiomyopathies;Major Depressive Disorder;Acute kidney injury;Abnormality of the haematopoietic system;Abnormality of metabolism/homeostasis;Chemical a…	Nucleus	GENCODE		cytochrome P450 family 2 subfamily C member 9	q23.33
CYP2W1	ENSG00000073067	54905	0.16701	-2.58199	4.14549e-05	0.00134294	down	8.2911	10.0972	8.55415	7.51973	8.96901	7.3535	8.94133	9.21367	8.36088	7.19626	7.87527	8.92722	10.592	9.81451	10.0315	9.81987	10.2282	7	983181	989640	+	6459	ENST00000308919	ENSG00000073067	cytochrome P450 family 2 subfamily W member 1 [Source:HGNC Symbol;Acc:HGNC:20243]			Nucleus	GENCODE		cytochrome P450 family 2 subfamily W member 1	p22.3
CYP3A7	ENSG00000160870	1551	0.217774	-2.1991	4.61245e-07	7.0669e-05	down	12.3438	13.3672	11.9983	11.9764	12.4085	12.2637	12.7585	12.2964	13.1138	12.1801	12.5973	11.8447	13.6865	12.9105	13.619	13.2442	13.3756	7	99705036	99735196	-	30160	ENST00000336374	ENSG00000160870	cytochrome P450 family 3 subfamily A member 7 [Source:HGNC Symbol;Acc:HGNC:2640]				GENCODE		cytochrome P450 family 3 subfamily A member 7	q22.1
CYP4A11	ENSG00000187048	1579	0.489291	-1.03124	0.000142311	0.00301596	down	4.76516	6.19549	4.6848	3.82185	5.17435	4.40393	5.84186	5.14179	4.15013	4.58172	4.53929	5.31193	6.27579	6.30874	5.82392	6.20543	6.36357	1	46929177	46941484	-	12307	ENST00000310638	ENSG00000187048	cytochrome P450 family 4 subfamily A member 11 [Source:HGNC Symbol;Acc:HGNC:2642]				GENCODE		cytochrome P450 family 4 subfamily A member 11	p33
CYP4F12	ENSG00000186204	66002	0.182614	-2.45313	6.2429e-07	8.3352e-05	down	4.89986	5.65496	4.9919	4.6315	4.94986	4.45828	5.19708	5.2701	4.61218	5.13451	4.60564	5.14751	5.94807	5.5408	5.72606	5.39579	5.6641	19	15673018	15697174	+	24156	ENST00000550308	ENSG00000186204	cytochrome P450 family 4 subfamily F member 12 [Source:HGNC Symbol;Acc:HGNC:18857]			Nucleus	GENCODE		cytochrome P450 family 4 subfamily F member 12	p13.12
CYP4Z1	ENSG00000186160	199974	0.0138348	-6.17555	0.000224627	0.00405282	down	3.11802	4.43374	3.41294	2.64455	3.49572	2.54397	3.4302	3.27415	2.43137	3.49414	2.93757	3.51558	5.24088	3.89561	4.75007	4.1465	4.13566	1	47067231	47118318	+	51087	ENST00000334194	ENSG00000186160	cytochrome P450 family 4 subfamily Z member 1 [Source:HGNC Symbol;Acc:HGNC:20583]				GENCODE		cytochrome P450 family 4 subfamily Z member 1	p33
CYS1	ENSG00000205795	192668	2.08485	1.05994	0.00896079	0.0407036	up	12.8899	11.8299	13.281	13.3298	12.2617	11.5513	12.5027	12.8279	13.4975	14.0951	13.0489	12.5027	11.9326	11.6404	11.6755	11.5119	12.3892	2	10056473	10080944	-	24471	ENST00000381813	ENSG00000205795	cystin 1 [Source:HGNC Symbol;Acc:HGNC:18525]				GENCODE		cystin 1	p25.1
DACT3	ENSG00000197380	147906	2.03359	1.02403	1.29608e-05	0.000610235	up	11.074	10.05	11.1586	11.3965	11.0281	10.6301	10.7106	11.2141	11.164	11.2027	10.7926	11.4429	9.77444	9.80163	10.1173	10.4186	10.1378	19	46647551	46661182	-	13631	ENST00000391916	ENSG00000197380	dishevelled binding antagonist of beta catenin 3 [Source:HGNC Symbol;Acc:HGNC:30745]		Polycystic Ovary Syndrome	Chromatin;Nucleous;Nucleoplasm	GENCODE		dishevelled binding antagonist of beta catenin 3	q13.32
DAOA	ENSG00000182346	267012	2.29552	1.19882	0.00280647	0.0193587	up	4.99702	3.7982	5.4723	5.54821	4.73957	5.24173	5.64298	5.0018	5.09482	4.53518	3.40619	5.28746	4.24756	3.72472	3.78836	4.07807	3.15231	13	105465867	105491034	+	25167	ENST00000618629	ENSG00000182346	D-amino acid oxidase activator [Source:HGNC Symbol;Acc:HGNC:21191]		\Affective Disorders, Psychotic;Bipolar Disorder;Mental Depression;Depressive disorder;Schizophrenia;Unipolar Depression;Mood Disorders;Major Depressive Disorder\		GENCODE		D-amino acid oxidase activator	q33.2
DAPK2	ENSG00000035664	23604	2.31306	1.2098	0.00157376	0.0135727	up	12.2288	11.019	11.6832	12.8205	12.3128	11.4092	11.9013	11.9068	12.679	12.936	12.6685	11.9706	10.052	11.1405	10.8456	11.588	11.4688	15	63907036	64072033	-	164997	ENST00000261891	ENSG00000035664	death associated protein kinase 2 [Source:HGNC Symbol;Acc:HGNC:2675]			Nucleus;Chromatin	GENCODE		death associated protein kinase 2	q22.31
DBN1	ENSG00000113758	1627	0.454532	-1.13755	0.00208153	0.0160313	down	7.01333	9.44407	7.80881	5.80638	7.95705	5.40693	8.29715	7.70813	6.31019	7.28544	5.98497	7.5683	9.40886	9.91222	9.18739	9.57523	9.13666	5	177456608	177474401	-	17793	ENST00000292385	ENSG00000113758	drebrin 1 [Source:HGNC Symbol;Acc:HGNC:2695]		Bipolar Disorder;Schizophrenia	Ribosome;Nucleus	GENCODE		drebrin 1	q35.3
DCAF12L1	ENSG00000198889	139170	2.889	1.53057	0.00343957	0.0219954	up	5.25813	3.72756	4.91805	5.09086	5.46833	5.47482	4.92867	4.03168	5.59846	5.95933	5.43605	5.67503	3.53506	5.50178	4.05575	3.08844	2.45675	X	126549383	126552814	-	3431	ENST00000371126	ENSG00000198889	DDB1 and CUL4 associated factor 12 like 1 [Source:HGNC Symbol;Acc:HGNC:29395]				GENCODE		DDB1 and CUL4 associated factor 12 like 1	q25
DCAF4L2	ENSG00000176566	138009	3.43164	1.7789	0.000158063	0.00324213	up	4.18865	2.40975	3.8884	4.73517	4.31334	3.50321	2.97134	4.23419	4.22689	5.32624	5.14278	3.54496	2.4371	2.3749	2.39809	2.38192	2.45675	8	87870747	87874015	-	3268	ENST00000319675	ENSG00000176566	DDB1 and CUL4 associated factor 4 like 2 [Source:HGNC Symbol;Acc:HGNC:26657]			Insoluble Fraction	GENCODE		DDB1 and CUL4 associated factor 4 like 2	q21.3
DCDC2	ENSG00000146038	51473	2.23153	1.15803	0.00261205	0.0185503	up	4.86186	3.70383	4.97952	5.74322	4.08809	5.90197	4.63524	5.07796	5.15028	3.9475	4.14481	4.94998	3.96235	3.83001	3.79245	3.51936	3.41496	6	24171755	24358059	-	186304	ENST00000378454	ENSG00000146038	doublecortin domain containing 2 [Source:HGNC Symbol;Acc:HGNC:18141]		\Cholestasis;Sensorineural Hearing Loss (disorder);Hepatomegaly;Schizophrenia;Splenomegaly;Fibrosis, Liver;Bile duct proliferation;Dyslexia;Nephronophthisis;DEAFNESS, AUTOSOMAL RECESSIVE 66;Chronic kidney disease stage 5;Autosomal recessive predisposition\		GENCODE		doublecortin domain containing 2	p22.3
DCHS1	ENSG00000166341	8642	2.24205	1.16482	0.000302483	0.00481193	up	13.2452	12.0804	13.3682	14.0951	13.0449	12.4652	12.5379	13.7196	13.2412	13.2175	13.1376	13.6252	12.0886	11.8414	11.9269	12.115	12.4302	11	6621330	6655809	-	34479	ENST00000299441	ENSG00000166341	dachsous cadherin-related 1 [Source:HGNC Symbol;Acc:HGNC:13681]		\Anus, Imperforate;Blepharophimosis;Blepharoptosis;Congenital clubfoot;Conductive hearing loss;Sensorineural Hearing Loss (disorder);Orbital separation excessive;Malocclusion;Mental Retardation;Micrognathism;Mitral Valve Insufficiency;Mitral Valve Prolapse Syndrome;Muscle hypotonia;Osteochondrodysplasias;Osteopenia;Curvature of spine;Joint laxity;Growth retardation;Congenital small ears;Feeding d…	Nucleus;Insoluble Fraction;Nucleous	GENCODE		dachsous cadherin-related 1	p15.4
DCTN3	ENSG00000137100	11258	3.61763	1.85505	4.58806e-07	7.0669e-05	up	11.7068	9.85177	11.5519	12.4212	11.8836	11.0767	11.0333	11.825	11.619	11.713	12.0496	11.8948	9.71138	9.6134	9.98983	9.83183	10.1124	9	34613545	34620523	-	6978	ENST00000259632	ENSG00000137100	dynactin subunit 3 [Source:HGNC Symbol;Acc:HGNC:2713]			Ribosome	GENCODE		dynactin subunit 3	p13.3
DCXR	ENSG00000169738	51181	2.05761	1.04097	0.00162695	0.0138669	up	11.5224	10.4814	11.0939	12.0038	11.6311	11.8986	10.6952	11.8943	11.6474	11.0102	12.0096	11.3393	10.4836	10.1194	10.9304	9.8385	11.0351	17	82035136	82037709	-	2573	ENST00000306869	ENSG00000169738	dicarbonyl and L-xylulose reductase [Source:HGNC Symbol;Acc:HGNC:18985]		\Liver Cirrhosis, Experimental;Obesity;Prostatic Neoplasms;Pentosuria\	Ribosome	GENCODE		dicarbonyl and L-xylulose reductase	q25.3
DDR1	ENSG00000223680	780	0.121698	-3.03863	7.938e-08	2.182e-05	down	10.6922	12.0312	10.558	10.758	10.5886	11.1795	11.1378	11.2825	10.9034	9.68277	9.88549	10.9461	12.2571	11.6755	11.696	12.1064	12.4212	CHR_HSCHR6_MHC_MCF_CTG1	30959531	30970646	+	11115	ENST00000513240	ENSG00000204580	discoidin domain receptor tyrosine kinase 1 [Source:HGNC Symbol;Acc:HGNC:2730]		\Adenocarcinoma;Lung Neoplasms;Mammary Neoplasms, Experimental;Prostatic Neoplasms;Schizophrenia\	Ribosome;Endoplasmic reticulum;Cell Membrane;Nucleous;Nucleoplasm	GENCODE		discoidin domain receptor tyrosine kinase 1
DDR1	ENSG00000234078	780	0.121698	-3.03863	7.938e-08	2.182e-05	down	10.6922	12.0312	10.558	10.758	10.5886	11.1795	11.1378	11.2825	10.9034	9.68277	9.88549	10.9461	12.2571	11.6755	11.696	12.1064	12.4212	CHR_HSCHR6_MHC_MANN_CTG1	30925624	30944801	+	19177	ENST00000513240	ENSG00000204580	discoidin domain receptor tyrosine kinase 1 [Source:HGNC Symbol;Acc:HGNC:2730]		\Adenocarcinoma;Lung Neoplasms;Mammary Neoplasms, Experimental;Prostatic Neoplasms;Schizophrenia\	Ribosome;Endoplasmic reticulum;Cell Membrane;Nucleous;Nucleoplasm	GENCODE		discoidin domain receptor tyrosine kinase 1
DDR1	ENSG00000230456	780	0.121698	-3.03863	7.938e-08	2.182e-05	down	10.6922	12.0312	10.558	10.758	10.5886	11.1795	11.1378	11.2825	10.9034	9.68277	9.88549	10.9461	12.2571	11.6755	11.696	12.1064	12.4212	CHR_HSCHR6_MHC_DBB_CTG1	30871677	30890873	+	19196	ENST00000513240	ENSG00000204580	discoidin domain receptor tyrosine kinase 1 [Source:HGNC Symbol;Acc:HGNC:2730]		\Adenocarcinoma;Lung Neoplasms;Mammary Neoplasms, Experimental;Prostatic Neoplasms;Schizophrenia\	Ribosome;Endoplasmic reticulum;Cell Membrane;Nucleous;Nucleoplasm	GENCODE		discoidin domain receptor tyrosine kinase 1
DDR1	ENSG00000204580	780	0.121698	-3.03863	7.938e-08	2.182e-05	down	10.6922	12.0312	10.558	10.758	10.5886	11.1795	11.1378	11.2825	10.9034	9.68277	9.88549	10.9461	12.2571	11.6755	11.696	12.1064	12.4212	6	30876421	30900156	+	23735	ENST00000513240	ENSG00000204580	discoidin domain receptor tyrosine kinase 1 [Source:HGNC Symbol;Acc:HGNC:2730]		\Adenocarcinoma;Lung Neoplasms;Mammary Neoplasms, Experimental;Prostatic Neoplasms;Schizophrenia\	Ribosome;Endoplasmic reticulum;Cell Membrane;Nucleous;Nucleoplasm	GENCODE		discoidin domain receptor tyrosine kinase 1	p21.33
DDR1	ENSG00000215522	780	0.121698	-3.03863	7.938e-08	2.182e-05	down	10.6922	12.0312	10.558	10.758	10.5886	11.1795	11.1378	11.2825	10.9034	9.68277	9.88549	10.9461	12.2571	11.6755	11.696	12.1064	12.4212	CHR_HSCHR6_MHC_QBL_CTG1	30870550	30889733	+	19183	ENST00000513240	ENSG00000204580	discoidin domain receptor tyrosine kinase 1 [Source:HGNC Symbol;Acc:HGNC:2730]		\Adenocarcinoma;Lung Neoplasms;Mammary Neoplasms, Experimental;Prostatic Neoplasms;Schizophrenia\	Ribosome;Endoplasmic reticulum;Cell Membrane;Nucleous;Nucleoplasm	GENCODE		discoidin domain receptor tyrosine kinase 1
DDR1	ENSG00000137332	780	0.121698	-3.03863	7.938e-08	2.182e-05	down	10.6922	12.0312	10.558	10.758	10.5886	11.1795	11.1378	11.2825	10.9034	9.68277	9.88549	10.9461	12.2571	11.6755	11.696	12.1064	12.4212	CHR_HSCHR6_MHC_COX_CTG1	30870863	30890046	+	19183	ENST00000513240	ENSG00000204580	discoidin domain receptor tyrosine kinase 1 [Source:HGNC Symbol;Acc:HGNC:2730]		\Adenocarcinoma;Lung Neoplasms;Mammary Neoplasms, Experimental;Prostatic Neoplasms;Schizophrenia\	Ribosome;Endoplasmic reticulum;Cell Membrane;Nucleous;Nucleoplasm	GENCODE		discoidin domain receptor tyrosine kinase 1
DDR1	ENSG00000229767	780	0.121698	-3.03863	7.938e-08	2.182e-05	down	10.6922	12.0312	10.558	10.758	10.5886	11.1795	11.1378	11.2825	10.9034	9.68277	9.88549	10.9461	12.2571	11.6755	11.696	12.1064	12.4212	CHR_HSCHR6_MHC_APD_CTG1	30949136	30953340	+	4204	ENST00000513240	ENSG00000204580	discoidin domain receptor tyrosine kinase 1 [Source:HGNC Symbol;Acc:HGNC:2730]		\Adenocarcinoma;Lung Neoplasms;Mammary Neoplasms, Experimental;Prostatic Neoplasms;Schizophrenia\	Ribosome;Endoplasmic reticulum;Cell Membrane;Nucleous;Nucleoplasm	GENCODE		discoidin domain receptor tyrosine kinase 1
DDX19A	ENSG00000168872	55308	3.58347	1.84136	0.000288308	0.0047066	up	6.83543	4.99407	6.3002	7.87454	6.97953	6.51466	5.63163	7.18571	6.31692	6.16618	8.06901	7.31589	5.4113	4.51513	5.34035	4.94074	4.76283	16	70346861	70373383	+	26522	ENST00000302243	ENSG00000168872	DEAD-box helicase 19A [Source:HGNC Symbol;Acc:HGNC:25628]			Ribosome;Chromatin;Insoluble Fraction	GENCODE		DEAD-box helicase 19A	q22.1
DDX20	ENSG00000064703	11218	0.337113	-1.5687	0.00336259	0.0216783	down	6.39851	8.31507	6.95985	5.36914	6.36458	5.68865	7.6949	6.94476	6.47491	5.75179	5.74667	6.98988	8.16558	8.0164	7.66471	9.0122	8.71648	1	111754832	111775602	+	20770	ENST00000369702	ENSG00000064703	DEAD-box helicase 20 [Source:HGNC Symbol;Acc:HGNC:2743]			Ribosome;Cytosol;Insoluble Fraction	GENCODE	Yes	DEAD-box helicase 20	p13.2
DDX28	ENSG00000182810	55794	3.14411	1.65265	0.000746206	0.00849975	up	11.7359	10.0832	11.8161	12.7227	10.7118	13.0719	10.9207	12.2435	11.9798	10.8236	11.1063	11.9626	9.85282	10.2054	10.029	10.085	10.244	16	68020916	68023232	-	2316	ENST00000332395	ENSG00000182810	DEAD-box helicase 28 [Source:HGNC Symbol;Acc:HGNC:17330]			Ribosome;Endoplasmic reticulum;Insoluble Fraction	GENCODE		DEAD-box helicase 28	q22.1
DDX47	ENSG00000213782	51202	2.17899	1.12366	0.010016	0.0437021	up	6.46386	5.3402	6.22539	6.63	7.00901	4.9177	5.87854	6.10734	6.69752	7.45246	7.45692	6.26374	5.26524	5.4989	5.77429	4.64557	5.51701	12	12813316	12829981	+	16665	ENST00000352940	ENSG00000213782	DEAD-box helicase 47 [Source:HGNC Symbol;Acc:HGNC:18682]			Insoluble Fraction	GENCODE		DEAD-box helicase 47	p13.1
DDX50	ENSG00000107625	79009	2.11256	1.07899	0.00199102	0.0156091	up	12.2544	11.1754	12.148	12.5517	12.1064	11.9576	11.6503	11.4163	12.6928	13.4815	12.6117	11.9277	10.9944	11.5159	11.0857	11.0234	11.2576	10	68901286	68946847	+	45561	ENST00000373585	ENSG00000107625	DExD-box helicase 50 [Source:HGNC Symbol;Acc:HGNC:17906]			Cytoplasm;Insoluble Fraction	GENCODE		DExD-box helicase 50	q22.1
DECR1	ENSG00000104325	1666	0.424202	-1.23718	2.5088e-05	0.000972916	down	5.20001	6.37896	5.66549	5.04027	5.28506	4.38219	6.05458	5.12478	4.81538	5.10964	4.9695	5.55323	6.60937	5.86441	6.34982	6.4538	6.61739	8	90001405	90053633	+	52228	ENST00000220764	ENSG00000104325	\2,4-dienoyl-CoA reductase 1 [Source:HGNC Symbol;Acc:HGNC:2753]\		\Cocaine Abuse;Lipid Metabolism, Inborn Errors;2,4-Dienoyl-CoA Reductase Deficiency\	Cytosol;Ribosome;Cytoplasm	GENCODE		2,4-dienoyl-CoA reductase 1	q21.3
DEFA6	ENSG00000164822	1671	3.01624	1.59275	0.0106341	0.0456003	up	4.46749	2.87474	5.07552	4.83998	4.21373	5.152	5.38171	4.60353	5.49793	2.44709	2.44703	5.01637	3.15053	3.56097	2.39809	2.80733	2.45675	8	6924697	6926076	-	1379	ENST00000297436	ENSG00000164822	defensin alpha 6 [Source:HGNC Symbol;Acc:HGNC:2765]		Ulcerative Colitis		GENCODE		defensin alpha 6	p23.1
DEFA6	ENSG00000285136	1671	3.01624	1.59275	0.0106341	0.0456003	up	4.46749	2.87474	5.07552	4.83998	4.21373	5.152	5.38171	4.60353	5.49793	2.44709	2.44703	5.01637	3.15053	3.56097	2.39809	2.80733	2.45675	CHR_HG76_PATCH	6924551	6925929	-	1378	ENST00000297436	ENSG00000164822	defensin alpha 6 [Source:HGNC Symbol;Acc:HGNC:2765]		Ulcerative Colitis		GENCODE		defensin alpha 6
DEFB118	ENSG00000131068	117285	3.07999	1.62293	0.00373461	0.0231137	up	12.4031	10.7802	12.6188	13.4539	11.2666	13.9832	11.7342	12.9682	12.8347	11.2418	11.2454	12.6846	10.7036	10.6211	10.314	11.2598	11.0025	20	31368601	31373923	+	5322	ENST00000253381	ENSG00000131068	defensin beta 118 [Source:HGNC Symbol;Acc:HGNC:16196]				GENCODE		defensin beta 118	q11.21
DEFB132	ENSG00000186458	400830	2.36145	1.23968	0.00271576	0.018991	up	5.16616	3.92649	4.79766	5.70629	4.99493	4.87613	4.57977	4.27628	6.00811	6.11849	5.93195	4.37203	4.36443	4.02851	3.90252	3.81419	3.52279	20	257724	261096	+	3372	ENST00000382376	ENSG00000186458	defensin beta 132 [Source:HGNC Symbol;Acc:HGNC:33806]				GENCODE		defensin beta 132	p13
DEFB136	ENSG00000285087	613210	2.64023	1.40066	0.000154666	0.0031945	up	4.24707	2.84641	4.35374	4.62631	3.79985	5.33576	3.80028	4.75101	4.26261	3.43479	3.83193	4.27446	2.95572	2.82777	2.85648	3.13533	2.45675	CHR_HG76_PATCH	7978152	7978814	-	662	ENST00000382209	ENSG00000205884	defensin beta 136 [Source:HGNC Symbol;Acc:HGNC:34433]				GENCODE		defensin beta 136
DEFB136	ENSG00000205884	613210	2.64023	1.40066	0.000154666	0.0031945	up	4.24707	2.84641	4.35374	4.62631	3.79985	5.33576	3.80028	4.75101	4.26261	3.43479	3.83193	4.27446	2.95572	2.82777	2.85648	3.13533	2.45675	8	11973937	11974599	-	662	ENST00000382209	ENSG00000205884	defensin beta 136 [Source:HGNC Symbol;Acc:HGNC:34433]				GENCODE		defensin beta 136	p23.1
DENND4C	ENSG00000137145	55667	0.463443	-1.10954	0.00316648	0.0209402	down	3.04755	4.60087	2.83536	2.36206	3.95613	2.54397	4.03901	2.99922	2.68678	3.24029	2.44703	3.36565	5.23623	4.88077	4.44663	3.98051	4.46019	9	19230435	19374281	+	143846	ENST00000434457	ENSG00000137145	DENN domain containing 4C [Source:HGNC Symbol;Acc:HGNC:26079]			Nucleus;Cytosol	GENCODE		DENN domain containing 4C	p22.1
DENND5A	ENSG00000184014	23258	0.402832	-1.31175	0.00118362	0.0114574	down	4.85342	5.69063	5.06252	4.85217	4.88748	4.85052	5.33832	5.1289	4.73006	4.35925	4.51708	4.8079	6.20849	5.76827	5.28928	5.51471	5.67242	11	9138825	9265959	-	127134	ENST00000328194	ENSG00000184014	DENN domain containing 5A [Source:HGNC Symbol;Acc:HGNC:19344]			Cytosol;Chromatin;Insoluble Fraction;Cell Membrane	GENCODE		DENN domain containing 5A	p15.4
DGAT1	ENSG00000185000	8694	0.116537	-3.10114	0.0107257	0.0459019	down	3.43017	4.35514	3.74815	3.50922	3.6543	2.54397	3.42121	3.71727	3.60315	3.074	3.26671	3.76373	4.59831	4.32306	4.10919	4.27615	4.46898	8	144314584	144326910	-	12326	ENST00000528718	ENSG00000185000	diacylglycerol O-acyltransferase 1 [Source:HGNC Symbol;Acc:HGNC:2843]		Diarrhea;Hypercholesterolemia;Hyperlipidemia;Protein-Losing Enteropathies;Vomiting;Hypoalbuminemia;Serum cholesterol raised;DIARRHEA 7;Autosomal recessive predisposition	Ribosome;Endoplasmic reticulum;Nucleus;Nucleous	GENCODE		diacylglycerol O-acyltransferase 1	q24.3
DGAT1	ENSG00000285482	8694	0.116537	-3.10114	0.0107257	0.0459019	down	3.43017	4.35514	3.74815	3.50922	3.6543	2.54397	3.42121	3.71727	3.60315	3.074	3.26671	3.76373	4.59831	4.32306	4.10919	4.27615	4.46898	CHR_HG2419_PATCH	144314584	144326910	-	12326	ENST00000528718	ENSG00000185000	diacylglycerol O-acyltransferase 1 [Source:HGNC Symbol;Acc:HGNC:2843]		Diarrhea;Hypercholesterolemia;Hyperlipidemia;Protein-Losing Enteropathies;Vomiting;Hypoalbuminemia;Serum cholesterol raised;DIARRHEA 7;Autosomal recessive predisposition	Ribosome;Endoplasmic reticulum;Nucleus;Nucleous	GENCODE		diacylglycerol O-acyltransferase 1
DGCR8	ENSG00000128191	54487	0.447723	-1.15932	0.000169197	0.00338656	down	10.4424	12.4585	10.6393	10.0784	10.5902	10.3589	11.7902	11.4069	9.81403	8.67013	10.3161	10.7597	12.789	12.2509	12.6717	12.5118	12.0691	22	20080232	20111877	+	31645	ENST00000351989	ENSG00000128191	\DGCR8, microprocessor complex subunit [Source:HGNC Symbol;Acc:HGNC:2847]\		\Aggressive behavior;Mental disorders;Blepharophimosis;Cleft Palate;Mental Depression;Depressive disorder;Endocrine System Diseases;Hand deformities;Ventricular Septal Defects;Hernia, Inguinal;Umbilical hernia;Hypocalcemia;Mental Retardation;Muscle hypotonia;Pierre Robin Syndrome;Psychotic Disorders;Schizophrenia;Tetralogy of Fallot;Velopharyngeal Insufficiency;Mood swings;Recurrent infections;Op…	Nucleus;Ribosome;Chromatin;Insoluble Fraction;Nucleous	GENCODE		DGCR8 microprocessor complex subunit	q11.21
DGKD	ENSG00000077044	8527	0.349809	-1.51536	0.000352576	0.00530624	down	7.08853	8.0007	6.91482	7.02107	7.30521	7.24334	7.33611	7.68832	6.77962	6.44087	6.93509	7.22087	8.41832	7.76908	8.11604	7.68462	8.01542	2	233354494	233472104	+	117610	ENST00000264057	ENSG00000077044	diacylglycerol kinase delta [Source:HGNC Symbol;Acc:HGNC:2851]			Nucleus;Cytosol;Chromatin;Nucleous;Nucleoplasm	GENCODE		diacylglycerol kinase delta	q37.1
DGKD	ENSG00000280873	8527	0.349809	-1.51536	0.000352576	0.00530624	down	7.08853	8.0007	6.91482	7.02107	7.30521	7.24334	7.33611	7.68832	6.77962	6.44087	6.93509	7.22087	8.41832	7.76908	8.11604	7.68462	8.01542	CHR_HG2232_PATCH	233354507	233472104	+	117597	ENST00000264057	ENSG00000077044	diacylglycerol kinase delta [Source:HGNC Symbol;Acc:HGNC:2851]			Nucleus;Cytosol;Chromatin;Nucleous;Nucleoplasm	GENCODE		diacylglycerol kinase delta
DHRS4	ENSG00000284807	10901	0.339032	-1.56051	0.00130104	0.0121175	down	6.47898	7.84187	6.19525	6.45583	6.59598	5.88107	7.65341	6.34137	5.93091	6.44491	6.66886	6.6222	7.4725	8.38401	7.48106	8.383	7.48878	CHR_HG1_PATCH	23953734	24011760	+	58026	ENST00000313250	ENSG00000157326	dehydrogenase/reductase 4 [Source:HGNC Symbol;Acc:HGNC:16985]			Ribosome;Cytosol;Cytoplasm	GENCODE		dehydrogenase/reductase 4
DHRS4	ENSG00000157326	10901	0.339032	-1.56051	0.00130104	0.0121175	down	6.47898	7.84187	6.19525	6.45583	6.59598	5.88107	7.65341	6.34137	5.93091	6.44491	6.66886	6.6222	7.4725	8.38401	7.48106	8.383	7.48878	14	23953734	23969279	+	15545	ENST00000313250	ENSG00000157326	dehydrogenase/reductase 4 [Source:HGNC Symbol;Acc:HGNC:16985]			Ribosome;Cytosol;Cytoplasm	GENCODE		dehydrogenase/reductase 4	q11.2
DHRS4L2	ENSG00000187630	317749	0.364228	-1.45709	0.00163468	0.0138762	down	9.06843	10.3257	8.8495	9.05022	9.40963	8.60928	9.46459	9.92167	8.78184	8.05846	9.0976	9.44148	10.5599	10.0788	10.5563	10.122	10.3117	14	23969874	24006408	+	36534	ENST00000621761	ENSG00000187630	dehydrogenase/reductase 4 like 2 [Source:HGNC Symbol;Acc:HGNC:19731]				GENCODE		dehydrogenase/reductase 4 like 2	q11.2
DHX30	ENSG00000132153	22907	0.203452	-2.29724	2.97274e-06	0.000230566	down	4.73277	5.81701	4.63576	4.97033	4.57645	5.72302	4.7258	4.40853	4.98221	4.56894	3.97022	4.76646	6.16117	5.86369	5.70111	5.65193	5.70718	3	47802909	47850195	+	47286	ENST00000445061	ENSG00000132153	DExH-box helicase 30 [Source:HGNC Symbol;Acc:HGNC:16716]			Cytosol;Nucleus;Ribosome;Nucleous	GENCODE		DExH-box helicase 30	p21.31
DHX37	ENSG00000150990	57647	0.4324	-1.20956	0.00191416	0.015207	down	5.92739	6.49997	5.74276	5.72571	5.88975	6.10173	6.35	5.94935	6.06834	5.62428	5.80758	6.01438	6.62268	6.38657	6.67878	6.22321	6.5886	12	124946825	124989131	-	42306	ENST00000308736	ENSG00000150990	DEAH-box helicase 37 [Source:HGNC Symbol;Acc:HGNC:17210]			Nucleus;Insoluble Fraction;Cell Membrane	GENCODE		DEAH-box helicase 37	q24.31
DIO3	ENSG00000197406	1735	2.4891	1.31563	9.47827e-06	0.000496646	up	12.0112	10.6956	12.3766	12.1286	12.1286	11.8455	12.1663	11.3761	11.7755	12.4512	12.064	11.8001	11.2839	10.2037	10.6613	10.7897	10.5395	14	101560139	101563452	+	3313	ENST00000510508	ENSG00000197406	iodothyronine deiodinase 3 [Source:HGNC Symbol;Acc:HGNC:2885]		Neoplasm Metastasis;Schizophrenia;Mammary Neoplasms;Autism Spectrum Disorders	Endoplasmic reticulum	GENCODE		iodothyronine deiodinase 3	q32.31
DIRAS3	ENSG00000162595	9077	0.394367	-1.34239	8.7095e-06	0.000471756	down	10.4136	11.7357	10.4902	10.1616	10.8759	9.75666	10.8299	11.2495	10.0863	9.60732	10.1612	10.9177	12.1714	11.4695	11.5598	11.5658	11.912	1	68045886	68051717	-	5831	ENST00000370981	ENSG00000162595	DIRAS family GTPase 3 [Source:HGNC Symbol;Acc:HGNC:687]			Cytosol;Insoluble Fraction	GENCODE		DIRAS family GTPase 3	p31.3
DISP3	ENSG00000204624	57540	0.264027	-1.92124	0.000246249	0.00424835	down	10.6345	12.7065	11.4647	10.6129	10.9066	10.7171	11.5265	11.3869	9.68235	9.05984	9.77097	11.2174	12.9674	11.9458	12.65	12.9929	12.9763	1	11479155	11537551	+	58396	ENST00000294484	ENSG00000204624	dispatched RND transporter family member 3 [Source:HGNC Symbol;Acc:HGNC:29251]			Nucleus	GENCODE	Yes	dispatched RND transporter family member 3	p36.22
DLEU7	ENSG00000186047	220107	0.241405	-2.05047	3.1131e-09	3.916e-06	down	7.65698	10.0995	8.5481	7.33895	7.44241	7.41388	9.36007	8.61599	7.14387	6.0765	6.20738	8.42271	10.0174	10.1309	10.2135	10.1573	9.97822	13	50519364	50843939	-	324575	ENST00000504404	ENSG00000186047	\deleted in lymphocytic leukemia, 7 [Source:HGNC Symbol;Acc:HGNC:17567]\				GENCODE		deleted in lymphocytic leukemia 7	q14.3
DLEU7	ENSG00000186047	103689915	0.241405	-2.05047	3.1131e-09	3.916e-06	down	7.65698	10.0995	8.5481	7.33895	7.44241	7.41388	9.36007	8.61599	7.14387	6.0765	6.20738	8.42271	10.0174	10.1309	10.2135	10.1573	9.97822	13	50519364	50843939	-	324575	ENST00000504404	ENSG00000186047	\deleted in lymphocytic leukemia, 7 [Source:HGNC Symbol;Acc:HGNC:17567]\				GENCODE		DLEU1 antisense RNA 1	q14.3
DLX1	ENSG00000144355	1745	2.80578	1.4884	0.0012506	0.0118262	up	8.75559	7.26718	8.89361	9.58184	7.92604	10.0002	8.0405	9.32048	8.94685	7.83387	8.06799	8.94448	7.0694	6.95244	6.98759	7.7458	7.58069	2	172084740	172089677	+	4937	ENST00000361725	ENSG00000144355	distal-less homeobox 1 [Source:HGNC Symbol;Acc:HGNC:2914]		Autistic Disorder;Bipolar Disorder;Psychotic Disorders;Schizophrenia;Nonorganic psychosis;Craniofacial Abnormalities;Autism Spectrum Disorders	Nucleus;Insoluble Fraction;Cell Membrane	GENCODE	Yes	distal-less homeobox 1	q31.1
DLX6	ENSG00000006377	1750	2.14866	1.10344	0.0010865	0.010843	up	13.208	12.1046	13.4037	13.0021	12.8953	13.2056	12.9332	12.8205	13.5829	13.9118	13.1681	13.1572	11.1451	12.2078	11.7955	12.3165	13.0581	7	97005553	97011040	+	5487	ENST00000518156	ENSG00000006377	distal-less homeobox 6 [Source:HGNC Symbol;Acc:HGNC:2919]		Craniofacial Abnormalities		GENCODE	Yes	distal-less homeobox 6	q21.3
DMAC2	ENSG00000105341	55101	0.441739	-1.17873	4.58762e-05	0.0014292	down	5.46389	6.60314	5.12274	6.23618	5.14343	5.5695	6.04801	4.74578	5.76507	5.29664	5.00331	5.70826	6.78228	6.55926	6.40179	6.85244	6.41992	19	41431318	41440717	-	9399	ENST00000417807	ENSG00000105341	distal membrane arm assembly complex 2 [Source:HGNC Symbol;Acc:HGNC:25496]			Ribosome;Cytoplasm;Insoluble Fraction	GENCODE		distal membrane arm assembly component 2	q13.2
DMWD	ENSG00000185800	1762	0.258989	-1.94904	6.96211e-07	8.9368e-05	down	6.70981	7.69441	6.15578	7.11276	7.03905	6.62383	6.72869	6.96365	6.66797	6.34695	6.81782	6.64156	7.25697	8.36373	7.9923	7.51423	7.34484	19	45782947	45792845	-	9898	ENST00000270223	ENSG00000185800	\DM1 locus, WD repeat containing [Source:HGNC Symbol;Acc:HGNC:2936]\			Cytosol;Nucleus;Nucleous;Nucleoplasm	GENCODE		DM1 locus, WD repeat containing	q13.32
DNAH5	ENSG00000039139	1767	0.349389	-1.5171	0.00713898	0.0351364	down	4.09823	5.66551	4.29408	3.43578	4.66056	3.29519	4.77861	4.90177	3.78116	3.12082	4.03107	4.6832	6.10886	5.52477	5.38591	5.55586	5.75214	5	13690328	14011818	-	321490	ENST00000265104	ENSG00000039139	dynein axonemal heavy chain 5 [Source:HGNC Symbol;Acc:HGNC:2950]		\Asthma;Ciliary Motility Disorders;Kartagener Syndrome;Situs Inversus;Situs ambiguus;CILIARY DYSKINESIA, PRIMARY, 3;Recurrent respiratory infections;Autosomal recessive predisposition\		GENCODE		dynein axonemal heavy chain 5	p15.2
DNAH8	ENSG00000124721	1769	0.213335	-2.22881	8.83711e-05	0.00218496	down	2.94973	4.58863	2.59652	2.81692	2.72215	4.48395	2.57225	2.48193	3.08826	3.46495	2.44703	2.82333	5.26724	3.99935	4.92048	4.06086	4.69522	6	38715311	39030792	+	315481	ENST00000327475	ENSG00000124721	dynein axonemal heavy chain 8 [Source:HGNC Symbol;Acc:HGNC:2952]		Bipolar Disorder;Cocaine-Related Disorders;Substance-Related Disorders;Manic;Paranoia	Nucleus;Chromatin;Insoluble Fraction	GENCODE		dynein axonemal heavy chain 8	p21.2
DNAJB2	ENSG00000135924	3300	0.245265	-2.02759	1.96606e-06	0.000177534	down	7.69095	9.54535	8.18743	7.93136	8.04007	6.6492	8.84507	8.51243	6.87089	6.547	7.45537	7.87072	9.86721	9.19918	9.84158	9.55349	9.26529	2	219279342	219286898	+	7556	ENST00000336576	ENSG00000135924	DnaJ heat shock protein family (Hsp40) member B2 [Source:HGNC Symbol;Acc:HGNC:5228]		\Spinal Muscular Atrophy;Foot-drop;Absent reflex;Reflex, Deep Tendon, Absent;Absent tendon reflex;Gait abnormality;Slow progression;Foot dorsiflexor weakness;SPINAL MUSCULAR ATROPHY, DISTAL, AUTOSOMAL RECESSIVE, 5;Autosomal recessive predisposition\	Cytosol	GENCODE		DnaJ heat shock protein family (Hsp40) member B2	q35
DNAJC9	ENSG00000213551	23234	2.18375	1.12681	0.00129225	0.0120835	up	7.92752	6.80071	7.88084	7.9927	8.40592	8.26965	6.89723	8.43799	7.65941	7.72428	8.10591	7.90124	6.67844	6.91691	7.38275	5.8249	7.20053	10	73183362	73247255	-	63893	ENST00000372950	ENSG00000213551	DnaJ heat shock protein family (Hsp40) member C9 [Source:HGNC Symbol;Acc:HGNC:19123]			Ribosome	GENCODE		DnaJ heat shock protein family (Hsp40) member C9	q22.2
DNMBP	ENSG00000107554	23268	0.493995	-1.01743	0.000433988	0.0060538	down	4.18022	6.10147	4.98116	3.39254	4.38342	4.05366	5.14112	4.88028	4.32209	2.90155	2.97608	4.77033	6.32406	6.0363	6.12452	6.29496	5.72749	10	99875577	100009947	-	134370	ENST00000324109	ENSG00000107554	dynamin binding protein [Source:HGNC Symbol;Acc:HGNC:30373]			Nucleus;Insoluble Fraction;Cell Membrane	GENCODE		dynamin binding protein	q24.2
DNMT3L	ENSG00000142182	29947	0.392362	-1.34974	5.49395e-06	0.000351541	down	3.54999	4.68981	3.57351	2.58133	3.71152	4.02619	3.84937	4.16165	3.00512	3.47702	3.39479	3.71944	4.82966	4.79073	4.93449	4.30064	4.59352	21	44246339	44262216	-	15877	ENST00000270172	ENSG00000142182	DNA methyltransferase 3 like [Source:HGNC Symbol;Acc:HGNC:2980]		Schizophrenia		GENCODE	Yes	DNA methyltransferase 3 like	q22.3
DOC2A	ENSG00000149927	8448	0.405153	-1.30346	0.00575211	0.0305363	down	10.1642	12.2467	10.4135	9.83665	10.896	10.1781	10.655	11.1185	9.51793	7.98185	10.4532	10.5914	12.563	11.9907	12.4454	12.0552	12.1792	16	30005514	30023270	-	17756	ENST00000350119	ENSG00000149927	double C2 domain alpha [Source:HGNC Symbol;Acc:HGNC:2985]			Nucleus;Chromatin	GENCODE		double C2 domain alpha	p11.2
DOCK2	ENSG00000134516	1794	0.381119	-1.39169	0.000580234	0.00720381	down	4.92285	6.27926	5.0544	4.9809	4.91439	5.16483	5.51492	5.59938	4.45099	3.86916	4.22746	5.45208	6.28892	6.04563	6.67297	6.19374	6.19504	5	169637268	170083382	+	446114	ENST00000256935	ENSG00000134516	dedicator of cytokinesis 2 [Source:HGNC Symbol;Acc:HGNC:2988]		Immunologic Deficiency Syndromes;Adenocarcinoma Of Esophagus;Prenatal onset;Autosomal recessive predisposition;IMMUNODEFICIENCY 40	Cytosol;Insoluble Fraction	GENCODE		dedicator of cytokinesis 2	q35.1
DOK5	ENSG00000101134	55816	3.73486	1.90105	5.36692e-05	0.00157239	up	10.6226	8.72155	10.5996	10.9151	10.031	11.0637	9.90819	10.0997	10.4458	11.0795	11.7719	10.3117	8.01611	8.827	8.84468	8.32271	9.59726	20	54475593	54651169	+	175576	ENST00000262593	ENSG00000101134	docking protein 5 [Source:HGNC Symbol;Acc:HGNC:16173]		Bipolar Disorder	Cytoplasm	GENCODE		docking protein 5	q13.2
DPPA5	ENSG00000203909	340168	2.68702	1.42601	0.000187855	0.00361253	up	6.78993	5.36393	6.61359	7.34017	6.1374	7.02645	6.91157	5.9334	6.58019	7.19612	6.8782	7.28225	5.0771	5.29977	4.61588	6.07775	5.74912	6	73353063	73354276	-	1213	ENST00000370370	ENSG00000203909	developmental pluripotency associated 5 [Source:HGNC Symbol;Acc:HGNC:19201]			Cytoplasm	GENCODE		developmental pluripotency associated 5	q13
DPY19L1	ENSG00000173852	23333	0.182061	-2.45751	1.83593e-07	4.1195e-05	down	6.01124	6.53619	6.14636	5.90452	6.06506	6.09022	5.92645	6.25967	5.70414	5.95535	5.81053	6.25008	6.64073	6.62718	6.51833	6.71602	6.17872	7	34927292	35038271	-	110979	ENST00000310974	ENSG00000173852	dpy-19 like C-mannosyltransferase 1 [Source:HGNC Symbol;Acc:HGNC:22205]			Endoplasmic reticulum;Ribosome;Insoluble Fraction	GENCODE		dpy-19 like C-mannosyltransferase 1	p14.2
DPYSL2	ENSG00000092964	1808	0.401724	-1.31572	0.000215706	0.00395292	down	2.72696	5.36112	2.53564	2.86007	3.69428	2.54397	2.32598	2.47692	2.43873	2.44709	3.54328	2.40361	4.96733	2.8827	5.60614	6.95351	6.39593	8	26514031	26658178	+	144147	ENST00000521913	ENSG00000092964	dihydropyrimidinase like 2 [Source:HGNC Symbol;Acc:HGNC:3014]		\Alcoholic Intoxication, Chronic;Alzheimer's Disease;Bipolar Disorder;Mental Depression;Depressive disorder;Degenerative polyarthritis;Psychoses, Drug;Paranoid Schizophrenia\	Nucleus	GENCODE		dihydropyrimidinase like 2	p21.2
DRC3	ENSG00000171962	83450	2.24967	1.16971	0.000481566	0.00643879	up	10.6754	9.50565	10.8912	11.6373	10.5227	10.1873	9.99743	10.42	10.7376	11.349	10.8653	10.1456	9.2673	9.61492	9.57905	9.24054	9.82645	17	17972813	18016889	+	44076	ENST00000399187	ENSG00000171962	dynein regulatory complex subunit 3 [Source:HGNC Symbol;Acc:HGNC:25384]			Cytosol;Nucleus	GENCODE		dynein regulatory complex subunit 3	p11.2
DRD3	ENSG00000151577	1814	2.24874	1.16912	0.00147092	0.0130121	up	4.07622	2.9071	4.64616	4.55386	3.35096	3.46989	4.63056	4.24314	4.62376	3.7889	3.07613	4.37879	3.01726	2.95587	2.9147	2.38192	3.26574	3	114127580	114199407	-	71827	ENST00000383673	ENSG00000151577	dopamine receptor D3 [Source:HGNC Symbol;Acc:HGNC:3024]		\Alcoholic Intoxication, Chronic;Autistic Disorder;Basal Ganglia Diseases;Bipolar Disorder;Cocaine Abuse;Cognition Disorders;Delirium;Mental Depression;Depressive disorder;Dyskinesia, Drug-Induced;Gambling;Hyperalgesia;Disruptive, Impulse Control, and Conduct Disorders;Movement Disorders;Schizophrenia;Seizures;Gilles de la Tourette syndrome;Unipolar Depression;Alcohol abuse;Recurrent depression;A…		GENCODE		dopamine receptor D3	q13.31
DRD5	ENSG00000169676	1816	6.35065	2.6669	0.000381888	0.00557241	up	5.39349	2.72658	6.54689	6.31583	5.44866	5.50739	5.13752	2.99196	3.98178	5.64265	6.64508	5.71707	2.4371	2.3749	2.39809	3.96606	2.45675	4	9781634	9784009	+	2375	ENST00000304374	ENSG00000169676	dopamine receptor D5 [Source:HGNC Symbol;Acc:HGNC:3026]		Bipolar Disorder;Blepharospasm;Depressive disorder;Psychotic Disorders;Torticollis;Attention deficit hyperactivity disorder;Benign essential blepharospasm	Cytoplasm	GENCODE		dopamine receptor D5	p16.1
DRGX	ENSG00000165606	644168	0.11067	-3.17566	0.011576	0.0484934	down	5.45034	6.80077	6.00166	5.04363	4.94753	5.92763	6.13991	5.97822	5.32894	4.42201	5.00645	5.70744	7.13371	6.63049	6.68468	6.85381	6.70117	10	49364066	49396089	-	32023	ENST00000374139	ENSG00000165606	dorsal root ganglia homeobox [Source:HGNC Symbol;Acc:HGNC:21536]				GENCODE	Yes	dorsal root ganglia homeobox	q11.23
DSCAML1	ENSG00000177103	57453	3.82031	1.93369	0.00396844	0.0239321	up	7.54705	5.61336	6.12154	8.51262	6.73537	8.53807	5.59318	7.57694	9.09834	7.80637	8.79705	6.69105	5.73998	5.73304	5.44895	5.69057	5.45427	11	117427772	117817525	-	389753	ENST00000321322	ENSG00000177103	DS cell adhesion molecule like 1 [Source:HGNC Symbol;Acc:HGNC:14656]		\Alcoholic Intoxication, Chronic\		GENCODE		DS cell adhesion molecule like 1	q23.3
DSEL	ENSG00000262102	92126	2.26575	1.17999	0.000193307	0.00367953	up	11.5826	10.4026	12.0628	11.9068	11.2461	11.9307	11.1616	11.1075	10.8601	12.2734	11.519	11.758	10.6619	10.3594	10.6947	10.1802	10.1168	CHR_HSCHR18_2_CTG2	67576031	67586429	-	10398	ENST00000310045	ENSG00000171451	dermatan sulfate epimerase like [Source:HGNC Symbol;Acc:HGNC:18144]			Nucleus;Cytoplasm	GENCODE		dermatan sulfate epimerase like
DSEL	ENSG00000171451	92126	2.26575	1.17999	0.000193307	0.00367953	up	11.5826	10.4026	12.0628	11.9068	11.2461	11.9307	11.1616	11.1075	10.8601	12.2734	11.519	11.758	10.6619	10.3594	10.6947	10.1802	10.1168	18	67506587	67516720	-	10133	ENST00000310045	ENSG00000171451	dermatan sulfate epimerase like [Source:HGNC Symbol;Acc:HGNC:18144]			Nucleus;Cytoplasm	GENCODE		dermatan sulfate epimerase like	q22.1
DUS3L	ENSG00000141994	56931	2.71113	1.43889	0.00114286	0.0112033	up	8.21309	6.7742	8.38766	9.0705	7.57849	9.70819	7.67002	8.70138	7.61456	7.66471	7.8072	7.92823	6.70144	6.88619	6.44299	7.23582	6.60455	19	5784832	5791225	-	6393	ENST00000309061	ENSG00000141994	dihydrouridine synthase 3 like [Source:HGNC Symbol;Acc:HGNC:26920]			Ribosome;Nucleus;Nucleous	GENCODE	Yes	dihydrouridine synthase 3 like	p13.3
DUSP12	ENSG00000081721	11266	0.159901	-2.64475	8.19288e-05	0.00206948	down	6.26244	6.84353	6.45292	6.0124	6.40785	5.78846	6.41815	6.43049	6.18138	6.37787	6.40298	6.15191	6.61998	7.05693	6.95709	6.91912	6.66454	1	161749758	161757238	+	7480	ENST00000367943	ENSG00000081721	dual specificity phosphatase 12 [Source:HGNC Symbol;Acc:HGNC:3067]			Ribosome;Cytosol	GENCODE	Yes	dual specificity phosphatase 12	q23.3
DUSP23	ENSG00000158716	54935	0.470039	-1.08915	0.00708733	0.0350096	down	3.76252	5.03202	3.56304	3.76538	4.32297	2.54397	4.4501	3.96878	3.17592	3.91435	3.97708	3.94359	4.99124	4.9946	5.21727	4.95651	5.0005	1	159780932	159782543	+	1611	ENST00000368107	ENSG00000158716	dual specificity phosphatase 23 [Source:HGNC Symbol;Acc:HGNC:21480]			Ribosome;Cytoplasm	GENCODE		dual specificity phosphatase 23	q23.2
DUSP6	ENSG00000139318	1848	0.327584	-1.61006	0.00172725	0.0143237	down	6.80697	8.79684	7.70871	5.70258	8.07033	6.04585	7.65459	6.98083	5.99036	6.67897	6.3553	6.88221	8.91925	9.01544	8.2735	9.51743	8.2586	12	89347235	89352501	-	5266	ENST00000279488	ENSG00000139318	dual specificity phosphatase 6 [Source:HGNC Symbol;Acc:HGNC:3072]		\Anosmia;Anxiety;Bipolar Disorder;Cryptorchidism;Mental Depression;Depressive disorder;Glioblastoma;Gynecomastia;Liver Cirrhosis, Experimental;Animal Mammary Neoplasms;Mammary Neoplasms, Experimental;Osteopenia;Osteoporosis;Delayed Puberty;Schizophrenia;Testicular hypogonadism;Myocardial Ischemia;Kallmann Syndrome;Primary physiologic amenorrhea;Secondary physiologic amenorrhea;Small testicle;Erec…	Nucleus;Insoluble Fraction	GENCODE		dual specificity phosphatase 6	q21.33
DUXB	ENSG00000282757	100033411	2.03143	1.0225	0.00396776	0.0239321	up	3.84405	2.82155	3.20075	3.33597	3.81128	4.76468	3.57334	3.58186	3.47111	4.54431	4.29253	3.86465	2.4371	3.27648	3.5555	2.38192	2.45675	16	75693893	75701461	-	7568	ENST00000633875	ENSG00000282757	double homeobox B [Source:HGNC Symbol;Acc:HGNC:33345]				GENCODE		double homeobox B	q23.1
DVL1	ENSG00000107404	1855	0.421981	-1.24475	7.82965e-06	0.0004364	down	6.35694	6.98086	6.27917	6.48284	6.43297	6.45261	6.74145	6.27289	6.27536	6.03375	6.20254	6.39581	7.44156	6.89169	7.09319	6.66294	6.81491	1	1335276	1349418	-	14142	ENST00000378888	ENSG00000107404	dishevelled segment polarity protein 1 [Source:HGNC Symbol;Acc:HGNC:3084]		\Cryptorchidism;Exophthalmos;Gingival Hyperplasia;Gingival Hypertrophy;Hernia, Inguinal;Umbilical hernia;Hydronephrosis;Orbital separation excessive;Macroglossia;Malocclusion;Mental Retardation;Micrognathism;Ventricular Outflow Obstruction, Right;Tooth Crowding;Frontal bossing;Brachydactyly;Port-Wine Stain;Late tooth eruption;High forehead;Mandibular hypoplasia;Robinow Syndrome;Congenital clinoda…	Ribosome;Nucleus;Nucleous	GENCODE	Yes	dishevelled segment polarity protein 1	p36.33
DVL3	ENSG00000161202	1857	2.03192	1.02284	0.000773846	0.0087137	up	11.7647	10.7418	11.9023	12.0141	11.6326	10.8009	11.4515	11.5582	12.0992	12.5642	12.0933	11.5303	10.3295	11.0939	10.8199	10.6911	10.7746	3	184155377	184173614	+	18237	ENST00000313143	ENSG00000161202	dishevelled segment polarity protein 3 [Source:HGNC Symbol;Acc:HGNC:3087]		Robinow Syndrome	Cytosol;Ribosome;Nucleus;Chromatin;Nucleous	GENCODE	Yes	dishevelled segment polarity protein 3	q27.1
DXO	ENSG00000236765	1797	0.135263	-2.88616	1.18051e-06	0.00012772	down	4.87271	5.45201	4.93144	4.51735	5.00747	4.57412	5.25162	4.62408	5.18815	4.827	4.85653	4.94934	5.58397	5.49352	5.48932	5.3169	5.37636	CHR_HSCHR6_MHC_DBB_CTG1	31951992	31954474	-	2482	ENST00000375349	ENSG00000204348	decapping exoribonuclease [Source:HGNC Symbol;Acc:HGNC:2992]			Cytosol;Nucleus;Nucleous	GENCODE		decapping exoribonuclease
DXO	ENSG00000224313	1797	0.135263	-2.88616	1.18051e-06	0.00012772	down	4.87271	5.45201	4.93144	4.51735	5.00747	4.57412	5.25162	4.62408	5.18815	4.827	4.85653	4.94934	5.58397	5.49352	5.48932	5.3169	5.37636	CHR_HSCHR6_MHC_MCF_CTG1	32046253	32048735	-	2482	ENST00000375349	ENSG00000204348	decapping exoribonuclease [Source:HGNC Symbol;Acc:HGNC:2992]			Cytosol;Nucleus;Nucleous	GENCODE		decapping exoribonuclease
DXO	ENSG00000225682	1797	0.135263	-2.88616	1.18051e-06	0.00012772	down	4.87271	5.45201	4.93144	4.51735	5.00747	4.57412	5.25162	4.62408	5.18815	4.827	4.85653	4.94934	5.58397	5.49352	5.48932	5.3169	5.37636	CHR_HSCHR6_MHC_COX_CTG1	31957356	31959838	-	2482	ENST00000375349	ENSG00000204348	decapping exoribonuclease [Source:HGNC Symbol;Acc:HGNC:2992]			Cytosol;Nucleus;Nucleous	GENCODE		decapping exoribonuclease
DXO	ENSG00000206346	1797	0.135263	-2.88616	1.18051e-06	0.00012772	down	4.87271	5.45201	4.93144	4.51735	5.00747	4.57412	5.25162	4.62408	5.18815	4.827	4.85653	4.94934	5.58397	5.49352	5.48932	5.3169	5.37636	CHR_HSCHR6_MHC_QBL_CTG1	31960187	31962669	-	2482	ENST00000375349	ENSG00000204348	decapping exoribonuclease [Source:HGNC Symbol;Acc:HGNC:2992]			Cytosol;Nucleus;Nucleous	GENCODE		decapping exoribonuclease
DXO	ENSG00000234798	1797	0.135263	-2.88616	1.18051e-06	0.00012772	down	4.87271	5.45201	4.93144	4.51735	5.00747	4.57412	5.25162	4.62408	5.18815	4.827	4.85653	4.94934	5.58397	5.49352	5.48932	5.3169	5.37636	CHR_HSCHR6_MHC_SSTO_CTG1	31962464	31964946	-	2482	ENST00000375349	ENSG00000204348	decapping exoribonuclease [Source:HGNC Symbol;Acc:HGNC:2992]			Cytosol;Nucleus;Nucleous	GENCODE		decapping exoribonuclease
DXO	ENSG00000204348	1797	0.135263	-2.88616	1.18051e-06	0.00012772	down	4.87271	5.45201	4.93144	4.51735	5.00747	4.57412	5.25162	4.62408	5.18815	4.827	4.85653	4.94934	5.58397	5.49352	5.48932	5.3169	5.37636	6	31969810	31972290	-	2480	ENST00000375349	ENSG00000204348	decapping exoribonuclease [Source:HGNC Symbol;Acc:HGNC:2992]			Cytosol;Nucleus;Nucleous	GENCODE		decapping exoribonuclease	p21.33
DYNLL2	ENSG00000264364	140735	2.96902	1.56999	0.00188319	0.0150747	up	10.6964	9.12638	10.858	11.6649	9.60732	12.0181	10.0678	11.2975	11.0163	9.66144	9.787	10.9853	8.97724	8.91163	8.85815	9.48474	9.40014	17	58083419	58095542	+	12123	ENST00000579991	ENSG00000264364	dynein light chain LC8-type 2 [Source:HGNC Symbol;Acc:HGNC:24596]			Ribosome;Cytosol;Cytoplasm;Insoluble Fraction;Cell Membrane	GENCODE		dynein light chain LC8-type 2	q22
DYNLRB1	ENSG00000125971	83658	2.35685	1.23686	3.40658e-05	0.00119917	up	9.42606	8.1892	9.30302	10.029	9.64018	8.5074	8.92222	9.59626	9.39858	9.56898	9.71925	9.57573	8.15723	8.01566	8.27992	8.15273	8.34047	20	34516395	34540958	+	24563	ENST00000357156	ENSG00000125971	dynein light chain roadblock-type 1 [Source:HGNC Symbol;Acc:HGNC:15468]			Ribosome;Cytoplasm	GENCODE		dynein light chain roadblock-type 1	q11.22
E4F1	ENSG00000167967	1877	0.173741	-2.52499	3.8318e-07	6.2282e-05	down	3.86833	5.39563	4.11404	3.55713	4.13284	2.54397	3.92171	3.36307	3.95076	4.27563	5.09392	3.73025	5.78537	5.35505	5.42451	5.16998	5.24323	16	2223580	2235742	+	12162	ENST00000301727	ENSG00000167967	E4F transcription factor 1 [Source:HGNC Symbol;Acc:HGNC:3121]			Nucleus;Insoluble Fraction;Nucleous	GENCODE	Yes	E4F transcription factor 1	p13.3
EBF3	ENSG00000108001	253738	0.128912	-2.95554	5.54246e-08	1.8175e-05	down	2.6212	4.04835	2.54572	2.54772	2.39442	2.54397	4.08058	2.33843	2.33603	2.44709	2.44703	2.53105	3.45176	4.25457	3.49597	4.34721	4.69222	10	129835233	129973053	-	137820	ENST00000368648	ENSG00000108001	early B cell factor 3 [Source:HGNC Symbol;Acc:HGNC:19087]			Cytosol	GENCODE	Yes	EBF transcription factor 3	q26.3
ECEL1	ENSG00000171551	9427	0.337444	-1.56728	0.000244423	0.00423033	down	2.95146	4.22678	2.75827	2.36206	3.38523	2.54397	3.05774	2.55676	2.57697	3.57838	3.65344	3.04175	4.59915	4.17942	4.57782	3.4022	4.37532	2	232479827	232487834	-	8007	ENST00000304546	ENSG00000171551	endothelin converting enzyme like 1 [Source:HGNC Symbol;Acc:HGNC:3147]		\Arthrogryposis;Micrognathism;Fissured tongue;Round face;Mandibular hypoplasia;Bulbous nose;Short stature;Flexion contracture - elbow;Short neck;Congenital Camptodactyly;Potato nose;Decreased muscle mass;Anteverted nostril;Bulbous nasal tip;Round, full face;Hypoplastic mandible condyle;Thick, flared eyebrows;ARTHROGRYPOSIS, DISTAL, TYPE 5D;Adducted thumb;Bowed and upward slanting eyebrows;Autosom…	Endoplasmic reticulum;Nucleus	GENCODE		endothelin converting enzyme like 1	q37.1
ECHS1	ENSG00000127884	1892	2.17004	1.11772	0.00746874	0.0360505	up	14.6876	13.5698	14.3747	15.7349	13.9301	15.5451	13.8231	14.0832	14.6696	14.9921	15.5363	14.1863	13.3857	14.1915	13.825	13.2483	13.1986	10	133362485	133373354	-	10869	ENST00000368547	ENSG00000127884	\enoyl-CoA hydratase, short chain 1 [Source:HGNC Symbol;Acc:HGNC:3151]\		\Alcoholic Intoxication, Chronic;Apnea;Leigh Disease;Muscle hypotonia;Muscle Spasticity;Nystagmus;Obesity;Stomach Neoplasms;Global developmental delay;CSF lactate increased;Increased serum lactate;Cognitive delay;Mental and motor retardation;Autosomal recessive predisposition;MITOCHONDRIAL SHORT-CHAIN ENOYL-CoA HYDRATASE 1 DEFICIENCY\	Cytosol;Ribosome;Cytoplasm	GENCODE		enoyl-CoA hydratase, short chain 1	q26.3
ECM1	ENSG00000143369	1893	0.245966	-2.02347	1.26568e-05	0.000601988	down	3.47561	5.47825	3.30069	3.2567	2.92938	4.7748	3.19279	2.74419	4.03495	4.02056	3.50995	2.99213	5.77758	6.05176	6.59499	4.50107	4.46586	1	150508062	150513789	+	5727	ENST00000369049	ENSG00000143369	extracellular matrix protein 1 [Source:HGNC Symbol;Acc:HGNC:3153]		\Spontaneous abortion;Aggressive behavior;Alopecia;Cicatrization;Ulcerative Colitis;Deglutition Disorders;Dystonia;Epilepsy;Hallucinations;Hoarseness;Lipoid Proteinosis of Urbach and Wiethe;Microglossia;Seizures;Skin Abnormalities;Dermatologic disorders;Subcutaneous nodule;Memory impairment;Hallucinations, Sensory;Byzanthine arch palate;Skin bulla;pustule;Tongue nodules;Papule;Physical aggression…	Endoplasmic reticulum;Nucleus;Nucleous;Nucleoplasm	GENCODE		extracellular matrix protein 1	q21.2
ECSIT	ENSG00000130159	51295	2.02287	1.01641	0.000298869	0.00479865	up	12.629	11.6126	12.373	12.9048	12.5517	12.7146	11.7736	12.61	12.6741	12.9542	13.3562	12.3775	11.5641	11.6551	11.6061	11.2405	11.9971	19	11505929	11529172	-	23243	ENST00000270517	ENSG00000130159	ECSIT signalling integrator [Source:HGNC Symbol;Acc:HGNC:29548]			Ribosome;Cytosol	GENCODE	Yes	ECSIT signaling integrator	p13.2
EDDM3A	ENSG00000181562	10876	2.63666	1.39871	0.000748609	0.00852011	up	4.80288	3.40417	4.50992	5.53043	4.18496	6.01403	4.52466	4.75339	5.53343	3.83339	4.62072	4.52388	3.86953	3.37042	3.19794	3.36549	3.21745	14	20745887	20748380	+	2493	ENST00000326842	ENSG00000181562	epididymal protein 3A [Source:HGNC Symbol;Acc:HGNC:16978]				GENCODE		epididymal protein 3A	q11.2
EDN2	ENSG00000127129	1907	0.36975	-1.43538	0.00616391	0.031912	down	6.83934	8.6442	6.75799	6.10499	6.74357	5.98174	8.23368	6.52791	7.07215	7.36736	7.01969	6.58429	7.95542	9.7048	8.09036	9.00585	8.46459	1	41478775	41484683	-	5908	ENST00000372587	ENSG00000127129	endothelin 2 [Source:HGNC Symbol;Acc:HGNC:3177]		Hypotension;Bradycardia		GENCODE		endothelin 2	p34.2
EEF1B2	ENSG00000114942	1933	0.154986	-2.68979	6.89487e-07	8.9368e-05	down	5.762	6.64208	5.64611	5.79698	5.84769	6.18194	5.98549	6.08569	5.21864	5.30566	5.48867	6.06317	6.95316	6.33538	6.63016	6.34913	6.94255	2	206159585	206162928	+	3343	ENST00000392222	ENSG00000114942	eukaryotic translation elongation factor 1 beta 2 [Source:HGNC Symbol;Acc:HGNC:3208]		Neoplasm Metastasis;Mammary Neoplasms;Intellectual Disability	Cytoplasm	GENCODE		eukaryotic translation elongation factor 1 beta 2	q33.3
EEF1B2	ENSG00000283391	1933	0.154986	-2.68979	6.89487e-07	8.9368e-05	down	5.762	6.64208	5.64611	5.79698	5.84769	6.18194	5.98549	6.08569	5.21864	5.30566	5.48867	6.06317	6.95316	6.33538	6.63016	6.34913	6.94255	CHR_HSCHR2_6_CTG7_2	206159585	206162928	+	3343	ENST00000392222	ENSG00000114942	eukaryotic translation elongation factor 1 beta 2 [Source:HGNC Symbol;Acc:HGNC:3208]		Neoplasm Metastasis;Mammary Neoplasms;Intellectual Disability	Cytoplasm	GENCODE		eukaryotic translation elongation factor 1 beta 2
EFCC1	ENSG00000114654	79825	0.417438	-1.26037	0.00232821	0.0172284	down	5.02362	6.14282	4.62279	5.18474	5.18864	5.69431	5.20448	5.28149	4.44139	4.42557	4.75848	5.43431	6.73913	6.10123	5.71503	6.03898	6.11973	3	129001304	129040742	+	39438	ENST00000436022	ENSG00000114654	EF-hand and coiled-coil domain containing 1 [Source:HGNC Symbol;Acc:HGNC:25692]				GENCODE		EF-hand and coiled-coil domain containing 1	q21.3
EFHC1	ENSG00000096093	114327	2.17716	1.12245	0.000574423	0.00717859	up	8.87241	7.74997	9.0524	9.57622	8.53608	8.22425	8.55303	8.6452	9.2905	9.39945	8.93458	8.51243	7.18057	8.44991	7.87817	7.56588	7.6753	6	52362123	52529886	+	167763	ENST00000371068	ENSG00000096093	EF-hand domain containing 1 [Source:HGNC Symbol;Acc:HGNC:16406]		\Absence Epilepsy;Myoclonic Epilepsy, Juvenile;EPILEPSY, JUVENILE ABSENCE, SUSCEPTIBILITY TO, 1\	Cytosol;Nucleus;Insoluble Fraction	GENCODE		EF-hand domain containing 1	p12.2
EFNA1	ENSG00000169242	1942	2.41877	1.27427	0.00520297	0.0285957	up	5.24516	3.97089	5.54174	5.97838	4.49778	6.42675	4.40768	5.89313	5.50804	4.08582	4.45866	5.65361	4.38148	3.63433	3.71784	4.03623	4.08455	1	155127876	155134899	+	7023	ENST00000368407	ENSG00000169242	ephrin A1 [Source:HGNC Symbol;Acc:HGNC:3221]		Mammary Neoplasms	Endoplasmic reticulum;Nucleous	GENCODE		ephrin A1	q22
EFNA2	ENSG00000099617	1943	3.09995	1.63224	0.00712393	0.0351162	up	11.9676	10.3354	12.1391	13.09	10.6461	13.7736	11.265	12.6206	12.4598	10.5201	10.8072	12.3546	10.3181	10.1448	9.99743	10.6576	10.559	19	1285873	1301431	+	15558	ENST00000215368	ENSG00000099617	ephrin A2 [Source:HGNC Symbol;Acc:HGNC:3222]				GENCODE		ephrin A2	p13.3
EFNA5	ENSG00000184349	1946	0.463394	-1.10969	0.00691583	0.0344263	down	9.17692	10.9392	9.50767	8.88396	9.75749	8.5958	9.93844	10.0347	8.86535	7.99686	8.3394	9.84959	11.6432	10.5807	10.8739	10.583	11.0149	5	107376894	107670937	-	294043	ENST00000333274	ENSG00000184349	ephrin A5 [Source:HGNC Symbol;Acc:HGNC:3225]		Reperfusion Injury		GENCODE		ephrin A5	q21.3
EGFL6	ENSG00000198759	25975	5.25229	2.39295	0.000104434	0.00246475	up	7.86318	5.47024	7.2797	7.83613	7.03713	7.24073	7.49983	7.18507	8.42913	9.391	8.18387	8.54921	4.1882	5.82722	6.31287	6.02451	4.99839	X	13569601	13633575	+	63974	ENST00000380602	ENSG00000198759	EGF like domain multiple 6 [Source:HGNC Symbol;Acc:HGNC:3235]			Cytoplasm	GENCODE		EGF like domain multiple 6	p22.2
EGFL7	ENSG00000172889	51162	2.30921	1.2074	0.00106991	0.0107578	up	7.28011	6.07271	7.36772	7.9858	6.60069	8.2558	6.55345	7.85714	7.34192	6.60639	6.80763	7.42455	6.20709	5.98999	5.9943	6.30309	5.86907	9	136658856	136672678	+	13822	ENST00000371699	ENSG00000172889	EGF like domain multiple 7 [Source:HGNC Symbol;Acc:HGNC:20594]			Ribosome;Nucleous;Nucleoplasm	GENCODE		EGF like domain multiple 7	q34.3
EGR2	ENSG00000122877	1959	0.324945	-1.62173	3.32693e-05	0.00118226	down	3.8282	4.88902	3.1364	3.78353	3.44133	4.55773	3.64162	3.86984	3.87454	4.48889	3.65938	3.82875	4.60992	4.94598	4.6622	5.36614	4.86087	10	62811996	62819167	-	7171	ENST00000242480	ENSG00000122877	early growth response 2 [Source:HGNC Symbol;Acc:HGNC:3239]		\Autistic Disorder;Bipolar Disorder;Dejerine-Sottas Disease (disorder);Muscle hypotonia;Hereditary Motor and Sensory Neuropathies;Peripheral Neuropathy;Rett Syndrome;Schizophrenia;Spinal ataxia;Foot-drop;Myocardial Ischemia;Claw hand;Absent reflex;Ataxia, Sensory;Reflex, Deep Tendon, Absent;Absent tendon reflex;Congenital hypomyelinating neuropathy;Distal muscle weakness;Gait, Drop Foot;Neuropath…	Nucleus	GENCODE	Yes	early growth response 2	q21.3
EGR3	ENSG00000179388	1960	0.303251	-1.72141	0.00701851	0.0347523	down	4.13088	5.89846	4.56609	3.91564	4.25448	2.54397	4.37244	4.05431	3.93723	4.29601	4.73541	4.63323	6.20447	5.75697	6.88432	4.89287	5.75368	8	22687659	22693480	-	5821	ENST00000317216	ENSG00000179388	early growth response 3 [Source:HGNC Symbol;Acc:HGNC:3240]		Ataxia;Bipolar Disorder;Mental Depression;Depressive disorder;Schizophrenia	Endoplasmic reticulum;Nucleus;Insoluble Fraction;Cell Membrane	GENCODE	Yes	early growth response 3	p21.3
EHD2	ENSG00000024422	30846	0.493502	-1.01887	0.0105222	0.0452868	down	9.9054	11.7631	10.0708	9.55383	10.1303	10.5314	10.9049	10.8393	9.34357	8.33526	9.21437	10.1303	12.0992	11.3328	12.1043	11.5755	11.7039	19	47713422	47743134	+	29712	ENST00000263277	ENSG00000024422	EH domain containing 2 [Source:HGNC Symbol;Acc:HGNC:3243]			Nucleus;Cytoplasm;Insoluble Fraction;Cell Membrane	GENCODE		EH domain containing 2	q13.33
EHF	ENSG00000135373	26298	0.306137	-1.70775	1.81528e-05	0.000760789	down	6.89766	8.10045	7.01698	7.34344	7.04158	6.14266	7.63087	7.45448	6.94862	6.31353	6.45117	6.63327	8.57925	7.77088	8.01678	8.08096	8.05437	11	34621093	34663288	+	42195	ENST00000531794	ENSG00000135373	ETS homologous factor [Source:HGNC Symbol;Acc:HGNC:3246]		Prostatic Neoplasms	Ribosome	GENCODE	Yes	ETS homologous factor	p13
EIF3M	ENSG00000149100	10480	2.52265	1.33494	0.000439301	0.00610456	up	10.9497	9.61477	10.6008	11.1457	10.8545	10.991	10.2555	10.3421	11.0234	11.9772	11.7169	10.5899	9.12016	10.2151	9.55124	9.33721	9.85012	11	32583798	32606264	+	22466	ENST00000531120	ENSG00000149100	eukaryotic translation initiation factor 3 subunit M [Source:HGNC Symbol;Acc:HGNC:24460]			Cytosol;Ribosome;Cytoplasm;Insoluble Fraction	GENCODE		eukaryotic translation initiation factor 3 subunit M	p13
EIF4E	ENSG00000151247	1977	0.410727	-1.28375	0.00175743	0.0144459	down	3.4156	4.70892	3.67121	2.65539	3.75707	2.54397	4.07131	3.60637	2.95264	3.89561	3.07508	3.92735	4.95101	4.34856	4.64828	4.72657	4.87015	4	98879276	98929133	-	49857	ENST00000505992	ENSG00000151247	eukaryotic translation initiation factor 4E [Source:HGNC Symbol;Acc:HGNC:3287]		\Malignant lymphoma, lymphocytic, intermediate differentiation, diffuse\	Cytosol;Ribosome;Nucleus;Cytoplasm	GENCODE		eukaryotic translation initiation factor 4E	q23
EIF4E1B	ENSG00000175766	253314	8.73477	3.12677	0.000317219	0.00495258	up	7.89968	4.77291	7.92631	8.49833	5.95373	8.04865	6.37293	6.55848	7.81242	9.43882	9.25195	9.1352	3.88861	4.43444	3.93287	6.15947	5.44916	5	176630618	176646644	+	16026	ENST00000318682	ENSG00000175766	eukaryotic translation initiation factor 4E family member 1B [Source:HGNC Symbol;Acc:HGNC:33179]				GENCODE		eukaryotic translation initiation factor 4E family member 1B	q35.2
EIF4EBP2	ENSG00000148730	1979	2.19494	1.13418	0.000111936	0.00258343	up	14.5089	13.3747	14.2731	14.6152	14.1103	14.1974	14.4375	14.1485	14.7575	15.3078	15.0538	14.1881	12.9418	13.6349	13.4105	13.276	13.6104	10	70404145	70428618	+	24473	ENST00000373218	ENSG00000148730	eukaryotic translation initiation factor 4E binding protein 2 [Source:HGNC Symbol;Acc:HGNC:3289]			Cytosol;Nucleus;Cytoplasm	GENCODE		eukaryotic translation initiation factor 4E binding protein 2	q22.1
EIF4H	ENSG00000106682	7458	0.208155	-2.26427	0.000156108	0.00322071	down	4.56378	5.37522	4.75762	4.06903	4.60072	4.68133	5.25463	4.59352	4.55794	4.6879	4.12853	4.3066	5.47057	5.44709	5.44916	5.02932	5.47997	7	74174231	74197122	+	22891	ENST00000265753	ENSG00000106682	eukaryotic translation initiation factor 4H [Source:HGNC Symbol;Acc:HGNC:12741]			Ribosome;Nucleus;Cytoplasm;Insoluble Fraction	GENCODE		eukaryotic translation initiation factor 4H	q11.23
EIF5AL1	ENSG00000253626	143244	2.87567	1.5239	0.00206686	0.0159621	up	7.97983	6.45594	8.34395	8.59925	7.02281	9.20445	7.56244	8.76369	8.33744	6.58672	7.08101	8.29658	6.40102	6.25408	6.31248	6.68621	6.62589	10	79512533	79516440	+	3907	ENST00000520547	ENSG00000253626	eukaryotic translation initiation factor 5A-like 1 [Source:HGNC Symbol;Acc:HGNC:17419]			Ribosome;Cytosol;Cytoplasm	GENCODE		eukaryotic translation initiation factor 5A like 1	q22.3
ELOA	ENSG00000011007	6924	2.10279	1.0723	6.26062e-05	0.00175975	up	11.4888	10.4165	11.586	11.779	11.3138	11.3727	10.8636	11.0637	11.7178	12.0542	11.9542	11.1833	10.2751	10.605	10.5259	10.2538	10.4228	1	23743448	23762059	+	18611	ENST00000418390	ENSG00000011007	elongin A [Source:HGNC Symbol;Acc:HGNC:11620]			Insoluble Fraction	GENCODE	Yes	elongin A	p36.11
ELOB	ENSG00000103363	6923	2.08631	1.06096	0.00212034	0.0162233	up	13.3849	12.3239	13.1296	13.82	13.0953	14.6494	12.4075	13.3261	12.9645	13.5236	13.7153	13.2175	12.3079	12.3392	12.5272	12.0665	12.3789	16	2771414	2777289	-	5875	ENST00000262306	ENSG00000103363	elongin B [Source:HGNC Symbol;Acc:HGNC:11619]			Ribosome;Cytosol;Cytoplasm	GENCODE	Yes	elongin B	p13.3
ELOVL7	ENSG00000164181	79993	0.254826	-1.97242	2.95003e-05	0.00109626	down	8.07602	10.8489	9.18481	6.76059	8.5762	7.38315	9.40182	10.0669	7.39601	6.50623	7.11616	8.36834	11.121	10.1402	10.9969	11.0422	10.9446	5	60751791	60844274	-	92483	ENST00000508821	ENSG00000164181	ELOVL fatty acid elongase 7 [Source:HGNC Symbol;Acc:HGNC:26292]			Ribosome;Endoplasmic reticulum	GENCODE		ELOVL fatty acid elongase 7	q12.1
EMC1	ENSG00000127463	23065	0.0639322	-3.96731	3.5966e-05	0.0012358	down	7.33942	8.67517	7.53402	7.40375	7.94934	5.89977	7.68434	7.91906	7.20985	7.03459	7.1893	7.57018	8.93562	8.56218	8.71392	8.48187	8.68223	1	19215660	19251552	-	35892	ENST00000477853	ENSG00000127463	ER membrane protein complex subunit 1 [Source:HGNC Symbol;Acc:HGNC:28957]		\CEREBELLAR ATROPHY, VISUAL IMPAIRMENT, AND PSYCHOMOTOR RETARDATION\	Endoplasmic reticulum;Nucleus;Chromatin;Insoluble Fraction	GENCODE		ER membrane protein complex subunit 1	p36.13
EMC10	ENSG00000161671	284361	2.37711	1.24921	8.30011e-06	0.000456311	up	13.7136	12.4644	13.5786	13.988	13.4482	13.405	13.3016	13.6231	13.9035	14.3549	13.9701	13.5628	12.2831	12.6545	12.1819	12.293	12.9094	19	50476400	50490871	+	14471	ENST00000334976	ENSG00000161671	ER membrane protein complex subunit 10 [Source:HGNC Symbol;Acc:HGNC:27609]			Cytosol;Ribosome;Cytoplasm	GENCODE		ER membrane protein complex subunit 10	q13.33
EMC3	ENSG00000125037	55831	2.12396	1.08676	0.00953829	0.0423622	up	11.0759	9.9891	10.6148	11.2713	10.8106	12.7509	10.3146	10.5411	10.8374	11.5995	11.5352	10.4831	9.93796	10.4826	10.3189	9.53026	9.6758	3	9962682	10011202	-	48520	ENST00000245046	ENSG00000125037	ER membrane protein complex subunit 3 [Source:HGNC Symbol;Acc:HGNC:23999]			Ribosome;Cytoplasm	GENCODE		ER membrane protein complex subunit 3	p25.3
EMC4	ENSG00000128463	51234	2.13593	1.09486	0.000804289	0.00890626	up	6.87992	5.78506	6.77251	6.79478	7.23597	6.42778	6.18392	6.38286	6.90885	7.79418	7.66909	6.62922	5.57448	5.89567	5.8627	5.58018	6.01226	15	34225013	34230156	+	5143	ENST00000267750	ENSG00000128463	ER membrane protein complex subunit 4 [Source:HGNC Symbol;Acc:HGNC:28032]			Ribosome;Cytoplasm	GENCODE		ER membrane protein complex subunit 4	q14
EMC6	ENSG00000127774	83460	0.0844277	-3.56614	0.00993104	0.0435141	down	6.87186	7.98319	6.86672	6.66126	7.10048	7.08084	7.02608	7.18657	7.11908	6.01969	6.5991	7.0588	8.66573	7.28336	7.96831	7.74258	8.25598	17	3668812	3669668	+	856	ENST00000397133	ENSG00000127774	ER membrane protein complex subunit 6 [Source:HGNC Symbol;Acc:HGNC:28430]			Ribosome;Cytosol;Cytoplasm	GENCODE		ER membrane protein complex subunit 6	p13.2
ENGASE	ENSG00000167280	64772	0.447158	-1.16114	8.79559e-06	0.000473796	down	9.37025	11.0757	9.66286	9.09286	9.81641	9.18635	10.0689	10.2102	8.99825	8.09463	8.54045	10.0315	11.7955	10.7517	10.95	10.6767	11.2047	17	79074824	79088599	+	13775	ENST00000579016	ENSG00000167280	endo-beta-N-acetylglucosaminidase [Source:HGNC Symbol;Acc:HGNC:24622]			Nucleus;Insoluble Fraction;Nucleous;Nucleoplasm	GENCODE		endo-beta-N-acetylglucosaminidase	q25.3
ENPP6	ENSG00000164303	133121	0.324106	-1.62546	0.000173695	0.00344544	down	6.87436	8.37366	7.05198	6.39187	7.34837	5.72416	7.97743	7.0765	6.33122	6.86923	6.48684	7.48598	8.62301	8.27325	8.612	8.21245	8.14757	4	184088706	184221230	-	132524	ENST00000296741	ENSG00000164303	ectonucleotide pyrophosphatase/phosphodiesterase 6 [Source:HGNC Symbol;Acc:HGNC:23409]				GENCODE		ectonucleotide pyrophosphatase/phosphodiesterase 6	q35.1
ENTHD1	ENSG00000176177	150350	0.248132	-2.01082	0.0074751	0.0360673	down	3.32138	4.37779	3.20034	3.22485	3.9398	2.54397	3.50088	3.88853	2.89182	3.70832	2.95587	3.35942	4.21415	4.69321	4.42511	4.43825	4.11823	22	39743044	39893864	-	150820	ENST00000325157	ENSG00000176177	ENTH domain containing 1 [Source:HGNC Symbol;Acc:HGNC:26352]				GENCODE		ENTH domain containing 1	q13.1
ENTPD6	ENSG00000197586	955	0.414802	-1.26951	0.000262953	0.00444003	down	5.05802	6.50705	4.80719	4.54595	5.64307	6.22978	5.36855	5.17435	4.27052	5.06464	4.70136	4.7748	6.59795	6.68415	7.08016	5.83013	6.34287	20	25195693	25228075	+	32382	ENST00000376652	ENSG00000197586	ectonucleoside triphosphate diphosphohydrolase 6 (putative) [Source:HGNC Symbol;Acc:HGNC:3368]		Seminoma	Endoplasmic reticulum;Nucleus	GENCODE		ectonucleoside triphosphate diphosphohydrolase 6	p11.21
ENTPD7	ENSG00000198018	57089	0.306579	-1.70567	0.000187502	0.00360947	down	8.96307	10.9798	9.23241	8.67206	9.04416	7.52586	10.3033	9.36639	9.04883	8.7178	8.35634	9.36357	11.6373	10.6845	11.9706	9.96878	10.6375	10	99659509	99711241	+	51732	ENST00000370489	ENSG00000198018	ectonucleoside triphosphate diphosphohydrolase 7 [Source:HGNC Symbol;Acc:HGNC:19745]			Endoplasmic reticulum;Insoluble Fraction;Cell Membrane	GENCODE		ectonucleoside triphosphate diphosphohydrolase 7	q24.2
ENTR1	ENSG00000165689	10807	0.397123	-1.33234	5.68951e-05	0.00164626	down	6.8996	7.47982	6.83097	7.05241	7.09645	6.94027	6.86689	7.28267	6.76308	6.48238	6.71465	6.96621	7.78638	7.24916	7.3532	7.542	7.46839	9	136401922	136410614	-	8692	ENST00000357365	ENSG00000165689	endosome associated trafficking regulator 1 [Source:HGNC Symbol;Acc:HGNC:10667]			Ribosome;Cytosol;Nucleus	GENCODE		endosome associated trafficking regulator 1	q34.3
EPB41L3	ENSG00000082397	23136	0.46729	-1.09761	0.00733947	0.0356707	down	7.5553	11.4325	9.06458	5.95933	9.65573	5.90732	10.4003	7.84084	6.56381	5.99743	6.08137	8.08233	12.0924	10.5586	11.5747	11.1173	11.8194	18	5392381	5630700	-	238319	ENST00000341928	ENSG00000082397	erythrocyte membrane protein band 4.1 like 3 [Source:HGNC Symbol;Acc:HGNC:3380]		Mammary Neoplasms		GENCODE		erythrocyte membrane protein band 4.1 like 3	p11.31
EPG5	ENSG00000152223	57724	2.34084	1.22702	0.0099828	0.0436446	up	9.7764	8.54937	10.0368	10.7405	8.7035	11.0149	9.44714	10.4213	10.0252	8.54649	8.73999	10.0881	8.44868	8.29904	8.38635	8.83638	8.7764	18	45800581	45967329	-	166748	ENST00000282041	ENSG00000152223	ectopic P-granules autophagy protein 5 homolog [Source:HGNC Symbol;Acc:HGNC:29331]		Immunologic Deficiency Syndromes;Hypopigmentation disorder;Cardiomyopathies;Absent corpus callosum cataract immunodeficiency	Nucleus;Chromatin;Insoluble Fraction	GENCODE		ectopic P-granules autophagy protein 5 homolog	q21.1
EPHA10	ENSG00000183317	284656	0.25599	-1.96584	0.0100624	0.0438734	down	4.09193	5.24867	3.85982	3.76348	4.65023	3.55084	4.50992	4.39588	3.40255	4.23671	3.90176	4.64814	5.61883	4.94189	5.40561	4.75498	5.52204	1	37713880	37765133	-	51253	ENST00000373048	ENSG00000183317	EPH receptor A10 [Source:HGNC Symbol;Acc:HGNC:19987]			Ribosome;Nucleus	GENCODE		EPH receptor A10	p34.3
EPHB4	ENSG00000196411	2050	0.102385	-3.28793	0.000397294	0.00571687	down	8.38445	12.3644	9.29652	7.01969	7.45929	6.33561	12.0871	8.15697	9.77887	7.19787	7.26492	9.24763	11.3693	13.1828	11.9798	13.0185	12.2716	7	100802565	100827523	-	24958	ENST00000358173	ENSG00000196411	EPH receptor B4 [Source:HGNC Symbol;Acc:HGNC:3395]		Mammary Neoplasms	Endoplasmic reticulum;Ribosome;Cell Membrane;Nucleous	GENCODE		EPH receptor B4	q22.1
EPHB6	ENSG00000106123	2051	8.16046	3.02865	0.00370816	0.0230176	up	11.5253	8.49669	10.3402	13.3006	10.296	14.1083	12.2745	11.9307	11.6276	8.88186	9.78549	12.7083	6.7016	7.86639	8.58003	9.08772	10.2477	7	142855061	142871094	+	16033	ENST00000619012	ENSG00000106123	EPH receptor B6 [Source:HGNC Symbol;Acc:HGNC:3396]			Endoplasmic reticulum;Ribosome;Nucleus;Nucleoplasm	GENCODE		EPH receptor B6	q34
EPHB6	ENSG00000275482	2051	8.16046	3.02865	0.00370816	0.0230176	up	11.5253	8.49669	10.3402	13.3006	10.296	14.1083	12.2745	11.9307	11.6276	8.88186	9.78549	12.7083	6.7016	7.86639	8.58003	9.08772	10.2477	CHR_HSCHR7_2_CTG6	142916237	142932255	+	16018	ENST00000619012	ENSG00000106123	EPH receptor B6 [Source:HGNC Symbol;Acc:HGNC:3396]			Endoplasmic reticulum;Ribosome;Nucleus;Nucleoplasm	GENCODE		EPH receptor B6
EPM2A	ENSG00000112425	7957	2.43587	1.28443	0.00816991	0.0382258	up	10.3905	9.1061	10.4387	11.3706	9.41686	11.953	9.51476	10.9987	10.5968	9.56601	9.5347	10.5152	9.06348	8.83295	8.78184	9.49958	9.35268	6	145382535	145736023	-	353488	ENST00000367519	ENSG00000112425	\EPM2A, laforin glucan phosphatase [Source:HGNC Symbol;Acc:HGNC:3413]\		\Apraxias;Epilepsies, Myoclonic;Absence Epilepsy;Myoclonus;Psychotic Disorders;Liver Failure;Hallucinations, Visual;Photosensitivity of skin;Dementia;Gait abnormality;Myoclonic Epilepsies, Progressive;Lafora Disease;Partial seizures with secondary generalisation;Rapidly progressive;Simple partial occipital seizures;Rapidly progressive disorder;Progressive neurologic deterioration;Abnormal vision;…	Insoluble Fraction	GENCODE		EPM2A glucan phosphatase, laforin	q24.3
EPX	ENSG00000121053	8288	0.441814	-1.17849	0.00871366	0.0399398	down	4.17882	5.02013	4.09265	3.84889	4.26691	4.97717	4.33619	4.15749	4.0195	3.79732	4.15548	4.13665	5.05894	4.73165	4.80743	5.48363	5.01901	17	58192726	58205174	+	12448	ENST00000225371	ENSG00000121053	eosinophil peroxidase [Source:HGNC Symbol;Acc:HGNC:3423]		Presentey Anomaly		GENCODE		eosinophil peroxidase	q22
ERBB3	ENSG00000065361	2065	0.164394	-2.60477	1.39161e-07	3.4683e-05	down	7.41334	8.59238	7.80367	7.21582	7.39854	7.45717	8.16071	7.66806	7.29833	6.50005	6.71768	7.91334	8.31265	8.59013	8.54649	8.8871	8.62555	12	56076799	56103505	+	26706	ENST00000267101	ENSG00000065361	erb-b2 receptor tyrosine kinase 3 [Source:HGNC Symbol;Acc:HGNC:3431]		\Arthrogryposis;Bipolar Disorder;Mental Depression;Edema;gallbladder neoplasm;Polyhydramnios;Hydronephrosis;Lung Neoplasms;Micrognathism;Prostatic Neoplasms;Schizophrenia;Unipolar Depression;Akinesia;muscle degeneration;Reduced fetal movement;Mandibular hypoplasia;Neurogenic Muscular Atrophy;Severe myopia;Skeletal muscle atrophy;Respiratory Failure;Major Depressive Disorder;Mammary Neoplasms;Leth…	Cytosol;Ribosome;Chromatin	GENCODE		erb-b2 receptor tyrosine kinase 3	q13.2
ERI3	ENSG00000117419	79033	0.483072	-1.04969	0.0029909	0.0202046	down	5.95399	8.04559	6.98292	5.27763	6.13538	5.1661	6.74255	7.011	5.65868	4.82617	5.08331	6.65619	8.08233	7.2318	7.64064	8.48095	8.79221	1	44221070	44355260	-	134190	ENST00000372257	ENSG00000117419	ERI1 exoribonuclease family member 3 [Source:HGNC Symbol;Acc:HGNC:17276]			Ribosome;Cytosol	GENCODE		ERI1 exoribonuclease family member 3	p34.1
ERN2	ENSG00000134398	10595	0.197328	-2.34133	0.000102672	0.00243389	down	9.62551	10.3465	9.74635	9.29208	10.1127	9.9245	9.58004	9.5186	9.35547	10.0294	9.37628	9.31968	10.6307	10.3214	10.2503	10.2866	10.2434	16	23690310	23713226	-	22916	ENST00000256797	ENSG00000134398	endoplasmic reticulum to nucleus signaling 2 [Source:HGNC Symbol;Acc:HGNC:16942]			Nucleus;Cytosol	GENCODE		endoplasmic reticulum to nucleus signaling 2	p12.2
ERP27	ENSG00000139055	121506	2.155	1.10769	0.000317567	0.00495258	up	6.64246	5.53478	6.74145	7.03572	6.09261	7.65676	6.52986	6.67332	6.84818	6.09341	6.05037	6.70291	5.69713	5.52789	5.44259	5.4113	5.59496	12	14914039	14938537	-	24498	ENST00000266397	ENSG00000139055	endoplasmic reticulum protein 27 [Source:HGNC Symbol;Acc:HGNC:26495]			Nucleus;Cytoplasm	GENCODE		endoplasmic reticulum protein 27	p12.3
ETNPPL	ENSG00000164089	64850	2.60343	1.38041	3.74017e-05	0.00126422	up	4.45355	3.07314	4.47032	4.43198	4.06742	4.81934	4.67576	3.62809	4.72002	5.11301	4.32435	4.28525	2.4371	2.92656	3.26084	3.29722	3.44397	4	108742048	108763054	-	21006	ENST00000296486	ENSG00000164089	ethanolamine-phosphate phospho-lyase [Source:HGNC Symbol;Acc:HGNC:14404]		Schizophrenia		GENCODE		ethanolamine-phosphate phospho-lyase	q25
ETV2	ENSG00000105672	2116	0.199732	-2.32386	0.00667645	0.0336469	down	5.6515	6.67996	5.83928	5.39399	6.0929	5.6102	5.90244	5.9444	5.17524	5.24114	5.30431	6.01112	7.22621	6.26431	6.75391	6.14467	7.01072	19	35641745	35644871	+	3126	ENST00000402764	ENSG00000105672	ETS variant 2 [Source:HGNC Symbol;Acc:HGNC:3491]			Cytosol	GENCODE	Yes	ETS variant transcription factor 2	q13.12
EXOC4	ENSG00000131558	60412	0.170788	-2.54973	0.00158037	0.013588	down	7.47208	8.38854	7.54884	7.6285	7.32173	7.7924	7.72529	7.95083	7.45522	6.68653	7.06124	7.55023	8.68047	7.92264	8.48909	8.35604	8.49449	7	133253073	134066589	+	813516	ENST00000253861	ENSG00000131558	exocyst complex component 4 [Source:HGNC Symbol;Acc:HGNC:30389]			Nucleus;Chromatin	GENCODE		exocyst complex component 4	q33
EXOSC2	ENSG00000130713	23404	3.28345	1.71521	0.00308926	0.0206474	up	4.89971	3.18449	4.92854	6.15848	3.52584	6.28074	3.77429	5.87521	5.09883	3.60388	4.47407	5.27717	3.36148	3.07228	3.2567	3.18603	3.04597	9	130693721	130707288	+	13567	ENST00000372358	ENSG00000130713	exosome component 2 [Source:HGNC Symbol;Acc:HGNC:17097]		Liver neoplasms;Precancerous Conditions	Ribosome;Chromatin;Insoluble Fraction	GENCODE		exosome component 2	q34.12
EXOSC5	ENSG00000077348	56915	0.373302	-1.42159	0.000114021	0.00261187	down	3.9598	5.87684	4.79833	4.10644	3.45226	3.36565	4.8652	4.55803	4.32895	2.44709	3.12944	4.54661	6.05248	6.2616	5.85815	6.13635	5.0756	19	41386371	41397362	-	10991	ENST00000221233	ENSG00000077348	exosome component 5 [Source:HGNC Symbol;Acc:HGNC:24662]		Stomach Neoplasms	Ribosome;Cytoplasm	GENCODE		exosome component 5	q13.2
EXOSC9	ENSG00000123737	5393	0.42355	-1.2394	0.000790042	0.00880063	down	7.39187	8.79528	7.74551	7.61456	7.53245	5.86627	7.68848	7.91979	7.70699	7.26507	7.10035	7.47925	9.02005	8.39551	9.17165	9.0217	8.36746	4	121801318	121817021	+	15703	ENST00000379663	ENSG00000123737	exosome component 9 [Source:HGNC Symbol;Acc:HGNC:9137]			Nucleus;Insoluble Fraction	GENCODE		exosome component 9	q27
EYA1	ENSG00000104313	2138	0.279452	-1.83933	8.21242e-06	0.000452822	down	6.79637	8.1122	7.21609	6.64223	6.80063	6.07761	7.3636	7.37733	6.68621	6.33576	6.32881	7.13545	8.00639	7.82097	7.73903	9.1207	7.87393	8	71197433	71592025	-	394592	ENST00000340726	ENSG00000104313	EYA transcriptional coactivator and phosphatase 1 [Source:HGNC Symbol;Acc:HGNC:3519]		\Congenital Abnormality;Branchioma;Cholesteatoma;Cleft Palate;Deafness;Hearing Loss, Partial;Conductive hearing loss;Sensorineural Hearing Loss (disorder);Congenital Heart Defects;Hip Dislocation, Congenital;Polycystic Kidney Diseases;Mental Retardation;Mild Mental Retardation;Muscle Hypertonia;Speech Disorders;Vesico-Ureteral Reflux;Hyperreflexia;Macrotia;Congenital small ears;Hearing Loss, Mixe…		GENCODE	Yes	EYA transcriptional coactivator and phosphatase 1	q13.3
EYA3	ENSG00000158161	2140	0.241845	-2.04784	1.71272e-08	9.115e-06	down	8.78643	9.68365	8.64749	8.97314	8.99965	9.03502	8.92936	9.3193	8.46745	8.06667	8.44256	8.98364	10.0082	9.36908	9.71839	9.48677	9.83581	1	27970344	28088637	-	118293	ENST00000373871	ENSG00000158161	EYA transcriptional coactivator and phosphatase 3 [Source:HGNC Symbol;Acc:HGNC:3521]			Cytosol;Ribosome;Insoluble Fraction	GENCODE	Yes	EYA transcriptional coactivator and phosphatase 3	p35.3
F2R	ENSG00000181104	2149	0.363735	-1.45904	0.000714554	0.00824755	down	7.05801	7.66421	7.06608	7.05274	6.76636	6.73426	7.60479	7.26421	6.76738	7.10219	7.25571	6.96641	7.63396	7.76636	7.58111	7.61578	7.72385	5	76716126	76735770	+	19644	ENST00000319211	ENSG00000181104	coagulation factor II thrombin receptor [Source:HGNC Symbol;Acc:HGNC:3537]		\Fatty Liver;Hepatitis;Inflammation;Liver Cirrhosis;Liver Cirrhosis, Experimental;Neoplasms, Experimental;Stomach Neoplasms\	Endoplasmic reticulum;Ribosome;Nucleus;Cytoplasm	GENCODE		coagulation factor II thrombin receptor	q13.3
F2RL1	ENSG00000164251	2150	0.292595	-1.77302	1.89628e-05	0.000780734	down	12.3463	14.3939	12.2734	12.2055	11.6623	11.8264	14.1468	11.68	13.0064	12.5703	11.9464	12.1454	13.4571	15.3119	13.6454	15.0609	14.4941	5	76818933	76835315	+	16382	ENST00000296677	ENSG00000164251	F2R like trypsin receptor 1 [Source:HGNC Symbol;Acc:HGNC:3538]		Gastroenteritis;Inflammation;melanoma;Pruritus;Myocardial Ischemia	Ribosome;Cytoplasm	GENCODE		F2R like trypsin receptor 1	q13.3
FABP1	ENSG00000163586	2168	2.56761	1.36043	0.0101353	0.0440889	up	7.39876	6.03833	7.56208	7.59944	7.42747	7.89144	7.77468	6.60639	8.10412	7.37229	6.85985	6.78984	5.64465	5.3635	4.5811	7.89996	6.70246	2	88122982	88128062	-	5080	ENST00000295834	ENSG00000163586	fatty acid binding protein 1 [Source:HGNC Symbol;Acc:HGNC:3555]		\Kidney Failure, Chronic;Acute Kidney Tubular Necrosis;Lipoidosis\	Cytoplasm	GENCODE		fatty acid binding protein 1	p11.2
FAIM2	ENSG00000135472	23017	4.15266	2.05404	0.00401248	0.0241162	up	10.5992	8.5452	9.34532	11.752	9.67134	11.4605	8.81549	9.79909	11.6658	11.4688	12.4775	9.53654	8.8722	8.51031	8.53377	8.3303	8.47944	12	49866896	49904217	-	37321	ENST00000320634	ENSG00000135472	Fas apoptotic inhibitory molecule 2 [Source:HGNC Symbol;Acc:HGNC:17067]				GENCODE		Fas apoptotic inhibitory molecule 2	q13.12
FAM110A	ENSG00000125898	83541	0.416705	-1.2629	0.00227793	0.0169908	down	6.53611	7.49003	6.66197	6.25296	6.67643	5.93498	7.06253	6.81627	6.53551	6.48774	6.09431	6.83842	7.23532	8.13882	7.53509	7.2318	7.30912	20	833715	857463	+	23748	ENST00000304189	ENSG00000125898	family with sequence similarity 110 member A [Source:HGNC Symbol;Acc:HGNC:16188]			Cytosol;Insoluble Fraction	GENCODE		family with sequence similarity 110 member A	p13
FAM120A	ENSG00000048828	23196	0.44349	-1.17303	0.00944564	0.0420938	down	4.73818	5.59374	5.20843	3.90049	4.95535	4.50138	5.14179	4.76103	4.64001	4.85453	4.89768	4.52113	5.78738	5.48592	5.65383	5.64042	5.40112	9	93451685	93566112	+	114427	ENST00000277165	ENSG00000048828	family with sequence similarity 120A [Source:HGNC Symbol;Acc:HGNC:13247]			Endoplasmic reticulum;Ribosome;Insoluble Fraction;Cell Membrane	GENCODE		family with sequence similarity 120A	q22.31
FAM120C	ENSG00000184083	54954	0.387738	-1.36685	0.00110237	0.0109387	down	5.2662	5.90665	5.49778	5.00005	5.64298	5.24691	5.42814	4.88943	5.31215	5.4819	5.06116	5.10153	5.73958	5.68014	5.80446	6.21346	6.09562	X	54068324	54183281	-	114957	ENST00000375180	ENSG00000184083	family with sequence similarity 120C [Source:HGNC Symbol;Acc:HGNC:16949]				GENCODE		family with sequence similarity 120C	p11.22
FAM131C	ENSG00000185519	348487	0.204676	-2.28858	5.754e-10	1.548e-06	down	3.76056	5.27592	3.82478	3.41836	4.63364	2.54397	3.58465	3.97251	3.63889	4.30355	3.72663	3.95864	5.95671	5.14264	5.82411	5.01434	4.44181	1	16057769	16073651	-	15882	ENST00000375662	ENSG00000185519	family with sequence similarity 131 member C [Source:HGNC Symbol;Acc:HGNC:26717]			Cell Membrane	GENCODE		family with sequence similarity 131 member C	p36.13
FAM166A	ENSG00000188163	401565	2.28433	1.19177	0.00162102	0.0138488	up	6.1383	4.94653	5.76846	6.68246	6.1449	5.06694	5.32393	6.25804	6.3909	6.45481	7.31005	5.98253	5.04674	4.83057	5.16123	4.91705	4.77708	9	137243584	137247770	-	4186	ENST00000344774	ENSG00000188163	family with sequence similarity 166 member A [Source:HGNC Symbol;Acc:HGNC:33818]			Nucleus	GENCODE		family with sequence similarity 166 member A	q34.3
FAM174A	ENSG00000174132	345757	2.02382	1.01708	0.00792181	0.0373548	up	9.90776	8.89067	9.58533	9.7753	10.0595	9.97386	9.42648	9.02577	9.97073	11.0267	10.8321	9.40182	9.28499	9.29593	9.20287	8.389	8.28058	5	100535374	100586741	+	51367	ENST00000312637	ENSG00000174132	family with sequence similarity 174 member A [Source:HGNC Symbol;Acc:HGNC:24943]			Cytosol	GENCODE		family with sequence similarity 174 member A	q21.1
FAM177B	ENSG00000197520	400823	0.239837	-2.05987	0.00123618	0.0117474	down	2.90189	3.88924	3.11788	2.79624	3.43654	2.54397	3.48948	2.9624	2.87027	2.44709	2.44703	2.90798	4.03243	4.20197	3.20692	4.00866	3.99619	1	222737202	222751004	+	13802	ENST00000445590	ENSG00000197520	family with sequence similarity 177 member B [Source:HGNC Symbol;Acc:HGNC:34395]				GENCODE		family with sequence similarity 177 member B	q41
FAM180A	ENSG00000189320	389558	0.458129	-1.12617	5.18616e-05	0.00154363	down	3.32669	4.77358	3.04204	2.36206	4.04665	3.52746	4.26108	3.17576	2.47334	3.15862	3.40548	3.81447	4.93524	4.67349	5.24266	4.73229	4.28422	7	135728348	135748813	-	20465	ENST00000338588	ENSG00000189320	family with sequence similarity 180 member A [Source:HGNC Symbol;Acc:HGNC:33773]		Endometriosis	Nucleus	GENCODE		family with sequence similarity 180 member A	q33
FAM180B	ENSG00000196666	399888	3.60444	1.84978	0.00406247	0.0242973	up	12.7937	10.9439	13.7785	13.3896	11.4572	11.131	12.8565	13.0504	12.7868	14.1993	11.8321	13.4554	12.2361	10.1894	11.1788	10.9833	10.1319	11	47586678	47589194	+	2516	ENST00000538490	ENSG00000196666	family with sequence similarity 180 member B [Source:HGNC Symbol;Acc:HGNC:34451]			Nucleus	GENCODE		family with sequence similarity 180 member B	p11.2
FAM180B	ENSG00000284938	399888	3.60444	1.84978	0.00406247	0.0242973	up	12.7937	10.9439	13.7785	13.3896	11.4572	11.131	12.8565	13.0504	12.7868	14.1993	11.8321	13.4554	12.2361	10.1894	11.1788	10.9833	10.1319	CHR_HG2114_PATCH	47586693	47589194	+	2501	ENST00000538490	ENSG00000196666	family with sequence similarity 180 member B [Source:HGNC Symbol;Acc:HGNC:34451]			Nucleus	GENCODE		family with sequence similarity 180 member B
FAM204A	ENSG00000165669	63877	0.145181	-2.78408	9.9201e-09	6.868e-06	down	4.97583	6.87254	5.24525	4.7656	5.27491	3.33359	5.88303	6.23533	4.28056	4.46221	4.73719	5.5406	6.83122	6.73393	6.46356	7.29403	7.04	10	118297925	118342328	-	44403	ENST00000369183	ENSG00000165669	family with sequence similarity 204 member A [Source:HGNC Symbol;Acc:HGNC:25794]			Nucleus;Cytoplasm;Cytosol	GENCODE		family with sequence similarity 204 member A	q26.11
FAM205C	ENSG00000187791	100129969	0.126386	-2.9841	4.61033e-07	7.0669e-05	down	4.84017	5.97576	4.548	5.09772	5.33737	4.04745	4.82274	5.61718	4.34467	4.61775	4.8215	5.14729	6.09233	5.65491	6.28125	5.59902	6.25132	9	34889066	34895764	-	6698	ENST00000603640	ENSG00000187791	family with sequence similarity 205 member C [Source:HGNC Symbol;Acc:HGNC:42673]				GENCODE		family with sequence similarity 205 member C	p13.3
FAM20C	ENSG00000281429	56975	0.370055	-1.43419	0.0034055	0.0218898	down	5.86457	7.20472	6.13118	5.25058	6.12882	4.66892	6.7594	6.1369	5.50117	5.8245	6.01449	6.22978	7.46513	6.76024	7.37539	7.29598	7.12687	CHR_HSCHR7_1_CTG1	196274	199037	+	2763	ENST00000313766	ENSG00000177706	\FAM20C, golgi associated secretory pathway kinase [Source:HGNC Symbol;Acc:HGNC:22140]\		RAINE SYNDROME	Ribosome	GENCODE		FAM20C golgi associated secretory pathway kinase
FAM20C	ENSG00000288499	56975	0.370055	-1.43419	0.0034055	0.0218898	down	5.86457	7.20472	6.13118	5.25058	6.12882	4.66892	6.7594	6.1369	5.50117	5.8245	6.01449	6.22978	7.46513	6.76024	7.37539	7.29598	7.12687	CHR_HG1309_PATCH	212160	279890	+	67730	ENST00000313766	ENSG00000177706	\FAM20C, golgi associated secretory pathway kinase [Source:HGNC Symbol;Acc:HGNC:22140]\		RAINE SYNDROME	Ribosome	GENCODE		FAM20C golgi associated secretory pathway kinase
FAM20C	ENSG00000282147	56975	0.370055	-1.43419	0.0034055	0.0218898	down	5.86457	7.20472	6.13118	5.25058	6.12882	4.66892	6.7594	6.1369	5.50117	5.8245	6.01449	6.22978	7.46513	6.76024	7.37539	7.29598	7.12687	CHR_HSCHR7_2_CTG1	195290	199896	+	4606	ENST00000313766	ENSG00000177706	\FAM20C, golgi associated secretory pathway kinase [Source:HGNC Symbol;Acc:HGNC:22140]\		RAINE SYNDROME	Ribosome	GENCODE		FAM20C golgi associated secretory pathway kinase
FAM20C	ENSG00000177706	56975	0.370055	-1.43419	0.0034055	0.0218898	down	5.86457	7.20472	6.13118	5.25058	6.12882	4.66892	6.7594	6.1369	5.50117	5.8245	6.01449	6.22978	7.46513	6.76024	7.37539	7.29598	7.12687	7	192571	260772	+	68201	ENST00000313766	ENSG00000177706	\FAM20C, golgi associated secretory pathway kinase [Source:HGNC Symbol;Acc:HGNC:22140]\		RAINE SYNDROME	Ribosome	GENCODE		FAM20C golgi associated secretory pathway kinase	p22.3
FAM217A	ENSG00000145975	222826	0.326807	-1.61349	6.6532e-06	0.000399876	down	2.7736	3.623	2.69926	2.66504	3.41687	2.54397	3.50146	2.72864	2.67329	2.44709	2.44703	2.61336	3.78002	3.59077	3.70459	3.35237	3.68724	6	4049434	4087344	-	37910	ENST00000274673	ENSG00000145975	family with sequence similarity 217 member A [Source:HGNC Symbol;Acc:HGNC:21362]				GENCODE		family with sequence similarity 217 member A	p25.2
FAM234B	ENSG00000084444	57613	0.340726	-1.55332	0.000227109	0.00407161	down	8.95571	11.3721	9.51545	8.49105	9.50699	8.29613	10.7059	10.1374	8.04817	7.4719	8.05288	9.33127	11.8943	10.5692	12.0361	11.1961	11.1649	12	13044381	13142521	+	98140	ENST00000197268	ENSG00000084444	family with sequence similarity 234 member B [Source:HGNC Symbol;Acc:HGNC:29288]			Nucleus;Cytoplasm;Insoluble Fraction	GENCODE		family with sequence similarity 234 member B	p13.1
FAM43B	ENSG00000183114	163933	2.70931	1.43792	0.00126707	0.0119255	up	12.6871	11.2492	12.7641	13.8479	11.8672	12.5272	12.2483	12.8719	13.3431	12.4994	12.0533	12.849	10.9766	10.6979	10.5868	11.6373	12.3475	1	20552573	20555020	+	2447	ENST00000332947	ENSG00000183114	family with sequence similarity 43 member B [Source:HGNC Symbol;Acc:HGNC:31791]				GENCODE		family with sequence similarity 43 member B	p36.12
FAM76A	ENSG00000009780	199870	0.303208	-1.72162	0.000470866	0.00634768	down	6.90224	7.91493	6.6202	6.63582	6.77295	7.54335	7.31539	6.39713	6.93416	7.21381	6.86991	6.71964	7.50185	8.41866	7.39483	8.26396	7.99535	1	27725961	27763116	+	37155	ENST00000010299	ENSG00000009780	family with sequence similarity 76 member A [Source:HGNC Symbol;Acc:HGNC:28530]				GENCODE		family with sequence similarity 76 member A	p35.3
FAM81B	ENSG00000153347	153643	0.453548	-1.14067	0.00175912	0.0144534	down	4.9452	10.8626	7.40446	2.36206	7.07465	2.54397	8.84983	6.43667	2.75385	2.44709	2.44703	7.13241	11.7692	9.66572	10.5059	12.1445	10.2278	5	95391366	95450454	+	59088	ENST00000283357	ENSG00000153347	family with sequence similarity 81 member B [Source:HGNC Symbol;Acc:HGNC:26335]				GENCODE		family with sequence similarity 81 member B	q15
FAM9A	ENSG00000183304	171482	0.461008	-1.11714	3.08471e-05	0.0011196	down	7.64786	8.55468	8.11281	7.02507	8.35764	7.33702	7.71152	7.92043	7.54781	7.69401	7.24099	7.53132	8.58261	8.74809	8.38934	8.65743	8.39596	X	8790795	8801383	-	10588	ENST00000543214	ENSG00000183304	family with sequence similarity 9 member A [Source:HGNC Symbol;Acc:HGNC:18403]				GENCODE		family with sequence similarity 9 member A	p22.31
FANCD2	ENSG00000144554	2177	0.304246	-1.71669	1.86784e-06	0.000170311	down	8.9082	10.2808	9.33283	8.88442	9.05406	8.49355	10.0052	9.32524	8.63624	7.98906	8.19706	9.16431	10.4251	9.9048	10.7069	10.2349	10.1322	3	10026370	10101932	+	75562	ENST00000287647	ENSG00000144554	FA complementation group D2 [Source:HGNC Symbol;Acc:HGNC:3585]		\Anemia;Cryptorchidism;Deafness;Ecchymosis;Esophageal Atresia;Fanconi Anemia;Hearing Loss, Partial;Congenital Heart Defects;leukemia;Leukopenia;Low Birth Weights;Mental Retardation;Microphthalmos;Pancytopenia;Curvature of spine;Strabismus;Thrombocytopenia;Tracheoesophageal Fistula;Congenital heart disease;Hemoglobin low;Cafe-au-Lait Spots;Horseshoe Kidney;Small for gestational age (disorder);Ecto…	Cytosol;Nucleus;Chromatin;Insoluble Fraction	GENCODE		FA complementation group D2	p25.3
FARS2	ENSG00000145982	10667	0.467483	-1.09701	0.000525856	0.00679794	down	7.3163	8.77148	7.40508	6.72667	7.43264	7.52183	8.22405	7.72766	7.21189	6.41286	6.91298	7.58739	8.48212	8.44727	8.05417	9.43804	9.4358	6	5261044	5829192	+	568148	ENST00000324331	ENSG00000145982	\phenylalanyl-tRNA synthetase 2, mitochondrial [Source:HGNC Symbol;Acc:HGNC:21062]\		\Acidosis, Lactic;Epilepsy;Gliosis;Muscle hypotonia;Myoclonus;Seizures;Electroencephalogram abnormal;Growth retardation;Degenerative brain disorder;Feeding difficulties;Cerebral atrophy;Cerebellar degeneration;Lactic acidemia;Small head;Growth delay;Global developmental delay;Atrophy of cerebellum;Growth failure;Increased serum lactate;Poor growth;Death in early childhood;Death in infancy;Cogniti…	Ribosome;Endoplasmic reticulum	GENCODE		phenylalanyl-tRNA synthetase 2, mitochondrial	p25.1
FAXDC2	ENSG00000170271	10826	0.355527	-1.49197	1.79977e-06	0.000165665	down	9.87644	12.2664	10.2611	9.07833	10.2206	8.64162	11.5394	10.9657	8.95007	9.28204	9.08626	10.7393	12.9463	11.5073	12.1628	11.6746	13.0412	5	154818492	154859252	-	40760	ENST00000326080	ENSG00000170271	fatty acid hydroxylase domain containing 2 [Source:HGNC Symbol;Acc:HGNC:1334]		Juvenile arthritis	Endoplasmic reticulum;Chromatin	GENCODE		fatty acid hydroxylase domain containing 2	q33.2
FBLN7	ENSG00000144152	129804	3.76715	1.91347	0.000515941	0.00673307	up	15.0438	13.1304	15.4041	15.7671	13.4571	14.1347	15.2952	15.2125	16.014	15.5219	14.45	15.1819	12.6267	12.6463	12.6257	13.681	14.0722	2	112138385	112188218	+	49833	ENST00000331203	ENSG00000144152	fibulin 7 [Source:HGNC Symbol;Acc:HGNC:26740]				GENCODE		fibulin 7	q13
FBN3	ENSG00000142449	84467	0.444774	-1.16886	0.0017113	0.0142457	down	4.47467	5.48245	4.26896	3.93223	4.75324	4.67773	4.85245	4.81149	3.84429	4.55884	4.36694	4.68058	5.16396	5.27822	5.89706	6.01449	5.05852	19	8065402	8149592	-	84190	ENST00000600128	ENSG00000142449	fibrillin 3 [Source:HGNC Symbol;Acc:HGNC:18794]			Nucleus	GENCODE		fibrillin 3	p13.2
FBRS	ENSG00000156860	64319	0.353297	-1.50105	0.00472772	0.026934	down	2.73873	3.45965	2.89613	2.36206	2.86937	2.54397	2.86242	2.33843	2.54436	2.96013	3.19472	2.81575	3.68526	3.34492	3.53277	3.6939	3.0414	16	30658431	30670810	+	12379	ENST00000356166	ENSG00000156860	fibrosin [Source:HGNC Symbol;Acc:HGNC:20442]			Nucleus;Insoluble Fraction;Cell Membrane;Nucleous;Nucleoplasm	GENCODE		fibrosin	p11.2
FBXL12	ENSG00000127452	54850	0.149155	-2.74512	1.85308e-08	9.115e-06	down	7.0136	7.99615	7.08399	7.60303	6.35301	7.41025	7.2628	7.27069	6.97994	6.37457	6.76606	7.03169	8.42291	8.09998	7.84776	7.70885	7.90124	19	9810267	9827816	-	17549	ENST00000247977	ENSG00000127452	F-box and leucine rich repeat protein 12 [Source:HGNC Symbol;Acc:HGNC:13611]			Ribosome;Cytosol;Insoluble Fraction;Cell Membrane;Nucleous	GENCODE		F-box and leucine rich repeat protein 12	p13.2
FBXO10	ENSG00000147912	26267	2.21281	1.14588	0.000992037	0.0102279	up	11.51	10.3641	11.294	11.4688	11.1017	12.3837	11.0036	11.5004	11.0849	11.5852	12.6346	11.0429	10.1689	10.6454	10.5274	10.4718	10.007	9	37510892	37576380	-	65488	ENST00000432825	ENSG00000147912	F-box protein 10 [Source:HGNC Symbol;Acc:HGNC:13589]			Endoplasmic reticulum;Chromatin	GENCODE		F-box protein 10	p13.2
FBXO25	ENSG00000147364	26260	0.422106	-1.24432	0.00149214	0.0131004	down	7.1425	9.96237	8.40953	5.10645	8.05889	7.6353	8.52305	8.21928	6.36052	6.48069	5.55371	7.07757	9.78503	8.86499	10.1504	10.4153	10.5961	8	406428	477967	+	71539	ENST00000382824	ENSG00000147364	F-box protein 25 [Source:HGNC Symbol;Acc:HGNC:13596]			Cytosol	GENCODE		F-box protein 25	p23.3
FBXO4	ENSG00000151876	26272	2.1838	1.12684	0.00140936	0.012694	up	9.83289	8.70604	9.81679	9.76988	9.66416	8.96703	10.1134	8.9336	10.282	10.882	10.2917	9.60836	8.66668	8.90555	8.87247	8.44241	8.64311	5	41925254	41941743	+	16489	ENST00000281623	ENSG00000151876	F-box protein 4 [Source:HGNC Symbol;Acc:HGNC:13583]			Cytosol;Ribosome	GENCODE		F-box protein 4	p13.1
FBXO5	ENSG00000112029	26271	0.377905	-1.4039	1.31817e-05	0.000617185	down	5.1486	8.571	5.36897	4.89891	5.68729	3.95231	5.33326	5.20753	4.8079	5.80385	5.16591	5.26013	10.559	10.0037	10.0321	6.38841	5.87183	6	152970519	152983579	-	13060	ENST00000229758	ENSG00000112029	F-box protein 5 [Source:HGNC Symbol;Acc:HGNC:13584]			Cytosol;Insoluble Fraction	GENCODE		F-box protein 5	q25.2
FCGBP	ENSG00000281123	8857	0.437635	-1.1922	0.00876807	0.0400912	down	5.56116	6.45113	5.52671	5.58825	5.89814	5.29951	5.9405	5.78284	5.52671	4.96827	5.26996	5.81069	7.13926	6.12002	6.43074	6.36325	6.20237	CHR_HG2021_PATCH	39863324	39949893	-	86569	ENST00000616721	ENSG00000275395	Fc fragment of IgG binding protein [Source:HGNC Symbol;Acc:HGNC:13572]		Stomach Neoplasms	Cytosol;Nucleus	GENCODE		Fc gamma binding protein
FCGBP	ENSG00000275395	8857	0.437635	-1.1922	0.00876807	0.0400912	down	5.56116	6.45113	5.52671	5.58825	5.89814	5.29951	5.9405	5.78284	5.52671	4.96827	5.26996	5.81069	7.13926	6.12002	6.43074	6.36325	6.20237	19	39863323	39934626	-	71303	ENST00000616721	ENSG00000275395	Fc fragment of IgG binding protein [Source:HGNC Symbol;Acc:HGNC:13572]		Stomach Neoplasms	Cytosol;Nucleus	GENCODE		Fc gamma binding protein	q13.2
FDX2	ENSG00000267673	112812	2.09131	1.06441	0.000232741	0.0041197	up	9.91853	8.85412	9.87614	10.3797	10.04	10.0396	8.93948	9.72366	9.72575	10.1561	10.4999	9.80499	8.85326	8.51405	9.15489	8.71132	9.03708	19	10310045	10316015	-	5970	ENST00000393708	ENSG00000267673	ferredoxin 2 [Source:HGNC Symbol;Acc:HGNC:30546]			Nucleous	GENCODE		ferredoxin 2	p13.2
FEM1A	ENSG00000141965	55527	2.91304	1.54253	0.00130986	0.0121552	up	9.9318	8.38928	9.37893	9.96139	9.80624	10.7914	9.01698	10.0803	9.44782	9.56522	11.8077	9.46207	8.20239	8.46123	8.49833	8.14281	8.64162	19	4791734	4801273	+	9539	ENST00000269856	ENSG00000141965	fem-1 homolog A [Source:HGNC Symbol;Acc:HGNC:16934]			Ribosome;Cytosol;Insoluble Fraction;Cell Membrane	GENCODE	Yes	fem-1 homolog A	p13.3
FER	ENSG00000151422	2241	0.485833	-1.04147	0.000113071	0.00259647	down	7.58042	9.48246	7.91073	7.4081	7.60616	7.5907	8.40451	8.62367	7.18086	6.32768	6.60525	8.14659	9.8426	8.76606	10.322	8.67708	9.80457	5	108747841	109196841	+	449000	ENST00000281092	ENSG00000151422	FER tyrosine kinase [Source:HGNC Symbol;Acc:HGNC:3655]			Insoluble Fraction	GENCODE		FER tyrosine kinase	q21.3
FERMT3	ENSG00000149781	83706	0.178857	-2.48312	1.76781e-07	4.0519e-05	down	6.96688	7.53431	7.10963	6.9599	7.1428	7.22997	6.9947	7.28694	6.82687	6.54898	6.74571	6.82329	7.84671	7.46143	7.36173	7.4705	7.53119	11	64205926	64223896	+	17970	ENST00000279227	ENSG00000149781	fermitin family member 3 [Source:HGNC Symbol;Acc:HGNC:23151]		\Blood Platelet Disorders;Hemorrhage;Osteopetrosis;Leukocyte Adhesion Deficiency, Type III\	Cytosol;Nucleus;Insoluble Fraction	GENCODE		FERM domain containing kindlin 3	q13.1
FFAR2	ENSG00000126262	2867	2.21387	1.14657	0.00584178	0.0308111	up	8.89159	7.74502	8.6452	7.87742	8.74193	7.73649	9.75802	9.0616	9.62205	8.85815	9.48837	9.1267	8.15963	7.71816	7.3234	7.15557	8.36834	19	35443907	35451767	+	7860	ENST00000599180	ENSG00000126262	free fatty acid receptor 2 [Source:HGNC Symbol;Acc:HGNC:4501]				GENCODE		free fatty acid receptor 2	q13.12
FFAR4	ENSG00000186188	338557	2.45751	1.2972	0.000177411	0.00347606	up	3.77732	2.48012	3.17208	4.05565	3.2786	4.83334	3.86277	4.11432	4.26907	3.41449	3.30008	3.47281	2.4371	2.3749	2.74993	2.38192	2.45675	10	93566665	93604480	+	37815	ENST00000371483	ENSG00000186188	free fatty acid receptor 4 [Source:HGNC Symbol;Acc:HGNC:19061]				GENCODE		free fatty acid receptor 4	q23.33
FGF17	ENSG00000158815	8822	4.55305	2.18683	5.52563e-05	0.0016088	up	11.1691	8.9823	10.8058	12.0917	11.133	12.2896	10.469	11.0432	10.5092	10.9054	11.6927	10.7517	8.95719	9.44462	10.0002	8.32935	8.18012	8	22042398	22048809	+	6411	ENST00000359441	ENSG00000158815	fibroblast growth factor 17 [Source:HGNC Symbol;Acc:HGNC:3673]		\Anosmia;Anxiety;Bipolar Disorder;Cryptorchidism;Mental Depression;Depressive disorder;Gynecomastia;Hypogonadism;Osteopenia;Osteoporosis;Delayed Puberty;Testicular hypogonadism;Kallmann Syndrome;Primary physiologic amenorrhea;Secondary physiologic amenorrhea;Small testicle;Erectile dysfunction;Congenital hypoplasia of breast;Infantile uterus;Congenital hypoplasia of penis;Female hypogonadism synd…	Nucleus;Nucleous;Nucleoplasm	GENCODE		fibroblast growth factor 17	p21.3
FGF18	ENSG00000156427	8817	2.59946	1.37821	0.00678336	0.0340049	up	11.1201	9.7419	11.1768	12.3475	10.7337	10.9813	9.5464	10.8723	11.5409	12.2455	11.515	10.2417	9.6965	9.16049	9.38129	9.7753	10.6959	5	171419647	171457626	+	37979	ENST00000274625	ENSG00000156427	fibroblast growth factor 18 [Source:HGNC Symbol;Acc:HGNC:3674]		Diaphragmatic Hernia;Polycystic Ovary Syndrome;Malignant mesothelioma		GENCODE		fibroblast growth factor 18	q35.1
FGF5	ENSG00000138675	2250	0.478389	-1.06374	0.00642255	0.0328365	down	5.92712	6.85368	6.0154	6.10365	5.89013	5.56867	6.27976	6.65657	5.74288	5.39337	5.4257	6.19504	7.2212	6.66476	6.72255	6.76636	6.89354	4	80266639	80336680	+	70041	ENST00000312465	ENSG00000138675	fibroblast growth factor 5 [Source:HGNC Symbol;Acc:HGNC:3683]		Cataract;Trichomegaly;Lens Opacities;Long eyelashes;Autosomal recessive predisposition	Nucleus;Cytoplasm	GENCODE		fibroblast growth factor 5	q21.21
FGF9	ENSG00000102678	2254	2.79345	1.48205	0.00251507	0.0180633	up	10.486	9.00396	11.3315	11.0789	10.2583	9.48531	10.5974	9.80583	9.73359	11.3029	10.6397	10.6267	10.2937	8.03138	8.99654	9.24089	8.45726	13	21671073	21704498	+	33425	ENST00000382353	ENSG00000102678	fibroblast growth factor 9 [Source:HGNC Symbol;Acc:HGNC:3687]		Adenocarcinoma;Non-Small Cell Lung Carcinoma;Cleft Lip;Cleft Palate;Lung Neoplasms;Acquired cubitus valgus;Multiple synostosis syndrome;Symphalangism-brachydactyly syndrome;Malignant mesothelioma;Limited interphalangeal movement;Metatarsal synostosis;Radiohumeral synostosis of elbow;Multiple Synostoses Syndrome 3;Ramer Ladda syndrome;Metacarpal synostosis	Nucleus	GENCODE		fibroblast growth factor 9	q12.11
FGFRL1	ENSG00000127418	53834	0.283229	-1.81996	2.00971e-05	0.000823805	down	8.56117	11.8491	9.9812	6.97296	9.71232	6.8048	10.5132	9.86788	7.49404	6.89214	7.55866	9.81451	11.7699	11.7777	11.8801	11.8871	11.9307	4	1009936	1026898	+	16962	ENST00000398484	ENSG00000127418	fibroblast growth factor receptor like 1 [Source:HGNC Symbol;Acc:HGNC:3693]		\Blepharoptosis;Cleft Lip;Cleft Palate;Congenital clubfoot;Epilepsy;Exophthalmos;Fetal Growth Retardation;Gastroesophageal reflux disease;Ventricular Septal Defects;Heartburn;Hemangioma;Orbital separation excessive;Hypodontia;Infant, Small for Gestational Age;Kyphosis deformity of spine;Low Birth Weights;Micrognathism;Nystagmus;Precocious Puberty;Seizures;Severe mental retardation (I.Q. 20-34);Cu…	Ribosome;Endoplasmic reticulum;Cell Membrane;Nucleous;Nucleoplasm	GENCODE		fibroblast growth factor receptor like 1	p16.3
FGGY	ENSG00000172456	55277	0.240652	-2.05498	5.60836e-06	0.000352882	down	5.26368	5.94192	5.24292	5.16364	5.46196	5.20866	5.4009	5.56189	5.04819	4.76524	5.39505	5.38832	6.37876	5.52561	5.7664	5.99986	6.03898	1	59296638	59810647	+	514009	ENST00000371218	ENSG00000172456	FGGY carbohydrate kinase domain containing [Source:HGNC Symbol;Acc:HGNC:25610]			Endoplasmic reticulum	GENCODE		FGGY carbohydrate kinase domain containing	p32.1
FGL1	ENSG00000104760	2267	0.111461	-3.16539	2e-13	2e-09	down	4.21316	5.10262	4.22264	3.47602	4.64883	4.60431	4.61022	3.92969	4.13566	4.20197	3.98746	4.31479	5.22441	5.0369	5.11227	4.66348	5.47605	8	17864380	17910365	-	45985	ENST00000398056	ENSG00000104760	fibrinogen like 1 [Source:HGNC Symbol;Acc:HGNC:3695]			Cytoplasm	GENCODE		fibrinogen like 1	p22
FGL2	ENSG00000127951	10875	2.84308	1.50745	0.00240905	0.0175624	up	13.1765	11.669	13.9088	13.5612	12.7004	12.7453	13.5128	12.1372	12.5865	14.2433	12.5934	13.7757	12.9629	11.3065	11.8561	10.9581	11.2614	7	77193369	77199848	-	6479	ENST00000248598	ENSG00000127951	fibrinogen like 2 [Source:HGNC Symbol;Acc:HGNC:3696]		\Liver Cirrhosis, Experimental;Dermatitis, Allergic Contact\		GENCODE		fibrinogen like 2	q11.23
FHL3	ENSG00000183386	2275	0.442505	-1.17623	0.00180664	0.0147105	down	5.88935	7.26324	6.04887	6.27077	5.46345	6.5156	6.41776	6.43476	5.79497	4.77822	4.95314	6.21597	7.5131	7.0048	7.19059	7.28517	7.32252	1	37996770	38005606	-	8836	ENST00000373016	ENSG00000183386	four and a half LIM domains 3 [Source:HGNC Symbol;Acc:HGNC:3704]			Cytosol;Nucleous;Nucleoplasm	GENCODE		four and a half LIM domains 3	p34.3
FHL5	ENSG00000112214	9457	0.216084	-2.21034	3.47375e-05	0.00121594	down	8.43051	11.4168	8.98266	7.3824	7.67751	7.31993	11.2816	7.54835	9.58279	8.21834	7.7542	8.55734	10.28	12.6257	10.9073	12.0515	11.2194	6	96562548	96618626	+	56078	ENST00000326771	ENSG00000112214	four and a half LIM domains 5 [Source:HGNC Symbol;Acc:HGNC:17371]		Migraine Disorders		GENCODE	Yes	four and a half LIM domains 5	q16.1
FIBCD1	ENSG00000130720	84929	0.278263	-1.84548	8.20021e-06	0.000452822	down	2.81257	3.85893	2.42136	3.2426	3.28682	2.54397	2.68307	2.82279	2.5583	2.97213	2.44703	3.14764	4.59926	3.27116	4.02824	3.40098	3.99503	9	130902438	130939286	-	36848	ENST00000372338	ENSG00000130720	fibrinogen C domain containing 1 [Source:HGNC Symbol;Acc:HGNC:25922]			Cytosol	GENCODE		fibrinogen C domain containing 1	q34.12
FIZ1	ENSG00000179943	84922	0.385489	-1.37524	0.000258605	0.00439042	down	4.98915	8.32674	6.70271	4.15917	6.59406	4.0276	6.9804	4.91073	2.82029	4.27799	3.14493	6.27364	8.78404	8.02731	8.50429	8.04375	8.27429	19	55591376	55601970	-	10594	ENST00000221665	ENSG00000179943	FLT3 interacting zinc finger 1 [Source:HGNC Symbol;Acc:HGNC:25917]			Insoluble Fraction;Cell Membrane	GENCODE	Yes	FLT3 interacting zinc finger 1	q13.42
FLG	ENSG00000143631	2312	0.0362716	-4.78502	0.00183499	0.0148393	down	8.0644	10.1452	8.60604	7.81017	8.33645	7.9352	8.92601	9.09094	7.55456	6.55296	6.92273	8.90894	10.4814	9.391	9.51623	10.5331	10.8042	1	152302165	152325239	-	23074	ENST00000368799	ENSG00000143631	filaggrin [Source:HGNC Symbol;Acc:HGNC:3748]		\Asthma;Dermatitis, Atopic;Contact Dermatitis;Eczema;Ichthyoses;Ichthyosis Vulgaris;alcohol sensitivity;Dermatitis, Atopic, 2;Dermatitis, Atopic, 1;Reactive airway disease\	Nucleus	GENCODE		filaggrin	q21.3
FLRT1	ENSG00000126500	23769	2.19727	1.13571	0.000244358	0.00423033	up	5.76018	4.62447	6.02815	6.02534	5.43863	5.35143	5.06529	6.13924	6.50906	5.89171	5.5303	5.6227	4.39544	4.69084	4.58609	5.21033	4.23966	11	64035931	64119173	+	83242	ENST00000246841	ENSG00000126500	fibronectin leucine rich transmembrane protein 1 [Source:HGNC Symbol;Acc:HGNC:3760]				GENCODE		fibronectin leucine rich transmembrane protein 1	q13.1
FLT4	ENSG00000037280	2324	2.45636	1.29652	0.00645943	0.03298	up	12.2782	10.9817	12.6427	13.2681	12.4955	10.1432	12.5476	12.417	11.9353	12.5771	11.9576	12.7983	11.204	11.081	11.3437	10.3872	10.8927	5	180601506	180649624	-	48118	ENST00000261937	ENSG00000037280	fms related tyrosine kinase 4 [Source:HGNC Symbol;Acc:HGNC:3767]		\Hemangioma;Lymphedema;Nail Diseases;Polycystic Ovary Syndrome;Strawberry nevus of skin;Abnormal amniotic fluid;Hydrops Fetalis, Non-Immune;Nail abnormality;Milroy Disease;Testicular Hydrocele;Lymphedema, predominantly in the lower limbs;Hyperkeratosis over edematous areas;HEMANGIOMA, CAPILLARY INFANTILE;Prenatal onset;Clear-cell metastatic renal cell carcinoma;Hypoplasia of lymphatic vessels\	Nucleus	GENCODE		fms related receptor tyrosine kinase 4	q35.3
FNDC8	ENSG00000073598	54752	0.0622007	-4.00692	0.000105197	0.00247651	down	7.60505	8.82466	7.28759	7.6755	7.69425	8.68714	7.64682	8.28238	7.16754	6.74833	7.34941	7.51156	9.14275	8.90615	8.67267	8.64992	8.7518	17	35121615	35130732	+	9117	ENST00000158009	ENSG00000073598	fibronectin type III domain containing 8 [Source:HGNC Symbol;Acc:HGNC:25286]				GENCODE		fibronectin type III domain containing 8	q12
FNIP1	ENSG00000217128	96459	0.424297	-1.23685	0.00881045	0.0402161	down	7.18982	8.28215	7.0218	7.51686	6.61039	8.24515	7.53563	7.25707	6.71768	6.78725	6.94143	7.26492	8.4075	8.44185	8.03816	8.45875	8.06451	5	131641714	131797017	-	155303	ENST00000510461	ENSG00000217128	folliculin interacting protein 1 [Source:HGNC Symbol;Acc:HGNC:29418]			Nucleus;Ribosome;Cytosol	GENCODE		folliculin interacting protein 1	q31.1
FOXA3	ENSG00000170608	3171	0.483261	-1.04913	0.00599398	0.0313444	down	6.85744	7.8363	7.09046	6.71987	6.67672	6.90408	7.75614	7.03954	6.70726	6.05654	6.65304	6.97076	8.18769	7.63623	7.89055	7.8461	7.62091	19	45863989	45873797	+	9808	ENST00000302177	ENSG00000170608	forkhead box A3 [Source:HGNC Symbol;Acc:HGNC:5023]		Prostatic Neoplasms	Cytosol;Nucleous	GENCODE	Yes	forkhead box A3	q13.32
FOXB1	ENSG00000171956	27023	2.48856	1.31531	5.1491e-06	0.000335101	up	4.84503	3.52972	4.89139	5.30776	5.35043	5.23568	4.70522	4.81842	4.49354	4.63779	4.28742	4.72266	3.17987	3.59347	3.70053	3.40358	3.77115	15	60004234	60061730	+	57496	ENST00000396057	ENSG00000171956	forkhead box B1 [Source:HGNC Symbol;Acc:HGNC:3799]				GENCODE	Yes	forkhead box B1	q22.2
FOXC1	ENSG00000054598	2296	0.208816	-2.25969	3.70991e-05	0.00126083	down	6.264	8.86953	7.36834	4.682	6.54791	5.51323	8.25657	5.54419	7.45401	5.94631	5.59642	5.73103	8.16638	9.77887	8.06105	9.37508	8.96626	6	1609915	1613897	+	3982	ENST00000380874	ENSG00000054598	forkhead box C1 [Source:HGNC Symbol;Acc:HGNC:3800]		\Aniridia;Dandy-Walker Syndrome;Deafness;Patent ductus arteriosus;Exophthalmos;Glaucoma;Hearing Loss, Partial;Sensorineural Hearing Loss (disorder);Atrial Septal Defects;Orbital separation excessive;Hypodontia;Nystagmus;Prostatic Neoplasms;Tetralogy of Fallot;Cataract;Ataxia, Spinocerebellar;Microdontia (disorder);Saddle nose;Rieger syndrome;Axenfeld anomaly (disorder);Glaucoma, Primary Open Angl…	Cytosol	GENCODE	Yes	forkhead box C1	p25.3
FOXE1	ENSG00000178919	2304	0.112487	-3.15216	0.00107195	0.0107667	down	6.55579	7.53636	6.684	6.6988	6.45976	7.09789	6.73774	6.98528	6.16604	5.78561	6.12515	6.81763	8.03292	7.317	7.54259	7.37702	7.41229	9	97853226	97856717	+	3491	ENST00000375123	ENSG00000178919	forkhead box E1 [Source:HGNC Symbol;Acc:HGNC:3806]		\Choanal Atresia;Cleft Palate;Congenital Hypothyroidism;Nodular Goiter;Head and Neck Neoplasms;Polyhydramnios;Mental Retardation;Follicular thyroid carcinoma;Papillary thyroid carcinoma;Cancer of Head and Neck;Bifid epiglottis;Low intelligence;Thyroid Agenesis;Mental deficiency;Poor school performance;Bamforth syndrome;Chronic noninfectious lymphadenopathy;Uranostaphyloschisis;Retrognathia;Intell…		GENCODE	Yes	forkhead box E1	q22.33
FOXE3	ENSG00000186790	2301	2.70553	1.43591	0.000169401	0.00338656	up	4.78463	3.34871	5.18611	5.37381	4.99906	4.25213	4.09783	5.02903	4.47807	4.96311	5.12915	4.33794	3.65199	3.94025	3.69812	2.99647	2.45675	1	47416285	47418052	+	1767	ENST00000335071	ENSG00000186790	forkhead box E3 [Source:HGNC Symbol;Acc:HGNC:3808]		\Aniridia;Aortic Valve Insufficiency;Chest Pain;Dyspnea, Paroxysmal;Cardiomegaly;Hypertensive disease;Left-Sided Heart Failure;Microphthalmos;Retinal Dysplasia;Dyspnea on exertion;Cutis marmorata;Irido-corneo-trabecular dysgenesis (disorder);Cystic medial necrosis of aorta;Corneal stromal opacities;Increase in blood pressure;Impaired left ventricular function;Loeys-Dietz Aortic Aneurysm Syndrome;…	Nucleus	GENCODE	Yes	forkhead box E3	p33
FOXJ1	ENSG00000129654	2302	6.0254	2.59106	0.00188393	0.0150747	up	7.96449	5.37343	7.31419	8.45797	7.89964	5.18345	7.59837	8.77911	8.98237	9.20209	7.79088	8.43683	3.6489	6.94074	5.20729	4.5982	6.47203	17	76136333	76141245	-	4912	ENST00000322957	ENSG00000129654	forkhead box J1 [Source:HGNC Symbol;Acc:HGNC:3816]		Allergic rhinitis (disorder)	Nucleus	GENCODE	Yes	forkhead box J1	q25.1
FOXL2	ENSG00000183770	668	0.393572	-1.3453	0.00152308	0.0132663	down	3.71095	4.86926	3.2607	3.53378	4.47112	3.60862	2.94852	3.89222	4.21088	3.85369	3.8204	3.50955	5.55597	4.44745	5.12261	4.73829	4.48199	3	138944224	138947137	-	2913	ENST00000330315	ENSG00000183770	forkhead box L2 [Source:HGNC Symbol;Acc:HGNC:1092]		\Blepharophimosis;Blepharoptosis;Colorectal Neoplasms;Hyperopia;Female infertility;Keloid;Premature Menopause;Microphthalmos;Nystagmus;Strabismus;hair abnormalities (non-specific);BLEPHAROPHIMOSIS, PTOSIS, AND EPICANTHUS INVERSUS (disorder);Byzanthine arch palate;Microcornea;Telecanthus;Corneal diameter decreased;Epicanthus inversus;Depressed nasal bridge;PREMATURE OVARIAN FAILURE 3 (disorder);Br…	Insoluble Fraction;Cell Membrane	GENCODE	Yes	forkhead box L2	q22.3
FOXRED2	ENSG00000100350	80020	4.18296	2.06452	0.000824026	0.00906098	up	12.8571	10.7925	12.2248	14.1409	12.3546	14.6549	12.4462	13.28	12.8323	11.5725	12.1391	12.9253	10.0056	10.471	10.5576	11.1978	11.7306	22	36487190	36507221	-	20031	ENST00000397224	ENSG00000100350	FAD dependent oxidoreductase domain containing 2 [Source:HGNC Symbol;Acc:HGNC:26264]			Ribosome;Nucleus;Cytoplasm;Insoluble Fraction;Cell Membrane	GENCODE		FAD dependent oxidoreductase domain containing 2	q12.3
FREM3	ENSG00000183090	166752	2.41004	1.26906	0.000130882	0.00287831	up	5.50113	4.23207	5.56541	6.144	4.68851	6.01526	5.35432	5.54916	5.89055	5.45756	4.74233	5.60417	4.61563	4.31069	3.85002	4.07931	4.30468	4	143577302	143700675	-	123373	ENST00000329798	ENSG00000183090	FRAS1 related extracellular matrix 3 [Source:HGNC Symbol;Acc:HGNC:25172]		Unipolar Depression;Major Depressive Disorder		GENCODE		FRAS1 related extracellular matrix 3	q31.21
FRG2C	ENSG00000172969	100288801	0.0886028	-3.4965	4.89998e-07	7.2852e-05	down	8.27911	10.8452	9.31274	7.30357	9.43979	7.13593	10.2282	8.81626	7.55129	7.04733	7.26379	8.69229	11.5764	10.2428	11.0603	10.6568	10.6897	3	75664328	75667220	+	2892	ENST00000308062	ENSG00000172969	FSHD region gene 2 family member C [Source:HGNC Symbol;Acc:HGNC:33626]			Nucleus;Cytoplasm	GENCODE		FSHD region gene 2 family member C	p12.3
FSD1L	ENSG00000106701	83856	0.396187	-1.33575	0.000300605	0.00480248	down	7.52636	8.54084	7.5746	7.74411	7.41687	8.17851	7.59897	8.11562	7.29017	6.76625	6.91747	7.66106	8.88864	8.38378	8.56274	8.38103	8.48801	9	105447796	105552433	+	104637	ENST00000481272	ENSG00000106701	fibronectin type III and SPRY domain containing 1 like [Source:HGNC Symbol;Acc:HGNC:13753]			Nucleus	GENCODE		fibronectin type III and SPRY domain containing 1 like	q31.2
FSIP1	ENSG00000150667	161835	0.396843	-1.33336	0.00176424	0.0144827	down	4.60775	5.98697	4.42652	5.03206	4.00798	5.50848	4.18117	5.45451	4.8617	4.4879	4.64883	3.46836	6.15005	6.13786	5.79933	6.00397	5.84365	15	39588357	39782841	-	194484	ENST00000350221	ENSG00000150667	fibrous sheath interacting protein 1 [Source:HGNC Symbol;Acc:HGNC:21674]				GENCODE		fibrous sheath interacting protein 1	q14
FSTL1	ENSG00000163430	11167	2.65497	1.40869	7.21797e-06	0.000421619	up	10.1146	8.70592	9.89552	9.88199	10.6183	10.362	9.87047	9.37812	10.1539	10.7497	10.2804	9.95561	8.77986	9.03844	8.52865	8.49057	8.69206	3	120392293	120450993	-	58700	ENST00000295633	ENSG00000163430	follistatin like 1 [Source:HGNC Symbol;Acc:HGNC:3972]		\Aortic Valve Insufficiency;Liver Cirrhosis, Experimental;Schizophrenia;Weight Gain;Acute kidney injury\	Ribosome	GENCODE		follistatin like 1	q13.33
FTO	ENSG00000140718	79068	2.25462	1.17288	0.000285965	0.00469933	up	9.17677	8.00389	9.69387	9.60172	8.9081	9.64566	9.14101	8.47974	9.35789	9.52388	8.4324	8.98344	8.0648	7.7542	7.6042	8.52591	8.07033	16	53701692	54158512	+	456820	ENST00000471389	ENSG00000140718	\FTO, alpha-ketoglutarate dependent dioxygenase [Source:HGNC Symbol;Acc:HGNC:24678]\		\Alcoholic Intoxication, Chronic;Body Weight;Mental Depression;Depressive disorder;Diabetes Mellitus, Non-Insulin-Dependent;melanoma;Obesity;Weight Gain;Mood Disorders;Mammary Neoplasms;Pediatric Obesity;Growth Retardation, Developmental Delay, Coarse Facies, And Early Death\	Nucleus;Cytoplasm;Insoluble Fraction;Cell Membrane	GENCODE		FTO alpha-ketoglutarate dependent dioxygenase	q12.2
FUCA1	ENSG00000179163	2517	2.18951	1.13061	0.000112662	0.00259345	up	13.7861	12.6555	13.9174	14.3142	13.3694	13.8178	13.4062	13.1626	13.7571	14.6343	13.825	13.6573	12.6835	12.7013	12.9161	12.4641	12.5125	1	23845077	23868290	-	23213	ENST00000374479	ENSG00000179163	alpha-L-fucosidase 1 [Source:HGNC Symbol;Acc:HGNC:4006]		\Angiokeratoma;Anhidrosis;Contracture;Contracture of joint;Corneal Opacity;Deafness;Epilepsy;Fucosidase Deficiency Disease;Hearing Loss, Partial;Cardiomegaly;Hepatomegaly;Hernia;Hyperhidrosis disorder;Orbital separation excessive;Hypothyroidism;Kyphosis deformity of spine;Macroglossia;Mental Retardation;Muscle hypotonia;Peripheral Neuropathy;Seizures;Severe mental retardation (I.Q. 20-34);Curvatu…	Endoplasmic reticulum;Ribosome	GENCODE		alpha-L-fucosidase 1	p36.11
FUNDC1	ENSG00000069509	139341	0.332646	-1.58794	9.24728e-05	0.00226244	down	7.8534	8.26082	7.78809	8.15625	7.74597	8.00266	7.71007	7.91034	7.73946	7.74885	7.83288	7.89944	8.41916	8.24246	8.45319	7.96948	8.2198	X	44523639	44542859	-	19220	ENST00000378045	ENSG00000069509	FUN14 domain containing 1 [Source:HGNC Symbol;Acc:HGNC:28746]			Ribosome;Cytoplasm	GENCODE		FUN14 domain containing 1	p11.3
FURIN	ENSG00000140564	5045	0.314801	-1.66749	0.000203673	0.00380699	down	9.32988	10.3473	9.27796	9.74307	9.12281	9.66654	9.52388	9.92608	9.17816	8.80413	8.75384	9.30234	10.9207	9.82369	10.4565	10.0811	10.4546	15	90868588	90883564	+	14976	ENST00000618099	ENSG00000140564	\furin, paired basic amino acid cleaving enzyme [Source:HGNC Symbol;Acc:HGNC:8568]\		\Animal Mammary Neoplasms;Mammary Neoplasms, Experimental\	Ribosome;Endoplasmic reticulum;Insoluble Fraction;Cell Membrane	GENCODE		furin, paired basic amino acid cleaving enzyme	q26.1
FUT2	ENSG00000176920	2524	0.407137	-1.29641	1.13067e-05	0.000556169	down	10.0178	13.0699	11.3058	9.18663	11.5925	8.89712	12.2428	10.5778	9.2969	8.15625	8.39826	10.5243	13.2602	12.6336	13.1695	13.1626	13.1234	19	48695971	48705951	+	9980	ENST00000425340	ENSG00000176920	fucosyltransferase 2 [Source:HGNC Symbol;Acc:HGNC:4013]		Crohn Disease;Caliciviridae Infections;VITAMIN B12 PLASMA LEVEL QUANTITATIVE TRAIT LOCUS 1	Nucleus;Cytoplasm	GENCODE		fucosyltransferase 2	q13.33
FUT9	ENSG00000172461	10690	2.61936	1.38921	0.00429075	0.0252981	up	6.98109	5.59188	7.31144	7.94934	5.84238	8.10426	6.56805	7.5846	7.32064	5.81117	5.90778	7.41129	5.46909	5.46383	5.66137	5.72832	5.63679	6	96015974	96215612	+	199638	ENST00000302103	ENSG00000172461	fucosyltransferase 9 [Source:HGNC Symbol;Acc:HGNC:4020]				GENCODE		fucosyltransferase 9	q16.1
FXYD5	ENSG00000089327	53827	0.0633753	-3.97994	0.000313611	0.0049302	down	2.80585	3.68254	3.03553	2.36206	3.25937	2.54397	2.57045	3.05549	2.62054	2.44709	3.09254	3.07141	3.88252	3.05702	3.72078	4.05146	3.7009	19	35154730	35169881	+	15151	ENST00000543307	ENSG00000089327	FXYD domain containing ion transport regulator 5 [Source:HGNC Symbol;Acc:HGNC:4029]		\Liver Cirrhosis, Experimental\	Ribosome;Cytoplasm	GENCODE		FXYD domain containing ion transport regulator 5	q13.12
FYB2	ENSG00000187889	199920	0.433293	-1.20659	0.00184889	0.0148899	down	8.81405	9.66528	8.95789	8.94469	8.80333	7.99572	8.92405	9.18111	8.83228	8.73812	8.75783	9.00551	9.86622	9.14389	9.54704	9.64267	10.1266	1	56718789	56819696	-	100907	ENST00000343433	ENSG00000187889	FYN binding protein 2 [Source:HGNC Symbol;Acc:HGNC:27295]			Nucleus	GENCODE		FYN binding protein 2	p32.2
FZD2	ENSG00000180340	2535	2.2101	1.14411	0.000972017	0.0100882	up	9.01534	7.87123	9.28771	9.37054	9.20666	7.89485	8.65052	9.29416	8.71648	9.07382	9.41314	9.24552	7.82057	8.74069	7.9365	7.43886	7.41951	17	44557484	44561262	+	3778	ENST00000315323	ENSG00000180340	frizzled class receptor 2 [Source:HGNC Symbol;Acc:HGNC:4040]		Colonic Neoplasms;Cryptorchidism;Orbital separation excessive;Frontal bossing;Congenital hypoplasia of penis;Bifid scrotum;Small nose;Short upper arms;Depressed nasal bridge;Short first metacarpals;Short nose;Malar flattening;Long philtrum;Rhizomelia;Omodysplasia 2;Depressed nasal root/bridge;Concave bridge of nose;Hypotrophic malar bone	Nucleous	GENCODE		frizzled class receptor 2	q21.31
FZD8	ENSG00000177283	8325	2.61841	1.38869	9.72801e-05	0.00234627	up	9.80383	8.41513	9.76821	9.44331	9.88322	8.80494	9.59259	10.2091	9.7048	10.3328	10.1879	10.1114	7.99248	8.41696	8.77582	7.92205	8.96836	10	35638247	35642296	-	4049	ENST00000374694	ENSG00000177283	frizzled class receptor 8 [Source:HGNC Symbol;Acc:HGNC:4046]		\Liver Cirrhosis, Experimental\	Endoplasmic reticulum;Nucleous	GENCODE		frizzled class receptor 8	p11.21
GAA	ENSG00000171298	2548	0.433303	-1.20655	0.000111951	0.00258343	down	5.2	6.18945	4.94979	5.27886	5.19784	5.88034	4.82247	5.3029	4.71702	5.50037	5.64116	4.70924	6.74088	6.32658	6.07239	5.94368	5.86369	17	80101556	80119881	+	18325	ENST00000302262	ENSG00000171298	\glucosidase alpha, acid [Source:HGNC Symbol;Acc:HGNC:4065]\		\Hypertrophic Cardiomyopathy;Deafness;Dyspnea;Fever;Membranous glomerulonephritis;Glycogen storage disease type II;Hearing Loss, Partial;Cardiomegaly;Hepatomegaly;Macroglossia;Muscle hypotonia;Respiratory Insufficiency;Respiratory Paralysis;Splenomegaly;Wolff-Parkinson-White Syndrome;Left Ventricular Hypertrophy;Elevated creatine kinase;Proximal muscle weakness;Absent reflex;Creatine phosphokinas…	Endoplasmic reticulum;Nucleus;Nucleous	GENCODE		alpha glucosidase	q25.3
GAB4	ENSG00000215568	128954	0.361057	-1.4697	6.35047e-05	0.00176904	down	3.59211	4.92722	3.24483	3.33835	4.27834	2.54397	4.25432	3.80699	3.12659	3.3809	3.75898	4.18782	5.41988	4.54144	5.10187	5.11036	4.46256	22	16961936	17008222	-	46286	ENST00000400588	ENSG00000215568	GRB2 associated binding protein family member 4 [Source:HGNC Symbol;Acc:HGNC:18325]			Cell Membrane	GENCODE		GRB2 associated binding protein family member 4	q11.1
GABARAPL1	ENSG00000139112	23710	2.63261	1.39649	0.00153175	0.0133232	up	8.14732	6.75083	7.91703	9.09392	7.21487	9.19918	7.09611	8.92919	8.34153	7.56695	7.70852	8.40592	6.81318	6.85138	6.729	6.66897	6.6916	12	10212458	10223128	+	10670	ENST00000266458	ENSG00000139112	GABA type A receptor associated protein like 1 [Source:HGNC Symbol;Acc:HGNC:4068]			Cytosol;Ribosome;Insoluble Fraction	GENCODE		GABA type A receptor associated protein like 1	p13.2
GABRA6	ENSG00000145863	2559	0.447739	-1.15927	0.00211428	0.0161967	down	12.8535	14.2596	13.7545	12.2417	13.5921	12.3051	13.3779	12.8545	12.2608	12.2225	12.8184	13.1076	14.2394	13.5392	14.4066	14.7857	14.3271	5	161547063	161702593	+	155530	ENST00000274545	ENSG00000145863	gamma-aminobutyric acid type A receptor alpha6 subunit [Source:HGNC Symbol;Acc:HGNC:4080]		\Alcoholic Intoxication, Chronic;Mental Depression;Depressive disorder;Schizophrenia;Mood Disorders;Infarction, Middle Cerebral Artery\		GENCODE		gamma-aminobutyric acid type A receptor subunit alpha6	q34
GABRE	ENSG00000102287	2564	0.293701	-1.76758	0.000288986	0.00471356	down	2.98523	4.07182	2.93886	3.05245	3.16253	2.54397	3.34174	3.71877	2.85668	2.44709	2.44703	3.34322	3.96983	4.23394	3.4696	4.64961	4.03612	X	151953124	151974680	-	21556	ENST00000370328	ENSG00000102287	gamma-aminobutyric acid type A receptor epsilon subunit [Source:HGNC Symbol;Acc:HGNC:4085]			Cytosol;Nucleus;Chromatin;Insoluble Fraction	GENCODE		gamma-aminobutyric acid type A receptor subunit epsilon	q28
GALE	ENSG00000117308	2582	0.392956	-1.34756	0.000938505	0.00987732	down	7.59691	10.4941	8.5803	5.90732	8.49637	6.70893	9.22082	8.80333	7.13735	6.31876	5.89379	8.90214	11.1714	10.1106	10.1724	10.2889	10.7274	1	23795599	23800781	-	5182	ENST00000617979	ENSG00000117308	UDP-galactose-4-epimerase [Source:HGNC Symbol;Acc:HGNC:4116]		Galactosemias;Sensorineural Hearing Loss (disorder);Hepatomegaly;Icterus;Language Delay;Mental Retardation;Muscle hypotonia;Splenomegaly;Vomiting;Failure to gain weight;Speech impairment;Aminoaciduria;Speech Delay;Galactosuria;Low intelligence;Delayed speech and language development;Global developmental delay;UDPglucose 4-epimerase deficiency disease;Mental deficiency;Gross motor development dela…	Cytosol;Ribosome	GENCODE		UDP-galactose-4-epimerase	p36.11
GALNT18	ENSG00000110328	374378	0.162372	-2.62262	5.797e-10	1.548e-06	down	9.79955	12.7753	10.2387	8.81573	9.14007	8.18276	12.641	9.55586	10.7897	9.65941	8.85062	10.1216	11.5995	13.7919	12.1345	13.4837	12.867	11	11270877	11622005	-	351128	ENST00000227756	ENSG00000110328	polypeptide N-acetylgalactosaminyltransferase 18 [Source:HGNC Symbol;Acc:HGNC:30488]				GENCODE		polypeptide N-acetylgalactosaminyltransferase 18	p15.4
GAN	ENSG00000261609	8139	0.422531	-1.24287	0.0091399	0.041196	down	7.78489	8.92867	7.63736	8.49587	7.39318	8.66305	7.83163	7.79792	7.77667	6.99092	7.23314	8.02912	9.2495	8.72322	8.93923	8.96253	8.76888	16	81314944	81390809	+	75865	ENST00000568107	ENSG00000261609	gigaxonin [Source:HGNC Symbol;Acc:HGNC:4137]		\Congenital clubfoot;Dysarthria;Flatfoot;Hand deformities;Mental Retardation;Muscle Spasticity;Nystagmus;Peripheral Neuropathy;Spastic Paraplegia;Curvature of spine;Hyperreflexia;Proximal muscle weakness;Gait, Unsteady;Pyramidal sign;Absent reflex;Reflex, Deep Tendon, Absent;Acquired flat foot;Absent tendon reflex;Difficulty walking;Wooly hair;Bell Palsy;Low intelligence;Facial Paresis;Distal mus…	Ribosome;Cytosol;Insoluble Fraction	GENCODE		gigaxonin	q23.2
GATA3	ENSG00000107485	2625	0.481815	-1.05345	0.00344786	0.0220146	down	8.3772	9.6811	8.75988	8.0049	8.79246	6.85004	8.68897	8.56331	8.34777	8.90101	8.12791	8.73578	9.68961	9.59696	9.67134	9.79909	9.64849	10	8045378	8075198	+	29820	ENST00000379328	ENSG00000107485	GATA binding protein 3 [Source:HGNC Symbol;Acc:HGNC:4172]		\Rheumatoid Arthritis;Sensorineural Hearing Loss (disorder);Hodgkin Disease;Hypoparathyroidism;Inflammation;Precursor B-Cell Lymphoblastic Leukemia-Lymphoma;Adult T-Cell Lymphoma/Leukemia;Animal Mammary Neoplasms;Mammary Neoplasms, Experimental;Nephrotic Syndrome;Thickening of glomerular basement membrane;Progressive renal failure;Chronic Kidney Diseases;RENAL ADYSPLASIA;Barakat syndrome;Renal dy…	Cytosol	GENCODE	Yes	GATA binding protein 3	p14
GBA	ENSG00000262446	2629	0.0860731	-3.53829	6.44959e-05	0.00178074	down	8.16941	9.88313	8.82118	6.9804	9.21245	7.33333	9.09315	8.71369	7.62327	8.30508	7.39966	8.21187	9.84346	10.2091	9.74102	10.0086	9.6134	CHR_HSCHR1_2_CTG31	155249852	155260266	-	10414	ENST00000327247	ENSG00000177628	glucosylceramidase beta [Source:HGNC Symbol;Acc:HGNC:4177]		\Abdominal Pain;Anemia;Anorexia;Apnea;Arthrogryposis;Ascites;Cerebellar Ataxia;Contracture;Contracture of joint;Coughing;Deafness;Deglutition Disorders;Depressive disorder;Dyspnea;Dystonia;Ecchymosis;Ectropion;Epilepsy;Epilepsies, Myoclonic;Epistaxis;Esotropia;Fatigue;Fetal Growth Retardation;Pathological fracture;Gaucher Disease;Gingival Hemorrhage;Hearing Loss, Partial;Cardiomegaly;Hepatomegaly…	Cytosol;Ribosome;Insoluble Fraction	GENCODE		glucosylceramidase beta
GBA	ENSG00000177628	2629	0.0860731	-3.53829	6.44959e-05	0.00178074	down	8.16941	9.88313	8.82118	6.9804	9.21245	7.33333	9.09315	8.71369	7.62327	8.30508	7.39966	8.21187	9.84346	10.2091	9.74102	10.0086	9.6134	1	155234452	155244699	-	10247	ENST00000327247	ENSG00000177628	glucosylceramidase beta [Source:HGNC Symbol;Acc:HGNC:4177]		\Abdominal Pain;Anemia;Anorexia;Apnea;Arthrogryposis;Ascites;Cerebellar Ataxia;Contracture;Contracture of joint;Coughing;Deafness;Deglutition Disorders;Depressive disorder;Dyspnea;Dystonia;Ecchymosis;Ectropion;Epilepsy;Epilepsies, Myoclonic;Epistaxis;Esotropia;Fatigue;Fetal Growth Retardation;Pathological fracture;Gaucher Disease;Gingival Hemorrhage;Hearing Loss, Partial;Cardiomegaly;Hepatomegaly…	Cytosol;Ribosome;Insoluble Fraction	GENCODE		glucosylceramidase beta	q22
GBF1	ENSG00000107862	8729	0.309405	-1.69243	7.59723e-05	0.00197782	down	5.02928	5.90748	5.48132	4.81693	5.08893	4.9962	5.36954	5.41007	4.65313	4.41611	4.56395	5.4966	6.00176	5.83615	5.68935	5.96007	6.05008	10	102245371	102382899	+	137528	ENST00000369983	ENSG00000107862	golgi brefeldin A resistant guanine nucleotide exchange factor 1 [Source:HGNC Symbol;Acc:HGNC:4181]			Nucleus;Cytosol;Chromatin;Insoluble Fraction	GENCODE		golgi brefeldin A resistant guanine nucleotide exchange factor 1	q24.32
GBP3	ENSG00000117226	2635	2.348	1.23143	0.00645503	0.0329669	up	6.87354	5.64211	7.23552	6.8146	7.36612	5.81981	6.75077	5.98107	7.21266	8.31601	7.02424	6.21462	5.20077	6.51711	5.92048	5.19172	5.38047	1	89006679	89022894	-	16215	ENST00000370481	ENSG00000117226	guanylate binding protein 3 [Source:HGNC Symbol;Acc:HGNC:4184]			Ribosome	GENCODE		guanylate binding protein 3	p22.2
GCA	ENSG00000115271	25801	2.90653	1.5393	0.00387563	0.0235971	up	7.47814	5.93884	7.76734	8.57953	6.35971	8.72289	6.87963	8.26445	7.82881	6.11666	6.52068	7.74172	6.14324	5.89313	5.48602	6.20559	5.96623	2	162318840	162371595	+	52755	ENST00000437150	ENSG00000115271	grancalcin [Source:HGNC Symbol;Acc:HGNC:15990]			Ribosome;Insoluble Fraction	GENCODE		grancalcin	q24.2
GCC1	ENSG00000179562	79571	0.399992	-1.32196	4.90546e-05	0.00148611	down	5.87563	6.80223	6.09261	6.07426	5.39422	6.50484	5.48707	6.28498	6.13719	5.45122	5.36842	5.96152	7.08545	6.95445	6.55651	6.70996	6.70475	7	127580628	127593611	-	12983	ENST00000321407	ENSG00000179562	GRIP and coiled-coil domain containing 1 [Source:HGNC Symbol;Acc:HGNC:19095]		Marijuana Abuse;Phencyclidine Abuse;Cocaine-Related Disorders	Ribosome;Cytosol;Insoluble Fraction;Cell Membrane	GENCODE		GRIP and coiled-coil domain containing 1	q32.1
GCDH	ENSG00000105607	2639	0.495008	-1.01448	0.000430734	0.00602641	down	2.66014	3.80093	2.93757	2.36206	2.39442	2.54397	2.47675	3.50202	3.15921	2.44709	2.44703	2.33133	3.91033	4.19414	2.86273	4.16451	3.87296	19	12891160	12914207	+	23047	ENST00000222214	ENSG00000105607	glutaryl-CoA dehydrogenase [Source:HGNC Symbol;Acc:HGNC:4189]		\Dyskinetic syndrome;Dystonia;Extrapyramidal Disorders;Hepatomegaly;Hypoglycemia;Ketosis;Little's Disease;Muscle hypotonia;Muscle Rigidity;Muscle Spasticity;Vomiting;Choreoathetosis;Encephalopathies;Opisthotonus;Ketonuria;Metabolic acidosis;Failure to gain weight;Extrapyramidal sign;Choreoathetoid movements;Ketonemia;Congenital anomaly of face;Glutaric aciduria;Glutaric aciduria, type 1;Dysmorphi…	Ribosome;Nucleous	GENCODE		glutaryl-CoA dehydrogenase	p13.13
GCKR	ENSG00000084734	2646	0.219933	-2.18487	1.2775e-06	0.000131928	down	5.82512	6.82705	5.77157	5.55597	5.5388	6.45219	6.23596	6.20007	6.0985	4.97238	5.40507	6.02065	7.11036	6.59499	6.71994	6.83382	6.87613	2	27496839	27523684	+	26845	ENST00000264717	ENSG00000084734	glucokinase regulator [Source:HGNC Symbol;Acc:HGNC:4196]		\Diabetes Mellitus, Non-Insulin-Dependent;Hypertriglyceridemia\	Nucleus	GENCODE		glucokinase regulator	p23.3
GCNT3	ENSG00000140297	9245	5.50701	2.46127	0.00106011	0.0107042	up	6.89441	4.43314	6.81306	7.80761	5.96574	9.20666	6.60283	7.37767	7.39278	4.73283	5.70382	7.34113	3.71212	4.38797	4.51247	4.39843	5.15472	15	59594875	59640239	+	45364	ENST00000396065	ENSG00000140297	\glucosaminyl (N-acetyl) transferase 3, mucin type [Source:HGNC Symbol;Acc:HGNC:4205]\				GENCODE		glucosaminyl (N-acetyl) transferase 3, mucin type	q22.2
GCSAML	ENSG00000169224	148823	2.27385	1.18513	0.00963854	0.0426625	up	5.16444	3.97931	5.50877	5.59948	3.93738	6.2257	5.36052	5.39953	5.71302	3.96861	4.25005	5.6814	4.32418	3.94434	4.07807	4.29554	3.25441	1	247507058	247577690	+	70632	ENST00000536561	ENSG00000169224	germinal center associated signaling and motility like [Source:HGNC Symbol;Acc:HGNC:29583]				GENCODE		germinal center associated signaling and motility like	q44
GDF7	ENSG00000143869	151449	3.32265	1.73233	0.00236807	0.0173941	up	9.75095	8.01861	10.0987	9.53698	10.5509	8.77541	9.88549	8.28159	9.49309	10.6754	9.81679	10.3952	8.19235	8.28212	9.36526	7.57588	6.67745	2	20667144	20679243	+	12099	ENST00000272224	ENSG00000143869	growth differentiation factor 7 [Source:HGNC Symbol;Acc:HGNC:4222]			Nucleus	GENCODE		growth differentiation factor 7	p24.1
GFAP	ENSG00000131095	2670	0.374448	-1.41716	0.00058902	0.00725771	down	8.95899	10.6806	8.70965	9.24552	8.70165	10.6204	9.06509	9.54063	8.91239	7.60436	8.23871	8.95144	11.1316	10.7281	10.4613	10.4387	10.6433	17	44903159	44916937	-	13778	ENST00000638281	ENSG00000131095	glial fibrillary acidic protein [Source:HGNC Symbol;Acc:HGNC:4235]		\Alcoholic Intoxication, Chronic;Amyotrophic Lateral Sclerosis;Bipolar Disorder;Cerebellar Ataxia;Mental Depression;Depressive disorder;Epilepsy;Gliosis;Hydrocephalus;Hyperalgesia;Muscle Spasticity;nervous system disorder;Neuromyelitis Optica;Parkinson Disease;Peripheral Neuropathy;Schizophrenia;Seizures;Spina Bifida Cystica;Trigeminal Neuralgia;Unipolar Depression;Alexander Disease;Lewy Body Dis…	Endoplasmic reticulum	GENCODE		glial fibrillary acidic protein	q21.31
GGT1	ENSG00000100031	2678	0.304519	-1.71539	1.736e-05	0.000735918	down	6.81987	8.30611	7.388	6.79902	6.50906	6.44408	7.70089	7.49863	6.87162	5.68636	5.85825	7.44274	8.46395	8.28464	8.42355	8.10762	8.25078	22	24594811	24629005	+	34194	ENST00000400382	ENSG00000100031	gamma-glutamyltransferase 1 [Source:HGNC Symbol;Acc:HGNC:4250]		\Alcoholic Intoxication, Chronic;Liver diseases;Animal Mammary Neoplasms;Mammary Neoplasms, Experimental;Myocardial Infarction;Periodontitis;Prostatic Neoplasms;gamma-Glutamyltransferase deficiency\	Nucleus;Nucleous	GENCODE		gamma-glutamyltransferase 1	q11.23
GGT6	ENSG00000167741	124975	0.0318721	-4.97156	0.00017126	0.00341279	down	2.77762	3.73126	2.84341	2.57681	3.47929	2.54397	3.14992	2.65864	2.8611	2.44709	2.44703	2.76893	3.9092	3.31882	3.64353	3.33753	4.4472	17	4556927	4560818	-	3891	ENST00000381550	ENSG00000167741	gamma-glutamyltransferase 6 [Source:HGNC Symbol;Acc:HGNC:26891]			Ribosome	GENCODE		gamma-glutamyltransferase 6	p13.2
GH2	ENSG00000136487	2689	0.382512	-1.38642	4.76588e-06	0.000320042	down	17.4065	17.5602	17.3743	17.4068	17.2988	17.4969	17.3914	17.3491	17.3962	17.5183	17.3545	17.4786	17.5406	17.5218	17.5714	17.5902	17.5767	17	63880215	63881944	-	1729	ENST00000449787	ENSG00000136487	growth hormone 2 [Source:HGNC Symbol;Acc:HGNC:4262]		Russell-Silver syndrome		GENCODE		growth hormone 2	q23.3
GHRL	ENSG00000157017	51738	2.62405	1.3918	0.00818714	0.0382681	up	9.08745	7.69565	8.70165	8.76888	9.20244	8.09772	8.41604	9.24914	8.41866	9.53654	11.5042	8.97918	7.86547	7.13288	7.91703	7.86259	7.70028	3	10285666	10292947	-	7281	ENST00000335542	ENSG00000157017	ghrelin and obestatin prepropeptide [Source:HGNC Symbol;Acc:HGNC:18129]		Adenocarcinoma;Cachexia;Colitis;Ulcerative Colitis;Depressive disorder;Esophageal Neoplasms;Heart failure;Nerve Degeneration;Neural Tube Defects;Obesity;Reperfusion Injury;Schizophrenia;Seizures;Gastric ulcer;Weight Gain;Cocaine-Related Disorders;heavy drinking	Nucleus	GENCODE		ghrelin and obestatin prepropeptide	p25.3
GINS2	ENSG00000131153	51659	2.63757	1.39921	0.000714027	0.00824755	up	6.29164	4.89243	5.87148	6.52106	6.56261	6.49229	6.87751	5.9456	5.06448	6.79681	6.05458	6.73002	4.24028	5.54664	4.6593	4.44809	5.56786	16	85676198	85690073	-	13875	ENST00000253462	ENSG00000131153	GINS complex subunit 2 [Source:HGNC Symbol;Acc:HGNC:24575]		Adenoid Cystic Carcinoma;Salivary Gland Neoplasms	Ribosome;Cytoplasm	GENCODE		GINS complex subunit 2	q24.1
GJA9	ENSG00000131233	81025	2.28037	1.18927	0.00778874	0.0369136	up	6.10654	4.91727	5.77399	6.92192	5.41727	7.53726	5.08929	6.62431	6.53674	5.69966	5.72749	5.73745	4.523	4.85453	4.54945	4.91614	5.74322	1	38874069	38881587	-	7518	ENST00000360786	ENSG00000131233	gap junction protein alpha 9 [Source:HGNC Symbol;Acc:HGNC:19155]				GENCODE		gap junction protein alpha 9	p34.3
GJB6	ENSG00000121742	10804	0.227966	-2.13311	4.19681e-06	0.000294974	down	5.67467	6.4475	5.68962	5.42716	5.97617	5.59971	5.64389	5.36117	5.43241	6.34015	6.0424	5.23397	6.25938	6.66331	6.49496	6.26186	6.55797	13	20221962	20232365	-	10403	ENST00000356192	ENSG00000121742	gap junction protein beta 6 [Source:HGNC Symbol;Acc:HGNC:4288]		\Alopecia;Blepharitis;Conjunctivitis;Deafness;Ectodermal Dysplasia;Flushing;Hearing Loss, Partial;Conductive hearing loss;Sensorineural Hearing Loss (disorder);Hypohidrosis;Hypotrichosis;Ichthyoses;Keratitis;Palmoplantar Keratosis;Leukoplakia, Oral;Skin Ulcer;Strabismus;Fissured tongue;Tooth Abnormalities;Erythema;Low Vision;Corneal Neovascularization;Photophobia;Onycholysis;Cataract;Hidrotic Ect…		GENCODE		gap junction protein beta 6	q12.11
GLDC	ENSG00000178445	2731	0.341265	-1.55104	0.000780495	0.00873624	down	10.5362	13.2182	11.544	9.82687	11.544	9.45306	12.403	11.5725	9.62794	8.55333	9.63054	11.207	13.5094	12.738	13.442	13.3091	13.0925	9	6532467	6645729	-	113262	ENST00000321612	ENSG00000178445	glycine decarboxylase [Source:HGNC Symbol;Acc:HGNC:4313]		Aggressive behavior;Epilepsy;Hiccup;Impulsive Behavior;Lethargy;Mental Retardation;Muscle hypotonia;Myoclonus;Seizures;Encephalopathies;Hyperreflexia;Agenesis of corpus callosum;Hyperglycinemia;Glycinuria;Low intelligence;Hyperactive behavior;Physical aggression;HYPERGLYCINURIA (disorder);Recurrent singultus;Nonketotic Hyperglycinemia;Mental deficiency;Aggressive reaction;Poor school performance;…	Cytosol	GENCODE		glycine decarboxylase	p24.1
GLI2	ENSG00000074047	2736	2.29656	1.19948	0.00249381	0.0179631	up	7.15603	5.95655	7.21582	7.77899	7.22039	5.78047	6.81232	6.70905	7.54462	7.84497	7.54188	7.11178	5.47216	6.78292	5.90557	5.56377	6.05834	2	120735623	120992653	+	257030	ENST00000452319	ENSG00000074047	GLI family zinc finger 2 [Source:HGNC Symbol;Acc:HGNC:4318]		\Alcoholic Intoxication, Chronic;Anophthalmos;Basal Cell Nevus Syndrome;Basal cell carcinoma;Cryptorchidism;Epilepsy;Fatigue;Hydrocephalus;Hypoglycemia;Hypopituitarism;Hypotension;Infertility;Acute Promyelocytic Leukemia;Malocclusion;Microphthalmos;Osteopenia;Seizures;Skin Neoplasms;Holoprosencephaly;Macrotia;Hypoplasia of the maxilla;Small testicle;Panhypopituitarism;Congenital hypoplasia of pen…	Endoplasmic reticulum;Nucleus	GENCODE	Yes	GLI family zinc finger 2	q14.2
GLO1	ENSG00000124767	2739	0.429288	-1.21998	0.00181009	0.0147105	down	4.72637	5.68876	4.61138	4.35579	4.65308	5.86401	4.9808	4.50968	4.55743	4.50366	4.43318	4.79472	5.63655	5.93299	5.8428	5.60124	5.43023	6	38675925	38703145	-	27220	ENST00000373365	ENSG00000124767	glyoxalase I [Source:HGNC Symbol;Acc:HGNC:4323]		Anxiety Disorders;Autistic Disorder;Bipolar Disorder;Mental Depression;Depressive disorder;melanoma;Schizophrenia;Squamous cell carcinoma of esophagus	Cytosol;Ribosome;Cytoplasm	GENCODE		glyoxalase I	p21.2
GLS2	ENSG00000135423	27165	0.32769	-1.6096	2.39334e-05	0.000935905	down	7.51337	8.34827	7.65459	7.34038	7.52843	7.65373	7.91194	7.92065	7.27218	6.68573	7.47639	7.68968	8.68994	8.01464	8.21187	8.44584	8.37905	12	56470944	56488414	-	17470	ENST00000311966	ENSG00000135423	glutaminase 2 [Source:HGNC Symbol;Acc:HGNC:29570]		\Liver Cirrhosis, Experimental;Schizophrenia\	Nucleus	GENCODE		glutaminase 2	q13.3
GLTPD2	ENSG00000182327	388323	0.312278	-1.6791	1.34904e-05	0.000625713	down	11.4858	14.6193	12.4775	10.3525	12.6622	9.64704	13.5662	12.8631	10.8537	9.48742	10.3986	12.5497	14.8927	14.4193	14.7522	14.4895	14.5426	17	4788964	4790589	+	1625	ENST00000331264	ENSG00000182327	glycolipid transfer protein domain containing 2 [Source:HGNC Symbol;Acc:HGNC:33756]				GENCODE		glycolipid transfer protein domain containing 2	p13.2
GNB2	ENSG00000172354	2783	0.386197	-1.37259	0.000375457	0.00551733	down	8.93122	9.68776	9.47917	8.52179	8.83515	8.48851	9.25213	8.83484	8.65412	8.92376	9.10424	9.21853	9.65244	9.75397	9.53109	9.46662	10.0347	7	100673567	100679174	+	5607	ENST00000303210	ENSG00000172354	G protein subunit beta 2 [Source:HGNC Symbol;Acc:HGNC:4398]			Cytosol;Ribosome	GENCODE		G protein subunit beta 2	q22.1
GNB5	ENSG00000069966	10681	0.351308	-1.50919	2.31529e-05	0.000918558	down	9.40061	10.3176	9.73818	9.1619	9.43111	8.97059	10.0703	9.85282	9.12237	8.87643	9.14809	9.63438	10.7294	10.1009	10.3573	10.1923	10.208	15	52115100	52191392	-	76292	ENST00000261837	ENSG00000069966	G protein subunit beta 5 [Source:HGNC Symbol;Acc:HGNC:4401]				GENCODE		G protein subunit beta 5	q21.2
GNG10	ENSG00000242616	2790	0.406791	-1.29764	0.000465779	0.00631654	down	6.83365	7.98326	7.35996	6.34497	6.77592	5.97483	7.68222	7.15657	6.66592	6.54832	6.43849	7.38928	7.91587	7.97	8.07699	8.12515	7.82831	9	111661605	111670226	+	8621	ENST00000374293	ENSG00000242616	G protein subunit gamma 10 [Source:HGNC Symbol;Acc:HGNC:4402]			Cytosol;Cytoplasm	GENCODE		G protein subunit gamma 10	q31.3
GNG3	ENSG00000162188	2785	2.09848	1.06934	0.0048252	0.0273325	up	5.61464	4.5453	5.99263	5.1099	5.95073	4.4594	4.83913	5.75984	6.33723	6.21881	6.25837	5.22037	4.27137	4.50138	4.5982	4.3105	5.04504	11	62707676	62709201	+	1525	ENST00000294117	ENSG00000162188	G protein subunit gamma 3 [Source:HGNC Symbol;Acc:HGNC:4405]				GENCODE		G protein subunit gamma 3	q12.3
GNG4	ENSG00000282972	2786	0.161281	-2.63235	0.00564293	0.0302202	down	7.29279	7.80046	7.20536	6.99626	7.3497	7.2797	7.81636	7.27238	7.14647	7.26718	7.38275	7.21175	7.6467	7.84722	7.615	7.85576	8.0376	CHR_HSCHR1_5_CTG32_1	235551476	235650754	-	99278	ENST00000391854	ENSG00000168243	G protein subunit gamma 4 [Source:HGNC Symbol;Acc:HGNC:4407]			Cytoplasm	GENCODE		G protein subunit gamma 4
GNG4	ENSG00000168243	2786	0.161281	-2.63235	0.00564293	0.0302202	down	7.29279	7.80046	7.20536	6.99626	7.3497	7.2797	7.81636	7.27238	7.14647	7.26718	7.38275	7.21175	7.6467	7.84722	7.615	7.85576	8.0376	1	235547685	235650754	-	103069	ENST00000391854	ENSG00000168243	G protein subunit gamma 4 [Source:HGNC Symbol;Acc:HGNC:4407]			Cytoplasm	GENCODE		G protein subunit gamma 4	q42.3
GNGT2	ENSG00000167083	2793	2.9166	1.54429	0.00702616	0.0347718	up	8.01962	6.47534	8.23155	7.7288	8.47775	8.16047	6.74726	7.34882	7.90629	10.2571	8.18721	7.15101	7.45717	5.92499	6.5765	6.69417	5.72386	17	49202791	49210574	-	7783	ENST00000511277	ENSG00000167083	G protein subunit gamma transducin 2 [Source:HGNC Symbol;Acc:HGNC:4412]		\Liver Cirrhosis, Experimental\	Cytoplasm	GENCODE		G protein subunit gamma transducin 2	q21.32
GOLGA3	ENSG00000090615	2802	0.45842	-1.12526	4.46104e-05	0.00140617	down	8.22092	10.3503	8.32271	7.62017	8.63768	8.41765	10.2394	8.47944	7.64872	7.00791	7.49404	8.34153	10.3194	9.30736	10.159	11.4013	10.5644	12	132768902	132829143	-	60241	ENST00000204726	ENSG00000090615	golgin A3 [Source:HGNC Symbol;Acc:HGNC:4426]			Cytosol;Nucleus;Ribosome;Cytoplasm	GENCODE		golgin A3	q24.33
GOLGA7B	ENSG00000155265	401647	0.225509	-2.14874	0.00048852	0.00649461	down	9.38433	12.4862	10.4046	7.99735	10.8156	7.6327	11.3035	10.623	8.85189	7.77192	7.94958	10.4931	12.7585	12.0858	12.8124	12.3346	12.4397	10	97849843	97871580	+	21737	ENST00000370602	ENSG00000155265	golgin A7 family member B [Source:HGNC Symbol;Acc:HGNC:31668]			Endoplasmic reticulum	GENCODE		golgin A7 family member B	q24.2
GOLGA8T	ENSG00000284076	653075	0.439979	-1.18449	0.00010857	0.00252725	down	4.79772	5.85221	5.35625	4.13776	4.8638	4.65344	5.17091	5.30867	4.73211	3.87864	4.82554	5.0501	6.01629	5.85674	5.95702	5.97343	5.45756	CHR_HSCHR15_6_CTG8	30135046	30148832	+	13786	uc021sha.1	ENSG00000261247	\Homo sapiens golgin A8 family, member T (GOLGA8T), non-coding RNA.\			Nucleus	knownGene		golgin A8 family member T
GOLGA8T	ENSG00000261247	653075	0.439979	-1.18449	0.00010857	0.00252725	down	4.79772	5.85221	5.35625	4.13776	4.8638	4.65344	5.17091	5.30867	4.73211	3.87864	4.82554	5.0501	6.01629	5.85674	5.95702	5.97343	5.45756	15	30135051	30148748	+	13697	uc021sha.1	ENSG00000261247	\Homo sapiens golgin A8 family, member T (GOLGA8T), non-coding RNA.\			Nucleus	knownGene		golgin A8 family member T	q13.2
GOLGA8T	ENSG00000284076	653125	0.439979	-1.18449	0.00010857	0.00252725	down	4.79772	5.85221	5.35625	4.13776	4.8638	4.65344	5.17091	5.30867	4.73211	3.87864	4.82554	5.0501	6.01629	5.85674	5.95702	5.97343	5.45756	CHR_HSCHR15_6_CTG8	30135046	30148832	+	13786	uc021sha.1	ENSG00000261247	\Homo sapiens golgin A8 family, member T (GOLGA8T), non-coding RNA.\			Nucleus	knownGene		golgin A8 family member K
GOLGA8T	ENSG00000261247	653125	0.439979	-1.18449	0.00010857	0.00252725	down	4.79772	5.85221	5.35625	4.13776	4.8638	4.65344	5.17091	5.30867	4.73211	3.87864	4.82554	5.0501	6.01629	5.85674	5.95702	5.97343	5.45756	15	30135051	30148748	+	13697	uc021sha.1	ENSG00000261247	\Homo sapiens golgin A8 family, member T (GOLGA8T), non-coding RNA.\			Nucleus	knownGene		golgin A8 family member K	q13.2
GOLM1	ENSG00000135052	51280	0.459742	-1.1211	0.000126928	0.00282444	down	7.50432	10.1512	8.52644	6.4175	7.24169	7.33058	9.09158	9.16016	7.04484	5.91868	6.25339	8.05833	10.3698	8.98794	11.0674	10.03	10.3011	9	86026146	86100173	-	74027	ENST00000388712	ENSG00000135052	golgi membrane protein 1 [Source:HGNC Symbol;Acc:HGNC:15451]			Ribosome;Nucleus;Cytoplasm;Cytosol	GENCODE		golgi membrane protein 1	q21.33
GOLPH3	ENSG00000113384	64083	0.247125	-2.01669	0.000304929	0.00483028	down	4.74114	5.44623	4.33806	4.46195	5.14946	4.75641	5.28413	4.50181	4.83592	4.58609	4.64159	4.856	5.49253	5.2695	5.45573	5.21459	5.79881	5	32124716	32174319	-	49603	ENST00000265070	ENSG00000113384	golgi phosphoprotein 3 [Source:HGNC Symbol;Acc:HGNC:15452]			Ribosome;Cytosol;Cytoplasm	GENCODE		golgi phosphoprotein 3	p13.3
GOSR1	ENSG00000108587	9527	0.236533	-2.07989	0.000227404	0.00407161	down	6.86352	7.92604	6.76123	6.58631	6.8499	7.84404	7.28365	7.1264	6.71141	6.1086	6.37553	6.98816	7.84059	8.10698	7.65287	8.19567	7.83411	17	30477362	30527592	+	50230	ENST00000225724	ENSG00000108587	golgi SNAP receptor complex member 1 [Source:HGNC Symbol;Acc:HGNC:4430]			Ribosome;Nucleus;Cytoplasm;Cytosol;Insoluble Fraction	GENCODE		golgi SNAP receptor complex member 1	q11.2
GP2	ENSG00000169347	2813	0.12772	-2.96895	1.41392e-07	3.4775e-05	down	6.1921	7.37983	5.79301	5.86928	6.12809	7.6511	6.33061	6.33959	6.16463	5.62011	6.01621	6.00844	7.47699	7.46963	7.11141	7.40491	7.43622	16	20309574	20327808	-	18234	ENST00000381362	ENSG00000169347	glycoprotein 2 [Source:HGNC Symbol;Acc:HGNC:4441]		Body Weight	Endoplasmic reticulum	GENCODE		glycoprotein 2	p12.3
GPAM	ENSG00000119927	57678	2.23957	1.16322	0.00048082	0.00643341	up	4.31431	3.15109	4.50536	4.86655	4.02373	4.73318	3.72596	4.82306	4.20694	3.99503	3.6293	4.63405	2.4371	3.00189	3.237	3.45188	3.62759	10	112149865	112215377	-	65512	ENST00000348367	ENSG00000119927	\glycerol-3-phosphate acyltransferase, mitochondrial [Source:HGNC Symbol;Acc:HGNC:24865]\		\Diabetes Mellitus, Experimental;Liver Cirrhosis, Experimental;melanoma\	Endoplasmic reticulum;Insoluble Fraction	GENCODE		glycerol-3-phosphate acyltransferase, mitochondrial	q25.2
GPBAR1	ENSG00000179921	151306	0.0997663	-3.3253	1.62776e-05	0.000704305	down	6.65049	7.33119	6.894	6.36913	6.4792	6.30742	6.99678	7.10002	6.41439	6.50652	6.52015	6.91733	7.62737	7.03128	7.30844	7.27274	7.41614	2	218259496	218263861	+	4365	ENST00000522678	ENSG00000179921	G protein-coupled bile acid receptor 1 [Source:HGNC Symbol;Acc:HGNC:19680]		Constipation;Crohn Disease	Nucleus	GENCODE		G protein-coupled bile acid receptor 1	q35
GPD1L	ENSG00000152642	23171	0.355801	-1.49086	0.000162762	0.00330623	down	8.56095	9.51877	8.40291	8.58058	8.48304	8.85326	9.00403	9.06545	8.23849	7.70852	8.51468	8.75854	9.66053	9.9545	9.63085	9.22646	9.12149	3	32105689	32168709	+	63020	ENST00000282541	ENSG00000152642	glycerol-3-phosphate dehydrogenase 1 like [Source:HGNC Symbol;Acc:HGNC:28956]		Fatty Liver;Sudden infant death syndrome;Syncope;Ventricular Fibrillation;First degree atrioventricular block;Right bundle branch block;Brugada Syndrome (disorder);Brugada Syndrome 2	Cytosol;Ribosome;Insoluble Fraction;Cell Membrane	GENCODE		glycerol-3-phosphate dehydrogenase 1 like	p22.3
GPD2	ENSG00000115159	2820	0.389967	-1.35858	0.00349495	0.0222044	down	6.20211	7.0087	6.24042	6.32463	6.08767	6.42625	6.46929	6.63595	6.03518	5.39805	5.92375	6.47989	7.35746	6.80015	6.89503	6.94949	7.04135	2	156435290	156613735	+	178445	ENST00000310454	ENSG00000115159	glycerol-3-phosphate dehydrogenase 2 [Source:HGNC Symbol;Acc:HGNC:4456]		\Diabetes Mellitus, Experimental;Diabetes Mellitus, Non-Insulin-Dependent;Osteoporosis;Methylmalonic acidemia\	Endoplasmic reticulum;Nucleus;Insoluble Fraction;Cell Membrane	GENCODE		glycerol-3-phosphate dehydrogenase 2	q24.1
GPM6A	ENSG00000150625	2823	0.464778	-1.10539	0.0018822	0.0150737	down	5.90354	8.55097	6.95264	4.80017	6.25029	3.8834	8.20348	6.42594	5.05629	5.60428	5.49876	6.36018	9.4179	7.86925	8.7442	8.4526	8.27092	4	175632934	176002664	-	369730	ENST00000280187	ENSG00000150625	glycoprotein M6A [Source:HGNC Symbol;Acc:HGNC:4460]		Schizophrenia		GENCODE		glycoprotein M6A	q34.2
GPM6B	ENSG00000046653	2824	3.42223	1.77494	0.0014059	0.0126854	up	7.84239	6.06745	8.61497	7.60889	7.76977	5.97697	8.32562	7.07623	8.33148	8.91806	8.25017	7.55177	5.05068	6.9053	6.02577	6.13458	6.22095	X	13770939	13938638	-	167699	ENST00000316715	ENSG00000046653	glycoprotein M6B [Source:HGNC Symbol;Acc:HGNC:4461]			Endoplasmic reticulum	GENCODE		glycoprotein M6B	p22.2
GPR139	ENSG00000180269	124274	0.445584	-1.16623	0.000933122	0.00983197	down	5.59615	6.47375	5.72321	4.99993	6.06068	4.82797	5.78223	5.53453	5.65303	6.16648	5.69781	5.51567	6.41459	6.55475	6.5787	6.49787	6.32282	16	20028239	20073890	-	45651	ENST00000570682	ENSG00000180269	G protein-coupled receptor 139 [Source:HGNC Symbol;Acc:HGNC:19995]				GENCODE		G protein-coupled receptor 139	p12.3
GPR160	ENSG00000173890	26996	0.476132	-1.07057	0.000226609	0.00407161	down	2.8966	3.99566	2.48441	2.94741	2.39442	2.54397	3.27972	2.74808	2.42526	3.58319	3.304	3.2555	3.74995	3.80675	4.25586	4.64663	3.51912	3	170037995	170085392	+	47397	ENST00000355897	ENSG00000173890	G protein-coupled receptor 160 [Source:HGNC Symbol;Acc:HGNC:23693]			Cytosol;Cytoplasm	GENCODE		G protein-coupled receptor 160	q26.2
GPR162	ENSG00000250510	27239	0.255218	-1.9702	0.000706773	0.0082158	down	5.83919	6.95548	6.07239	6.19716	5.67819	5.93677	6.07365	6.43336	5.77069	4.84658	5.30238	6.0807	7.58444	6.5029	6.76858	7.01166	6.9098	12	6821624	6829972	+	8348	ENST00000311268	ENSG00000250510	G protein-coupled receptor 162 [Source:HGNC Symbol;Acc:HGNC:16693]			Endoplasmic reticulum;Nucleus	GENCODE		G protein-coupled receptor 162	p13.31
GPR25	ENSG00000170128	2848	0.485029	-1.04386	0.0084825	0.0392479	down	17.2826	17.5085	17.2175	17.3743	17.228	17.5061	17.2432	17.2952	17.3125	17.1843	17.1308	17.3341	17.488	17.4904	17.5025	17.5025	17.5589	1	200872981	200874178	+	1197	ENST00000304244	ENSG00000170128	G protein-coupled receptor 25 [Source:HGNC Symbol;Acc:HGNC:4480]				GENCODE		G protein-coupled receptor 25	q32.1
GPR39	ENSG00000183840	2863	0.281731	-1.82761	1.29498e-05	0.000610235	down	5.24708	5.94283	5.26616	5.20395	5.80043	5.25145	5.13529	4.65958	5.03274	5.23982	5.25799	5.62338	5.87183	5.67736	6.07352	5.89283	6.1986	2	132416805	132646582	+	229777	ENST00000329321	ENSG00000183840	G protein-coupled receptor 39 [Source:HGNC Symbol;Acc:HGNC:4496]				GENCODE		G protein-coupled receptor 39	q21.2
GPR52	ENSG00000203737	9293	0.488018	-1.03499	0.00342731	0.0219696	down	3.87728	4.91759	4.09658	3.45713	4.3645	3.53326	4.01983	3.06742	3.83235	4.69016	3.85134	3.86027	5.20154	4.55476	4.64452	5.08263	5.10448	1	174447964	174449545	+	1581	ENST00000367685	ENSG00000203737	G protein-coupled receptor 52 [Source:HGNC Symbol;Acc:HGNC:4508]		Psychotic Disorders;Nonorganic psychosis	Nucleus;Nucleoplasm	GENCODE		G protein-coupled receptor 52	q25.1
GPRC5A	ENSG00000013588	9052	0.495192	-1.01394	0.00859646	0.0395403	down	14.3292	16.3524	14.9807	13.5475	14.9414	12.8848	15.5885	15.1317	14.0722	12.9512	14.0153	15.1786	16.5718	16.2151	16.25	16.278	16.4471	12	12891559	12917937	+	26378	ENST00000014914	ENSG00000013588	G protein-coupled receptor class C group 5 member A [Source:HGNC Symbol;Acc:HGNC:9836]		Rheumatoid Arthritis	Nucleus;Ribosome;Endoplasmic reticulum	GENCODE		G protein-coupled receptor class C group 5 member A	p13.1
GPS1	ENSG00000169727	2873	0.271145	-1.88286	0.00178528	0.0145992	down	17.6241	17.6855	17.5865	17.6433	17.6357	17.6433	17.6412	17.6039	17.6357	17.6371	17.595	17.6197	17.6936	17.6736	17.666	17.7353	17.659	17	82050691	82057470	+	6779	ENST00000392358	ENSG00000169727	G protein pathway suppressor 1 [Source:HGNC Symbol;Acc:HGNC:4549]		Schizophrenia	Cytosol;Ribosome;Nucleous	GENCODE		G protein pathway suppressor 1	q25.3
GPT	ENSG00000167701	2875	0.447777	-1.15915	0.00149282	0.0131004	down	5.70522	6.32921	5.51118	5.7545	5.68935	5.49473	5.97509	6.16484	5.71559	5.61478	5.26323	5.86893	6.35636	6.39813	6.66375	6.18718	6.04064	8	144502973	144507174	+	4201	ENST00000394955	ENSG00000167701	glutamic--pyruvic transaminase [Source:HGNC Symbol;Acc:HGNC:4552]		\Fatty Liver;Liver Cirrhosis, Experimental;Liver diseases;Reperfusion Injury;Chemical and Drug Induced Liver Injury\	Cytosol;Nucleus	GENCODE		glutamic--pyruvic transaminase	q24.3
GREM1	ENSG00000166923	26585	0.248033	-2.0114	0.000615294	0.00748767	down	8.84794	10.2375	8.64964	9.07307	8.52028	10.2179	9.12335	9.39803	8.66668	7.80516	8.29097	8.73427	10.5156	10.398	10.0065	10.1565	10.1111	15	32718004	32745106	+	27102	ENST00000622074	ENSG00000166923	\gremlin 1, DAN family BMP antagonist [Source:HGNC Symbol;Acc:HGNC:2001]\		\Colorectal Neoplasms;Adenomatous Polyposis Coli;Pulmonary Fibrosis;Stomach Neoplasms;POLYPOSIS SYNDROME, HEREDITARY MIXED, 1\		GENCODE		gremlin 1, DAN family BMP antagonist	q13.3
GREM1	ENSG00000276886	26585	0.248033	-2.0114	0.000615294	0.00748767	down	8.84794	10.2375	8.64964	9.07307	8.52028	10.2179	9.12335	9.39803	8.66668	7.80516	8.29097	8.73427	10.5156	10.398	10.0065	10.1565	10.1111	CHR_HSCHR15_4_CTG8	32798311	32814964	+	16653	ENST00000622074	ENSG00000166923	\gremlin 1, DAN family BMP antagonist [Source:HGNC Symbol;Acc:HGNC:2001]\		\Colorectal Neoplasms;Adenomatous Polyposis Coli;Pulmonary Fibrosis;Stomach Neoplasms;POLYPOSIS SYNDROME, HEREDITARY MIXED, 1\		GENCODE		gremlin 1, DAN family BMP antagonist
GREM1	ENSG00000282046	26585	0.248033	-2.0114	0.000615294	0.00748767	down	8.84794	10.2375	8.64964	9.07307	8.52028	10.2179	9.12335	9.39803	8.66668	7.80516	8.29097	8.73427	10.5156	10.398	10.0065	10.1565	10.1111	CHR_HSCHR15_6_CTG8	32248744	32275846	+	27102	ENST00000622074	ENSG00000166923	\gremlin 1, DAN family BMP antagonist [Source:HGNC Symbol;Acc:HGNC:2001]\		\Colorectal Neoplasms;Adenomatous Polyposis Coli;Pulmonary Fibrosis;Stomach Neoplasms;POLYPOSIS SYNDROME, HEREDITARY MIXED, 1\		GENCODE		gremlin 1, DAN family BMP antagonist
GRIN1	ENSG00000176884	2902	2.29068	1.19577	0.00937758	0.0418953	up	6.75133	5.55556	7.1456	7.80871	6.16375	8.04394	5.49091	7.35175	7.06625	5.99109	6.15424	6.2971	5.81193	5.49592	5.21306	5.67132	5.58555	9	137139154	137168756	+	29602	ENST00000371553	ENSG00000176884	glutamate ionotropic receptor NMDA type subunit 1 [Source:HGNC Symbol;Acc:HGNC:4584]		\Alcoholic Intoxication, Chronic;Bipolar Disorder;Hyperalgesia;Mental Retardation;Pain;Psychotic Disorders;Trigeminal Neuralgia;Cocaine-Related Disorders;Low intelligence;Mental deficiency;Poor school performance;MENTAL RETARDATION, AUTOSOMAL DOMINANT 8;Intellectual Disability;Dull intelligence\	Nucleus	GENCODE		glutamate ionotropic receptor NMDA type subunit 1	q34.3
GRINA	ENSG00000178719	2907	0.349408	-1.51701	0.000536881	0.00688298	down	7.38363	9.32187	7.18975	7.43783	8.25463	4.87877	7.95433	7.74717	7.40325	7.54516	7.65744	7.76797	9.46039	9.04135	9.22515	9.37019	9.51229	8	143990056	143993415	+	3359	ENST00000313269	ENSG00000178719	glutamate ionotropic receptor NMDA type subunit associated protein 1 [Source:HGNC Symbol;Acc:HGNC:4589]			Endoplasmic reticulum;Ribosome;Nucleous;Nucleoplasm	GENCODE		glutamate ionotropic receptor NMDA type subunit associated protein 1	q24.3
GRTP1	ENSG00000139835	79774	5.08834	2.3472	0.00989192	0.0434139	up	6.75033	4.40313	4.88323	8.02778	6.47632	9.03097	3.82651	7.4529	7.53348	7.4864	7.66306	5.12267	4.35904	5.5725	4.50825	3.80725	3.76863	13	113324163	113364148	-	39985	ENST00000620217	ENSG00000139835	growth hormone regulated TBC protein 1 [Source:HGNC Symbol;Acc:HGNC:20310]			Ribosome;Cytosol;Chromatin	GENCODE		growth hormone regulated TBC protein 1	q34
GRXCR1	ENSG00000215203	389207	0.453512	-1.14079	0.000466646	0.00631654	down	4.03089	5.5341	4.1615	3.717	4.98747	2.54397	4.65998	3.50563	3.97959	4.16759	3.94792	4.63826	5.50864	5.04429	5.58777	6.00762	5.52216	4	42892713	43030658	+	137945	ENST00000399770	ENSG00000215203	glutaredoxin and cysteine rich domain containing 1 [Source:HGNC Symbol;Acc:HGNC:31673]		\DEAFNESS, AUTOSOMAL RECESSIVE 25\		GENCODE		glutaredoxin and cysteine rich domain containing 1	p13
GRXCR2	ENSG00000204928	643226	0.447233	-1.1609	0.000107342	0.00251346	down	2.75991	3.5659	2.4825	2.82823	3.15909	2.54397	2.47342	2.83172	2.7266	3.23934	2.44703	2.86723	3.45255	3.73941	3.56594	4.09033	2.98126	5	145858521	145937126	-	78605	ENST00000377976	ENSG00000204928	glutaredoxin and cysteine rich domain containing 2 [Source:HGNC Symbol;Acc:HGNC:33862]				GENCODE		glutaredoxin and cysteine rich domain containing 2	q32
GSC	ENSG00000133937	145258	0.46739	-1.0973	0.00825633	0.038476	down	5.1069	5.7921	5.14824	4.92499	5.07788	5.48378	5.21209	5.30133	5.11921	4.80971	4.76222	5.22952	5.99296	5.38281	5.4338	6.23108	5.91986	14	94768223	94770113	-	1890	ENST00000238558	ENSG00000133937	goosecoid homeobox [Source:HGNC Symbol;Acc:HGNC:4612]		\Craniofacial Abnormalities;SHORT STATURE, AUDITORY CANAL ATRESIA, MANDIBULAR HYPOPLASIA, SKELETAL ABNORMALITIES\		GENCODE	Yes	goosecoid homeobox	q32.13
GSDME	ENSG00000105928	1687	0.0637365	-3.97174	2.60523e-06	0.00021081	down	5.99564	6.28994	5.80011	6.0312	6.05573	6.09261	6.0184	6.08166	5.84186	6.00995	6.11631	5.90859	6.46486	6.1562	6.14167	6.36357	6.3234	7	24698355	24757940	-	59585	ENST00000342947	ENSG00000105928	gasdermin E [Source:HGNC Symbol;Acc:HGNC:2810]		\Rheumatoid Arthritis;hearing impairment;DEAFNESS, AUTOSOMAL DOMINANT 5 (disorder);Hearing loss, progressive sensorineural\	Chromatin	GENCODE		gasdermin E	p15.3
GSG1L	ENSG00000169181	146395	6.58693	2.71961	1.66291e-06	0.000156985	up	9.8622	7.14259	10.3252	10.5974	8.97211	9.12237	9.42825	9.49575	9.47315	10.8649	9.74137	10.6015	6.48144	7.22822	7.41698	7.44336	7.14296	16	27787528	28063714	-	276186	ENST00000447459	ENSG00000169181	GSG1 like [Source:HGNC Symbol;Acc:HGNC:28283]				GENCODE		GSG1 like	p12.1
GSTA3	ENSG00000174156	2940	0.499727	-1.00079	0.0111153	0.0471028	down	6.82221	7.806	6.94535	7.07815	6.9102	6.77611	7.14058	6.92331	7.17796	6.00913	6.43101	6.83034	7.66591	7.20693	7.57366	8.24625	8.33724	6	52896639	52909698	-	13059	ENST00000211122	ENSG00000174156	glutathione S-transferase alpha 3 [Source:HGNC Symbol;Acc:HGNC:4628]		\Liver Cirrhosis, Experimental\		GENCODE		glutathione S-transferase alpha 3	p12.2
GSTM2	ENSG00000213366	2946	0.413041	-1.27564	0.00322894	0.0211773	down	8.37602	11.4856	9.78025	6.55778	9.36563	6.82734	10.9066	8.65708	8.49394	7.01182	7.12306	9.03672	10.8356	11.6721	10.8632	12.2078	11.8494	1	109668022	109709551	+	41529	ENST00000369831	ENSG00000213366	glutathione S-transferase mu 2 [Source:HGNC Symbol;Acc:HGNC:4634]		Non-Small Cell Lung Carcinoma;Down Syndrome;Schizophrenia;Myocardial Ischemia;Neurodegenerative Disorders;Acute kidney injury;Chemical and Drug Induced Liver Injury	Cytosol;Nucleus	GENCODE		glutathione S-transferase mu 2	p13.3
GSX1	ENSG00000169840	219409	3.17461	1.66658	0.00856496	0.0394602	up	11.459	9.79238	11.9626	12.5168	10.1009	13.2911	10.7405	12.3837	10.7526	9.87849	10.7294	12.2334	9.42232	9.46622	10.1731	10.1384	9.76192	13	27792483	27794768	+	2285	ENST00000302945	ENSG00000169840	GS homeobox 1 [Source:HGNC Symbol;Acc:HGNC:20374]				GENCODE	Yes	GS homeobox 1	q12.2
GTF3C1	ENSG00000077235	2975	0.491021	-1.02614	0.000181559	0.00352044	down	5.23364	6.37043	5.315	4.62567	5.73577	4.33141	6.0048	5.81961	5.35058	4.87088	4.95834	5.32435	6.38841	6.06378	6.43261	6.41328	6.55408	16	27459555	27549913	-	90358	ENST00000356183	ENSG00000077235	general transcription factor IIIC subunit 1 [Source:HGNC Symbol;Acc:HGNC:4664]			Nucleus;Insoluble Fraction	GENCODE	Yes	general transcription factor IIIC subunit 1	p12.1
GTPBP2	ENSG00000172432	54676	0.362174	-1.46525	0.000170175	0.00339478	down	4.82823	6.29131	5.22451	4.5722	4.79185	4.46783	5.69115	5.50469	4.45598	3.78281	4.19268	5.59861	6.54791	5.96515	6.70418	5.69305	6.54626	6	43605316	43629264	-	23948	ENST00000307126	ENSG00000172432	GTP binding protein 2 [Source:HGNC Symbol;Acc:HGNC:4670]			Cytosol;Nucleus;Chromatin;Insoluble Fraction;Cell Membrane	GENCODE		GTP binding protein 2	p21.1
HAPLN2	ENSG00000132702	60484	0.0459346	-4.44427	0.00217712	0.0164689	down	4.75192	6.16908	4.89471	4.41475	4.90284	4.23723	5.52255	5.72478	4.43075	3.51377	4.5512	5.3266	6.10053	5.77644	6.08555	6.43261	6.45028	1	156619331	156625725	+	6394	ENST00000255039	ENSG00000132702	hyaluronan and proteoglycan link protein 2 [Source:HGNC Symbol;Acc:HGNC:17410]			Nucleus	GENCODE		hyaluronan and proteoglycan link protein 2	q23.1
HAS1	ENSG00000105509	3036	0.364711	-1.45518	0.00037542	0.00551733	down	7.08265	8.13282	7.08829	6.94366	7.3995	6.71389	7.43056	7.25359	7.02631	6.80094	6.80005	7.36973	8.94377	7.42707	8.65743	7.62554	8.01032	19	51713112	51723991	-	10879	ENST00000222115	ENSG00000105509	hyaluronan synthase 1 [Source:HGNC Symbol;Acc:HGNC:4818]				GENCODE		hyaluronan synthase 1	q13.41
HAUS1	ENSG00000152240	115106	0.303007	-1.72258	0.000194868	0.0037017	down	5.85248	6.77725	5.91122	5.44709	6.10575	4.7755	6.26374	6.04064	5.93187	6.10927	5.98936	5.95032	7.04223	6.80549	6.81799	6.61027	6.61027	18	46104378	46128333	+	23955	ENST00000282058	ENSG00000152240	HAUS augmin like complex subunit 1 [Source:HGNC Symbol;Acc:HGNC:25174]			Ribosome;Cytoplasm	GENCODE		HAUS augmin like complex subunit 1	q21.1
HAUS3	ENSG00000214367	79441	0.190898	-2.38913	0.00019903	0.00376165	down	5.72023	6.88311	5.65898	5.54572	6.32948	4.90446	6.26921	5.21058	5.26112	6.15029	5.86716	6.00533	7.51053	6.67583	7.16081	6.60191	6.46648	4	2078998	2242276	-	163278	ENST00000243706	ENSG00000214367	HAUS augmin like complex subunit 3 [Source:HGNC Symbol;Acc:HGNC:28719]			Nucleus;Cytoplasm;Cytosol;Insoluble Fraction	GENCODE		HAUS augmin like complex subunit 3	p16.3
HBB	ENSG00000244734	3043	0.458801	-1.12406	0.00307499	0.0205841	down	17.4961	17.6186	17.4915	17.488	17.4434	17.4831	17.4695	17.5061	17.5552	17.5902	17.4223	17.5117	17.5805	17.6176	17.5574	17.662	17.6754	11	5225464	5229395	-	3931	ENST00000647020	ENSG00000244734	hemoglobin subunit beta [Source:HGNC Symbol;Acc:HGNC:4827]		\alpha-Thalassemia;Anemia;Cooley's anemia;Anemia, Hemolytic;Anemia, Sickle Cell;Anxiety;beta Thalassemia;Chest Pain;Cholelithiasis;Cyanosis;Depressive disorder;Dyspnea;Echinococcosis;Fever;Cardiomegaly;Hematuria;Hemoglobin C Disease;Hemoglobin F Disease;Hemoglobin SC Disease;Hemoglobinopathies;Hepatomegaly;Hypersplenism;Immunologic Deficiency Syndromes;Icterus;Leukocytosis;Malaria, Falciparum;Met…	Endoplasmic reticulum	GENCODE		hemoglobin subunit beta	p15.4
HBD	ENSG00000223609	3045	0.285577	-1.80805	0.00129769	0.012104	down	11.7666	12.7474	11.9095	11.5633	12.2971	11.5352	12.0831	12.3643	11.565	10.81	11.4847	12.0542	12.8838	12.5925	12.8521	12.836	12.5727	11	5232678	5243657	-	10979	ENST00000643122	ENSG00000223609	hemoglobin subunit delta [Source:HGNC Symbol;Acc:HGNC:4829]		Delta-Beta Thalassemia	Cytoplasm	GENCODE		hemoglobin subunit delta	p15.4
HBQ1	ENSG00000086506	3049	0.353876	-1.49868	0.0021371	0.0162835	down	3.12979	4.16223	2.82752	3.06681	3.58988	2.54397	3.22695	2.65399	3.04734	4.12157	3.12317	3.09674	3.86129	4.18766	4.69602	4.09746	3.96872	16	180459	181179	+	720	ENST00000199708	ENSG00000086506	hemoglobin subunit theta 1 [Source:HGNC Symbol;Acc:HGNC:4833]				GENCODE		hemoglobin subunit theta 1	p13.3
HCN3	ENSG00000263324	57657	2.14729	1.10252	0.00198495	0.0156091	up	9.22937	8.12686	8.50816	9.99793	8.98727	8.55067	8.65806	9.20578	9.0881	9.68935	10.3652	9.2432	8.11515	7.93542	8.14024	8.28774	8.15575	CHR_HSCHR1_2_CTG31	155292987	155305252	+	12265	ENST00000368358	ENSG00000143630	hyperpolarization activated cyclic nucleotide gated potassium channel 3 [Source:HGNC Symbol;Acc:HGNC:19183]			Nucleus;Nucleous;Nucleoplasm	GENCODE		hyperpolarization activated cyclic nucleotide gated potassium channel 3
HCN3	ENSG00000143630	57657	2.14729	1.10252	0.00198495	0.0156091	up	9.22937	8.12686	8.50816	9.99793	8.98727	8.55067	8.65806	9.20578	9.0881	9.68935	10.3652	9.2432	8.11515	7.93542	8.14024	8.28774	8.15575	1	155277463	155289848	+	12385	ENST00000368358	ENSG00000143630	hyperpolarization activated cyclic nucleotide gated potassium channel 3 [Source:HGNC Symbol;Acc:HGNC:19183]			Nucleus;Nucleous;Nucleoplasm	GENCODE		hyperpolarization activated cyclic nucleotide gated potassium channel 3	q22
HDAC3	ENSG00000171720	8841	0.486928	-1.03822	0.00115594	0.011277	down	3.78421	5.79561	3.23292	4.63079	4.78869	4.83579	2.57084	5.07301	2.5647	3.35059	3.28846	3.50629	6.27471	5.57292	5.58275	6.02674	5.52091	5	141620876	141636849	-	15973	ENST00000305264	ENSG00000171720	histone deacetylase 3 [Source:HGNC Symbol;Acc:HGNC:4854]		Heart Diseases;Schizophrenia	Ribosome;Cytosol;Chromatin	GENCODE	Yes	histone deacetylase 3	q31.3
HDGF	ENSG00000143321	3068	5.3388	2.41652	0.00154446	0.0133964	up	8.77098	6.35447	9.21622	10.0104	7.07616	10.463	8.03278	9.92676	9.50247	7.0173	7.21755	9.24723	6.23947	6.23026	6.02665	6.69726	6.5787	1	156742109	156766925	-	24816	ENST00000368206	ENSG00000143321	heparin binding growth factor [Source:HGNC Symbol;Acc:HGNC:4856]		HIV Infections	Cytosol;Ribosome	GENCODE	Yes	heparin binding growth factor	q23.1
HEBP1	ENSG00000013583	50865	2.35549	1.23603	3.85145e-05	0.00129017	up	10.0396	8.8036	9.83712	10.594	9.95368	9.73102	9.59726	9.38782	10.2263	10.7129	10.3525	10.0037	8.6767	8.74163	8.98344	8.61476	9.0015	12	12974870	13000265	-	25395	ENST00000014930	ENSG00000013583	heme binding protein 1 [Source:HGNC Symbol;Acc:HGNC:17176]			Ribosome;Cytosol;Cytoplasm	GENCODE		heme binding protein 1	p13.1
HECTD3	ENSG00000126107	79654	0.48886	-1.03251	4.6177e-06	0.000312732	down	4.42817	6.15302	4.7833	4.12823	5.17124	2.54397	4.71073	4.91416	4.16267	4.70366	4.51698	4.64674	6.28286	6.50638	6.73201	6.14774	5.0961	1	45002540	45011324	-	8784	ENST00000372172	ENSG00000126107	HECT domain E3 ubiquitin protein ligase 3 [Source:HGNC Symbol;Acc:HGNC:26117]			Cytosol;Insoluble Fraction;Cell Membrane;Nucleous;Nucleoplasm	GENCODE		HECT domain E3 ubiquitin protein ligase 3	p34.1
HECTD4	ENSG00000173064	283450	0.378028	-1.40344	7.68153e-07	9.4838e-05	down	6.05817	6.90538	6.14852	6.40179	5.97201	6.34695	6.15159	6.46408	5.74636	5.22267	5.94407	6.18365	7.41066	6.71878	6.75162	6.89628	6.74957	12	112160188	112382439	-	222251	ENST00000377560	ENSG00000173064	HECT domain E3 ubiquitin protein ligase 4 [Source:HGNC Symbol;Acc:HGNC:26611]		Coronary Artery Disease	Cytosol;Nucleus;Chromatin;Insoluble Fraction;Cell Membrane;Nucleous;Nucleoplasm	GENCODE		HECT domain E3 ubiquitin protein ligase 4	q24.13
HELB	ENSG00000127311	92797	0.132693	-2.91383	0.000163047	0.00330623	down	17.4585	17.6347	17.4423	17.4904	17.4252	17.6148	17.4602	17.4613	17.4831	17.3473	17.33	17.5305	17.6495	17.595	17.5964	17.651	17.6818	12	66302493	66343643	+	41150	ENST00000247815	ENSG00000127311	DNA helicase B [Source:HGNC Symbol;Acc:HGNC:17196]			Insoluble Fraction	GENCODE		DNA helicase B	q14.3
HELZ2	ENSG00000130589	85441	0.367521	-1.4441	3.39195e-05	0.00119853	down	5.84798	6.81444	5.90265	6.26647	5.50817	6.06594	6.01484	6.39698	5.76023	4.86006	5.59246	6.11204	6.57218	6.64302	6.75231	6.9282	7.17649	20	63558086	63574239	-	16153	ENST00000467148	ENSG00000130589	helicase with zinc finger 2 [Source:HGNC Symbol;Acc:HGNC:30021]			Exosome;Nucleus;Insoluble Fraction;Nucleous	GENCODE	Yes	helicase with zinc finger 2	q13.33
HEPACAM	ENSG00000165478	220296	2.94562	1.55857	0.00495675	0.0277547	up	10.0376	8.47908	10.1879	9.88895	9.30182	9.07959	10.2736	9.95485	11.071	11.049	9.76622	9.80355	6.69237	8.62738	8.17876	9.0873	9.80957	11	124919205	124936412	-	17207	ENST00000298251	ENSG00000165478	hepatic and glial cell adhesion molecule [Source:HGNC Symbol;Acc:HGNC:26361]		\MACROCEPHALY/AUTISM SYNDROME;MEGALENCEPHALIC LEUKOENCEPHALOPATHY WITH SUBCORTICAL CYSTS;MEGALENCEPHALIC LEUKOENCEPHALOPATHY WITH SUBCORTICAL CYSTS 2A;MEGALENCEPHALIC LEUKOENCEPHALOPATHY WITH SUBCORTICAL CYSTS 2B, REMITTING, WITH OR WITHOUT MENTAL RETARDATION\		GENCODE		hepatic and glial cell adhesion molecule	q24.2
HEPH	ENSG00000089472	9843	0.405928	-1.3007	4.91087e-07	7.2852e-05	down	7.35902	8.45289	6.94579	7.54005	7.34463	8.57211	7.50548	7.59944	6.98611	6.71526	7.21801	7.1633	8.7676	8.45947	8.2438	8.19894	8.59462	X	66162671	66268867	+	106196	ENST00000519389	ENSG00000089472	hephaestin [Source:HGNC Symbol;Acc:HGNC:4866]		Malignant mesothelioma	Nucleus;Endoplasmic reticulum;Insoluble Fraction	GENCODE		hephaestin	q12
HEPN1	ENSG00000221932	NA	5.53845	2.46948	0.00221596	0.0166549	up	11.8919	9.42244	11.5479	11.6766	10.5927	14.9717	11.4618	11.1788	12.6953	12.3613	11.2279	11.2053	7.84182	9.37991	9.10619	10.269	10.5152	11	124919244	124920677	+	1433	ENST00000408930	ENSG00000221932	\hepatocellular carcinoma, down-regulated 1 [Source:HGNC Symbol;Acc:HGNC:34400]\				GENCODE			q24.2
HERC6	ENSG00000138642	55008	2.10642	1.07479	9.0862e-05	0.00223179	up	9.69611	8.62132	9.2909	10.1494	9.79505	10.1079	9.13821	9.20827	9.83581	9.76306	10.042	9.63054	8.31944	8.44151	8.74349	9.0881	8.51405	4	88378739	88443097	+	64358	ENST00000264346	ENSG00000138642	HECT and RLD domain containing E3 ubiquitin protein ligase family member 6 [Source:HGNC Symbol;Acc:HGNC:26072]		Influenza	Cytosol;Insoluble Fraction	GENCODE		HECT and RLD domain containing E3 ubiquitin protein ligase family member 6	q22.1
HES2	ENSG00000069812	54626	0.466284	-1.10072	0.00634869	0.0325569	down	7.93729	9.73202	8.74123	6.74059	9.15688	6.62488	8.75066	8.35604	7.47351	8.08215	7.47752	7.96948	9.80957	10.2282	9.45443	9.7275	9.44043	1	6412418	6424670	-	12252	ENST00000377834	ENSG00000069812	hes family bHLH transcription factor 2 [Source:HGNC Symbol;Acc:HGNC:16005]			Chromatin;Nucleoplasm	GENCODE	Yes	hes family bHLH transcription factor 2	p36.31
HES5	ENSG00000197921	388585	0.14614	-2.77458	0.0031651	0.0209402	down	9.11826	10.4613	9.47831	8.48881	9.28289	8.42039	9.55542	10.0961	8.73078	8.25522	9.21658	9.65806	11.0182	10.1042	10.5523	10.1697	10.4619	1	2528745	2530263	-	1518	ENST00000378453	ENSG00000197921	hes family bHLH transcription factor 5 [Source:HGNC Symbol;Acc:HGNC:19764]		Brain Neoplasms;nervous system disorder	Nucleus	GENCODE	Yes	hes family bHLH transcription factor 5	p36.32
HES5	ENSG00000273529	388585	0.14614	-2.77458	0.0031651	0.0209402	down	9.11826	10.4613	9.47831	8.48881	9.28289	8.42039	9.55542	10.0961	8.73078	8.25522	9.21658	9.65806	11.0182	10.1042	10.5523	10.1697	10.4619	CHR_HSCHR1_1_CTG3	2528745	2530245	-	1500	ENST00000378453	ENSG00000197921	hes family bHLH transcription factor 5 [Source:HGNC Symbol;Acc:HGNC:19764]		Brain Neoplasms;nervous system disorder	Nucleus	GENCODE	Yes	hes family bHLH transcription factor 5
HHATL	ENSG00000010282	57467	2.16841	1.11663	0.00102621	0.0104705	up	8.1773	7.06066	7.98372	9.24247	8.03205	8.07543	7.46119	8.76211	8.47253	7.64852	7.78982	8.30514	7.49247	6.77504	6.96694	6.73186	7.33702	3	42692663	42702824	-	10161	ENST00000441594	ENSG00000010282	hedgehog acyltransferase like [Source:HGNC Symbol;Acc:HGNC:13242]			Nucleus	GENCODE		hedgehog acyltransferase like	p22.1
HIPK4	ENSG00000160396	147746	2.14574	1.10147	0.000631689	0.00762043	up	12.1044	11.0029	11.6623	12.6524	12.2768	11.1371	11.6231	12.4633	12.1589	12.0886	12.8577	12.1234	11.0062	10.9781	11.4087	10.8149	10.8065	19	40379271	40390181	-	10910	ENST00000291823	ENSG00000160396	homeodomain interacting protein kinase 4 [Source:HGNC Symbol;Acc:HGNC:19007]				GENCODE		homeodomain interacting protein kinase 4	q13.2
HIVEP2	ENSG00000010818	3097	0.192987	-2.37343	0.00152228	0.0132655	down	9.43697	12.2926	10.6821	7.66787	10.987	7.34913	11.0314	10.1923	8.66223	9.56305	8.31996	9.91465	12.3958	13.1174	11.7588	12.4343	11.7565	6	142751469	142956698	-	205229	ENST00000367604	ENSG00000010818	human immunodeficiency virus type I enhancer binding protein 2 [Source:HGNC Symbol;Acc:HGNC:4921]		Myocardial Ischemia	Chromatin	GENCODE	Yes	HIVEP zinc finger 2	q24.2
HIVEP3	ENSG00000127124	59269	0.37123	-1.42961	0.000141239	0.00301167	down	4.82569	5.64585	4.85528	4.42243	4.95075	4.7357	5.53166	5.04155	4.5982	4.73703	4.14936	5.2349	5.80118	5.48467	5.71559	5.52255	5.70526	1	41506365	42035925	-	529560	ENST00000372583	ENSG00000127124	human immunodeficiency virus type I enhancer binding protein 3 [Source:HGNC Symbol;Acc:HGNC:13561]			Chromatin;Nucleoplasm	GENCODE	Yes	HIVEP zinc finger 3	p34.2
HJURP	ENSG00000123485	55355	0.111283	-3.16769	0.00012485	0.00280155	down	6.44335	7.70272	7.00741	5.94277	6.21517	5.78795	7.29064	7.05076	6.42008	6.01797	5.63575	7.065	7.65912	7.71775	7.39261	7.90614	7.838	2	233833416	233854566	-	21150	ENST00000411486	ENSG00000123485	Holliday junction recognition protein [Source:HGNC Symbol;Acc:HGNC:25444]			Nucleus;Cytoplasm;Cytosol;Chromatin;Insoluble Fraction	GENCODE		Holliday junction recognition protein	q37.1
HJV	ENSG00000168509	148738	7.621	2.92998	0.00460399	0.0264549	up	5.46357	2.53359	3.77313	6.83495	3.02145	6.15661	3.2695	5.6502	7.02018	7.34619	7.9488	3.61464	2.4371	2.3749	3.01726	2.38192	2.45675	1	146017468	146036746	+	19278	ENST00000336751	ENSG00000168509	hemojuvelin BMP co-receptor [Source:HGNC Symbol;Acc:HGNC:4887]		\Hemochromatosis;Liver Cirrhosis, Experimental;Juvenile hemochromatosis;HEMOCHROMATOSIS, TYPE 2A\	Cytosol	GENCODE		hemojuvelin BMP co-receptor	q21.1
HLA-DRA	ENSG00000230726	3122	2.35015	1.23275	0.000220624	0.00401221	up	10.6743	9.44152	10.4464	11.121	10.9428	10.1741	10.3751	10.031	10.3214	11.5479	10.8998	10.8834	9.4208	9.50023	10.0092	9.07358	9.20378	CHR_HSCHR6_MHC_MCF_CTG1	32515215	32520425	+	5210	ENST00000395388	ENSG00000204287	\major histocompatibility complex, class II, DR alpha [Source:HGNC Symbol;Acc:HGNC:4947]\		\Alcoholic Intoxication, Chronic;Alopecia;Lichenification;Multiple Sclerosis;Parkinson Disease;Pruritus;Sparse scalp hair;Sparse pubic hair;Sparse axillary hair;Perifollicular hyperkeratosis;Graham Little Piccardi Lassueur syndrome\	Endoplasmic reticulum;Cytoplasm	GENCODE		major histocompatibility complex, class II, DR alpha
HLA-DRA	ENSG00000228987	3122	2.35015	1.23275	0.000220624	0.00401221	up	10.6743	9.44152	10.4464	11.121	10.9428	10.1741	10.3751	10.031	10.3214	11.5479	10.8998	10.8834	9.4208	9.50023	10.0092	9.07358	9.20378	CHR_HSCHR6_MHC_DBB_CTG1	32414554	32419764	+	5210	ENST00000395388	ENSG00000204287	\major histocompatibility complex, class II, DR alpha [Source:HGNC Symbol;Acc:HGNC:4947]\		\Alcoholic Intoxication, Chronic;Alopecia;Lichenification;Multiple Sclerosis;Parkinson Disease;Pruritus;Sparse scalp hair;Sparse pubic hair;Sparse axillary hair;Perifollicular hyperkeratosis;Graham Little Piccardi Lassueur syndrome\	Endoplasmic reticulum;Cytoplasm	GENCODE		major histocompatibility complex, class II, DR alpha
HLA-DRA	ENSG00000226260	3122	2.35015	1.23275	0.000220624	0.00401221	up	10.6743	9.44152	10.4464	11.121	10.9428	10.1741	10.3751	10.031	10.3214	11.5479	10.8998	10.8834	9.4208	9.50023	10.0092	9.07358	9.20378	CHR_HSCHR6_MHC_MANN_CTG1	32478466	32483677	+	5211	ENST00000395388	ENSG00000204287	\major histocompatibility complex, class II, DR alpha [Source:HGNC Symbol;Acc:HGNC:4947]\		\Alcoholic Intoxication, Chronic;Alopecia;Lichenification;Multiple Sclerosis;Parkinson Disease;Pruritus;Sparse scalp hair;Sparse pubic hair;Sparse axillary hair;Perifollicular hyperkeratosis;Graham Little Piccardi Lassueur syndrome\	Endoplasmic reticulum;Cytoplasm	GENCODE		major histocompatibility complex, class II, DR alpha
HLA-DRA	ENSG00000227993	3122	2.35015	1.23275	0.000220624	0.00401221	up	10.6743	9.44152	10.4464	11.121	10.9428	10.1741	10.3751	10.031	10.3214	11.5479	10.8998	10.8834	9.4208	9.50023	10.0092	9.07358	9.20378	CHR_HSCHR6_MHC_COX_CTG1	32388087	32393254	+	5167	ENST00000395388	ENSG00000204287	\major histocompatibility complex, class II, DR alpha [Source:HGNC Symbol;Acc:HGNC:4947]\		\Alcoholic Intoxication, Chronic;Alopecia;Lichenification;Multiple Sclerosis;Parkinson Disease;Pruritus;Sparse scalp hair;Sparse pubic hair;Sparse axillary hair;Perifollicular hyperkeratosis;Graham Little Piccardi Lassueur syndrome\	Endoplasmic reticulum;Cytoplasm	GENCODE		major histocompatibility complex, class II, DR alpha
HLA-DRA	ENSG00000277263	3122	2.35015	1.23275	0.000220624	0.00401221	up	10.6743	9.44152	10.4464	11.121	10.9428	10.1741	10.3751	10.031	10.3214	11.5479	10.8998	10.8834	9.4208	9.50023	10.0092	9.07358	9.20378	CHR_HSCHR6_8_CTG1	32446915	32452117	+	5202	ENST00000395388	ENSG00000204287	\major histocompatibility complex, class II, DR alpha [Source:HGNC Symbol;Acc:HGNC:4947]\		\Alcoholic Intoxication, Chronic;Alopecia;Lichenification;Multiple Sclerosis;Parkinson Disease;Pruritus;Sparse scalp hair;Sparse pubic hair;Sparse axillary hair;Perifollicular hyperkeratosis;Graham Little Piccardi Lassueur syndrome\	Endoplasmic reticulum;Cytoplasm	GENCODE		major histocompatibility complex, class II, DR alpha
HLA-DRA	ENSG00000204287	3122	2.35015	1.23275	0.000220624	0.00401221	up	10.6743	9.44152	10.4464	11.121	10.9428	10.1741	10.3751	10.031	10.3214	11.5479	10.8998	10.8834	9.4208	9.50023	10.0092	9.07358	9.20378	6	32439878	32445046	+	5168	ENST00000395388	ENSG00000204287	\major histocompatibility complex, class II, DR alpha [Source:HGNC Symbol;Acc:HGNC:4947]\		\Alcoholic Intoxication, Chronic;Alopecia;Lichenification;Multiple Sclerosis;Parkinson Disease;Pruritus;Sparse scalp hair;Sparse pubic hair;Sparse axillary hair;Perifollicular hyperkeratosis;Graham Little Piccardi Lassueur syndrome\	Endoplasmic reticulum;Cytoplasm	GENCODE		major histocompatibility complex, class II, DR alpha	p21.32
HLA-DRA	ENSG00000206308	3122	2.35015	1.23275	0.000220624	0.00401221	up	10.6743	9.44152	10.4464	11.121	10.9428	10.1741	10.3751	10.031	10.3214	11.5479	10.8998	10.8834	9.4208	9.50023	10.0092	9.07358	9.20378	CHR_HSCHR6_MHC_QBL_CTG1	32397298	32402508	+	5210	ENST00000395388	ENSG00000204287	\major histocompatibility complex, class II, DR alpha [Source:HGNC Symbol;Acc:HGNC:4947]\		\Alcoholic Intoxication, Chronic;Alopecia;Lichenification;Multiple Sclerosis;Parkinson Disease;Pruritus;Sparse scalp hair;Sparse pubic hair;Sparse axillary hair;Perifollicular hyperkeratosis;Graham Little Piccardi Lassueur syndrome\	Endoplasmic reticulum;Cytoplasm	GENCODE		major histocompatibility complex, class II, DR alpha
HLA-DRA	ENSG00000234794	3122	2.35015	1.23275	0.000220624	0.00401221	up	10.6743	9.44152	10.4464	11.121	10.9428	10.1741	10.3751	10.031	10.3214	11.5479	10.8998	10.8834	9.4208	9.50023	10.0092	9.07358	9.20378	CHR_HSCHR6_MHC_SSTO_CTG1	32446450	32451660	+	5210	ENST00000395388	ENSG00000204287	\major histocompatibility complex, class II, DR alpha [Source:HGNC Symbol;Acc:HGNC:4947]\		\Alcoholic Intoxication, Chronic;Alopecia;Lichenification;Multiple Sclerosis;Parkinson Disease;Pruritus;Sparse scalp hair;Sparse pubic hair;Sparse axillary hair;Perifollicular hyperkeratosis;Graham Little Piccardi Lassueur syndrome\	Endoplasmic reticulum;Cytoplasm	GENCODE		major histocompatibility complex, class II, DR alpha
HLA-F	ENSG00000229698	3134	0.325941	-1.61732	0.00222779	0.016717	down	4.60252	5.60522	4.29302	4.81267	4.59087	5.68796	4.26947	4.90104	4.26868	4.13579	4.63626	4.42942	5.97793	5.44031	5.48341	5.27388	5.85056	CHR_HSCHR6_MHC_SSTO_CTG1	29720539	29736235	+	15696	ENST00000259951	ENSG00000204642	\major histocompatibility complex, class I, F [Source:HGNC Symbol;Acc:HGNC:4963]\			Endoplasmic reticulum;Nucleus	GENCODE		major histocompatibility complex, class I, F
HLA-F	ENSG00000206509	3134	0.325941	-1.61732	0.00222779	0.016717	down	4.60252	5.60522	4.29302	4.81267	4.59087	5.68796	4.26947	4.90104	4.26868	4.13579	4.63626	4.42942	5.97793	5.44031	5.48341	5.27388	5.85056	CHR_HSCHR6_MHC_QBL_CTG1	29720222	29735978	+	15756	ENST00000259951	ENSG00000204642	\major histocompatibility complex, class I, F [Source:HGNC Symbol;Acc:HGNC:4963]\			Endoplasmic reticulum;Nucleus	GENCODE		major histocompatibility complex, class I, F
HLA-F	ENSG00000234487	3134	0.325941	-1.61732	0.00222779	0.016717	down	4.60252	5.60522	4.29302	4.81267	4.59087	5.68796	4.26947	4.90104	4.26868	4.13579	4.63626	4.42942	5.97793	5.44031	5.48341	5.27388	5.85056	CHR_HSCHR6_MHC_MCF_CTG1	29719887	29722948	+	3061	ENST00000259951	ENSG00000204642	\major histocompatibility complex, class I, F [Source:HGNC Symbol;Acc:HGNC:4963]\			Endoplasmic reticulum;Nucleus	GENCODE		major histocompatibility complex, class I, F
HLA-F	ENSG00000237508	3134	0.325941	-1.61732	0.00222779	0.016717	down	4.60252	5.60522	4.29302	4.81267	4.59087	5.68796	4.26947	4.90104	4.26868	4.13579	4.63626	4.42942	5.97793	5.44031	5.48341	5.27388	5.85056	CHR_HSCHR6_MHC_MANN_CTG1	29719844	29735599	+	15755	ENST00000259951	ENSG00000204642	\major histocompatibility complex, class I, F [Source:HGNC Symbol;Acc:HGNC:4963]\			Endoplasmic reticulum;Nucleus	GENCODE		major histocompatibility complex, class I, F
HLA-F	ENSG00000235220	3134	0.325941	-1.61732	0.00222779	0.016717	down	4.60252	5.60522	4.29302	4.81267	4.59087	5.68796	4.26947	4.90104	4.26868	4.13579	4.63626	4.42942	5.97793	5.44031	5.48341	5.27388	5.85056	CHR_HSCHR6_MHC_DBB_CTG1	29720256	29736008	+	15752	ENST00000259951	ENSG00000204642	\major histocompatibility complex, class I, F [Source:HGNC Symbol;Acc:HGNC:4963]\			Endoplasmic reticulum;Nucleus	GENCODE		major histocompatibility complex, class I, F
HLA-F	ENSG00000137403	3134	0.325941	-1.61732	0.00222779	0.016717	down	4.60252	5.60522	4.29302	4.81267	4.59087	5.68796	4.26947	4.90104	4.26868	4.13579	4.63626	4.42942	5.97793	5.44031	5.48341	5.27388	5.85056	CHR_HSCHR6_MHC_COX_CTG1	29716754	29732497	+	15743	ENST00000259951	ENSG00000204642	\major histocompatibility complex, class I, F [Source:HGNC Symbol;Acc:HGNC:4963]\			Endoplasmic reticulum;Nucleus	GENCODE		major histocompatibility complex, class I, F
HLA-F	ENSG00000204642	3134	0.325941	-1.61732	0.00222779	0.016717	down	4.60252	5.60522	4.29302	4.81267	4.59087	5.68796	4.26947	4.90104	4.26868	4.13579	4.63626	4.42942	5.97793	5.44031	5.48341	5.27388	5.85056	6	29722775	29738528	+	15753	ENST00000259951	ENSG00000204642	\major histocompatibility complex, class I, F [Source:HGNC Symbol;Acc:HGNC:4963]\			Endoplasmic reticulum;Nucleus	GENCODE		major histocompatibility complex, class I, F	p22.1
HMG20B	ENSG00000064961	10362	0.488603	-1.03326	0.00698006	0.0346455	down	9.4501	13.1337	11.3168	7.85981	11.2598	7.93286	11.8291	10.6236	8.43423	7.24073	7.44223	10.5618	13.3789	12.7369	13.3734	13.0084	13.1708	19	3572777	3579088	+	6311	ENST00000333651	ENSG00000064961	high mobility group 20B [Source:HGNC Symbol;Acc:HGNC:5002]			Cytosol;Ribosome	GENCODE	Yes	high mobility group 20B	p13.3
HMGCL	ENSG00000117305	3155	0.498006	-1.00577	0.00425415	0.0251005	down	5.4669	7.3203	5.06793	5.6575	4.93275	7.79622	4.95134	5.59717	5.17305	5.26512	5.1675	5.06036	7.90473	7.73159	7.21189	6.61251	7.14077	1	23801885	23838620	-	36735	ENST00000374490	ENSG00000117305	3-hydroxy-3-methylglutaryl-CoA lyase [Source:HGNC Symbol;Acc:HGNC:5005]		Comatose;Fever;Hepatomegaly;Hypoglycemia;Metabolic acidosis;Hyperammonemia;Glutaric aciduria;HMG CoA lyase deficiency;Carnitine deficiency;Hydroxymethylglutaric aciduria;Death in childhood;Somnolence;3-methylglutaconicaciduria;Autosomal recessive predisposition	Cytosol;Ribosome;Insoluble Fraction	GENCODE		3-hydroxy-3-methylglutaryl-CoA lyase	p36.11
HMOX2	ENSG00000277424	3163	0.461076	-1.11692	0.00176711	0.0144876	down	4.5667	5.58557	4.59705	4.73292	4.51503	5.08709	4.91677	4.53447	3.50352	4.02428	4.87897	4.87692	6.03097	5.38738	5.46357	5.4675	5.57843	CHR_HSCHR16_3_CTG1	4476649	4512306	+	35657	ENST00000613539	ENSG00000103415	heme oxygenase 2 [Source:HGNC Symbol;Acc:HGNC:5014]		Cerebral Hemorrhage	Cytosol;Ribosome;Cytoplasm	GENCODE	Yes	heme oxygenase 2
HMOX2	ENSG00000103415	3163	0.461076	-1.11692	0.00176711	0.0144876	down	4.5667	5.58557	4.59705	4.73292	4.51503	5.08709	4.91677	4.53447	3.50352	4.02428	4.87897	4.87692	6.03097	5.38738	5.46357	5.4675	5.57843	16	4474690	4510347	+	35657	ENST00000613539	ENSG00000103415	heme oxygenase 2 [Source:HGNC Symbol;Acc:HGNC:5014]		Cerebral Hemorrhage	Cytosol;Ribosome;Cytoplasm	GENCODE	Yes	heme oxygenase 2	p13.3
HNF1B	ENSG00000276194	6928	0.421326	-1.24699	1.0062e-06	0.000114682	down	10.8584	12.6969	11.092	10.2751	11.5077	12.4696	11.48	11.0819	10.4171	9.70652	9.67943	10.8747	13.3305	12.1597	12.6953	12.4471	12.8521	CHR_HSCHR17_7_CTG4	37690967	37749771	-	58804	ENST00000617811	ENSG00000275410	HNF1 homeobox B [Source:HGNC Symbol;Acc:HGNC:11630]		\Arthritis, Gouty;Biliary Tract Diseases;Renal Cell Carcinoma;Diabetes Mellitus;Diabetes Mellitus, Non-Insulin-Dependent;Glycosuria;Gout;Insulin Resistance;Prostatic Neoplasms;Proteinuria;Spermatocele;Liver Dysfunction;Liver function tests abnormal finding;Cerebral atrophy;Hepatic enzyme increased;Impaired glucose tolerance;Short stature;Nephrolithiasis;Renal cysts and diabetes syndrome;Liver enz…		GENCODE		HNF1 homeobox B
HNF1B	ENSG00000275410	6928	0.421326	-1.24699	1.0062e-06	0.000114682	down	10.8584	12.6969	11.092	10.2751	11.5077	12.4696	11.48	11.0819	10.4171	9.70652	9.67943	10.8747	13.3305	12.1597	12.6953	12.4471	12.8521	17	37686431	37745059	-	58628	ENST00000617811	ENSG00000275410	HNF1 homeobox B [Source:HGNC Symbol;Acc:HGNC:11630]		\Arthritis, Gouty;Biliary Tract Diseases;Renal Cell Carcinoma;Diabetes Mellitus;Diabetes Mellitus, Non-Insulin-Dependent;Glycosuria;Gout;Insulin Resistance;Prostatic Neoplasms;Proteinuria;Spermatocele;Liver Dysfunction;Liver function tests abnormal finding;Cerebral atrophy;Hepatic enzyme increased;Impaired glucose tolerance;Short stature;Nephrolithiasis;Renal cysts and diabetes syndrome;Liver enz…		GENCODE		HNF1 homeobox B	q12
[truncated: 1,538 more rows]
