# Supplementary material for: Upregulated desmin/integrin β1/MAPK axis promotes elastic cartilage regeneration with increased ECM mechanical strength
Source: Int J Biol Sci. 2023 May 21;19(9):2740–55. doi: 10.7150/ijbs.83024 (PMC10266073; doi:10.7150/ijbs.83024)
Supplement: Supplementary file 3 — Supplementary table 5. [file ijbsv19p2740s3.xlsx]

## Sheet: Cytoskeleton
lateral vs medial	lateral vs middle	middle vs medial
ACTN2	DLC1	CCL27
BIN1	ELN	STAP1
CAV3	EPHA5	FGF13
CCL26	FER	SNCA
CCL27	FRMD7	VILL
CDK10	GPM6B	RND1
CYFIP2	MIR214	CALB1
ELN	NOX4	GYS2
EPHA5	PPP1R9A	PCLO
FER	PROX1	ADCY5
FERMT2	RND2	KRT24
GSN	RND3	KRT40
KANK1	SLIT2	S100A8
KANK3	TMOD3	ADORA1
LMOD2	EPB41	KCNE5
LMOD3	ITSN1	GAS2L3
MYLK3	GFAP	ACE2
MYOC	PRKCZ	CD36
NEB	UCHL1	PDZK1
PPP1R9A	PCLO	SLC28A3
RAC3	UTRN	NFASC
RAPGEF3	CLDN11	FASN
RND1	KRT26	HSD17B12
SFRP1	KRT84	ME1
SIGLEC15	MNS1	RDH5
SLIT2	RTN2	SDR16C5
SPTB	SLC1A6	SDR9C7
SYNPO2	ACTL6B	SRD5A2
SYNPO2L	CACNA1C	ACAA1
TENM1	HCN4	RETSAT
TMOD1	PDPN	ALDH1L1
TMOD4	RYR2	SCD
TMSB15A	TNNT2	ADAT3
TMSB15B	ALDOA	FAAH2
TWF1	DPYSL3	VNN3P
VILL	MICAL2	ALOX12B
SNCA	RFLNA	PPARG
TRIM54	ZNF664-RFLNA	TNNI3
BICD1	TF	KLB
CEP131	TPM2	TLR10
MAPRE3	SCN1A	HBB
SNX10	SNTA1	EPS8L1
CHMP4C	FHL3	HENMT1
GNAI1	ADGRV1	ADCY1
MPDZ	EPHB1
EPB41	FGD4
THSD7A	FZD9
DES	ITGB3
GFAP	ATP6V0A4
HSPB1	ENPEP
KIF1A	SLC28A1
KIF5C	SLC28A2
MAK	CAMK2B
MYO1B	KLHL4
PRKCZ	SLC6A4
RHOT2	SYN1
AURKC	SYNE3
EML1	VASH2
KIFC2	PKD2L1
ACTN3	SCD5
PCLO	ALDH1A2
RIMS2	GAPDH
TRPC4	QSOX1
UTRN	GALE
ADCY5	ASPA
CLDN11	FAAH
HOXA13	FAAH2
KRT26	FMO2
KRT33A	AOC2
KRT34	CP
KRT36	METTL16
KRT39	P3H3
KRT40	PLOD2
KRT79	MGAT4A
KRT84	TM7SF2
RTN2	SARDH
S100A8	ADPRH
SLC1A6	MACROD1
ACTA1	SMPD1
ACTL6B	CHD5
ANK1	POLQ
TUBA8	DCP2
ACTC1	MFAP4
ALDOA	THSD4
CORO6	CHADL
DPYSL3	CLU
GAS2L3	PITX3
KPTN	PLXNA4
NRAP	KLHL40
PACSIN1	ABCC9
PSTPIP1	DEK
RFLNA	KY
ZNF664-RFLNA	OBSCN
SAMD14	SLC8A1
SORBS1	SLC16A3
TCAP	UNC13C
TF	ADCY1
TPM2	GRIK4
TPM3
TTN
USH1C
XIRP1
XIRP2
ADORA1
ATP2A1
CACNA1C
GJC1
HCN4
KCNE4
KCNE5
MYH7
MYL1
MYL6B
MYLK2
PDPN
SCN1A
SNTA1
TNNC1
CRYAB
FHL3
LDB3
LPP
MYLK
PDLIM3
ROR1
MYO18B
SMTNL1
AKR1B1
CEACAM16
EPHB1
FOXA1
FZD9
HOMER2
KITLG
LY6G6D
NFASC
SLC6A6
ABCC2
ACE2
ATP6V0A4
CD36
CUBN
ENPEP
PTH1R
SLC28A3
ABRA
CAMK2B
CSRP3
FLNC
LSP1
MYBPC1
MYH1
MYH7B
MYL2
MYL3
MYOM2
MYOM3
MYOT
MYOZ1
MYOZ2
MYOZ3
MYPN
SLC6A2
SYN1
SYNE3
TNNC2
TNNI1
TNNI2
TNNI3
TNNT3
TNS1
TRPC6
VCL
PKD2L1
PPARG
ALDH1L1
ALDH3A1
DLAT
FMO5
GAPDH
HSD17B12
PDHA1
ACAA1
ACOXL
AKR1C1
AKR1D1
DECR2
FASN
RETSAT
TECRL
PCYOX1
PCYOX1L
QSOX1
ACER2
ACER3
ASAH2
FAAH
FHIT
PGLYRP1
PGLYRP3
PM20D1
CYP7A1
FMO2
SCD
SCD5
CHDH
DHRS7C
KCNAB1
LDHD
ME1
SDR9C7
AMPD1
APOBEC2
DPYS
AOC2
LOXL3
PYCR1
SARDH
P3H1
P3H3
PLOD2
PTGS1
TYR
ADPRH
GBE1
IL1RL1
KLB
LYZ
MACROD1
PIK3AP1
TLR8
GCNT3
MGAT4A
TMEM86B
GALE
CP
ALOX12B
PARK7
GMPR
DHX9
ISG20
POLL
REV3L
AGO2
KLHL40
KLHL41
MYF6
MYOG
RYR1
SHOX2
SMO
STAC3
CHADL
CLU
AEBP1
EFEMP2
MFAP4
THSD4
TBC1D20
WNT5B
PITX3
SPRED3
PLXNA4
ABCC9
ADRA1A
ANKRD1
ANKRD23
CACNA1S
CASQ1
CAVIN4
CMYA5
FHL5
HRC
ITGB1BP2
KY
LRRC39
MYLPF
OBSCN
PPP1R12A
SLC8A1
SMPX
TNNT1
TRIM63
ATP2B3
GRID2
SLC16A3
UNC13C
GRIK4
SYT9

## Sheet: cell-ECM interactions
lateral vs medial	lateral vs middle	middle vs medial
ACER2	ADAM9	ITGAM
COL16A1	WNK1	PLP1
ITGB6	ITGB3	ICAM4
PDE3B	VTN	LGALS12
RAC3	ADAM10	S1PR3
SFRP2	SEMA7A	NFASC
VTN	COMP	ACE2
COL3A1	GFAP	ACHE
FERMT2	IGF1	CBLN4
ITGA1	MFGE8	CDH19
ITGA10	UTRN	FGF13
LOXL3	APOD	PCLO
PLP1	DLC1	SNCA
ACTN2	GPM6B	AQP7
ACTN3	GREM1	HEPACAM
ADAMTS5	PEAK1	NGFR
COMP	AKAP12	RND1
FGF1	CBL
FRMD5	CDH13
GFAP	EFNB2
ICAM4	FBLN7
ITGB1BP2	FGFR3
LAMB1	FHL3
MFGE8	KRAS
S1PR3	NOX4
THBS4	PRKAR2A
TSPAN4	RND3
UTRN	SLC6A4
APOD	BDNF
GREM1	COLQ
MYOC	EPHB1
SFRP1	GPC6
SORBS1	LRRTM3
VCL	PPP1R9A
ACTC1	ROBO2
CAV3	SLITRK3
CBL	SRPX2
CDH13	CDH18
FBLN7	CDH6
FHL3	CLDN11
FLNC	CLDN23
GSN	PCLO
HSPB1	PRKCZ
IL1RL1	RELN
LMO7	C1QL1
LPP	BMPR2
MCAM	COL13A1
NFASC	FGFR4
PPP1R12A	FGFRL1
RPL18	FZD4
RPL8	GJC3
RPS11	KIAA1210
RPS14	LIN7B
RPS16	MAGI3
RPS19	OBSCN
RPS5	PANX2
RPS7	SLC8A1
RPS9	TMOD3
SCARF2	WNK4
SYNPO2	YBX3
TLE2
TNS1
TWF1
XIRP1
XIRP2
ACE2
ADGRB3
COLQ
EPHB1
EPHB2
GPC6
GRID2
LRFN1
LRFN3
LRRC4B
LRRTM3
MUSK
NRXN1
PPP1R9A
ROBO2
SLITRK1
SNCA
SRPX2
ADGRL3
CBLN4
CDH19
CDH20
CDH6
CDH7
CLDN11
CLDN8
GJC1
LAMC1
MPDZ
NRCAM
PCLO
GRIP1
KIF5C
PRKCZ
ZDHHC2
C1QL1
RAB3A
ABCC2
AKR1B1
ANKRD23
BMPR2
CADM4
CLMP
CNKSR1
DES
FGFR4
FGFRL1
FZD4
GJB3
GJC3
HEPACAM
JAG1
KCNA2
KCNJ11
LDB3
MAGI3
MYH1
NGFR
NRAP
OBSCN
PANX2
PARK7
PDLIM3
PRKCG
RND1
SLC8A1
TRPC4
TRPC6
WNK4
YBX3
SMPX

## Sheet: chondrogenesis
lateral vs medial	lateral vs middle	middle vs medial
ADAMTS12	ADAM10	IL6
ADAMTS15	ADAMTS12	MMP13
ADAMTS16	ADAMTS2	MMP3
ADAMTS2	CHADL	MMP7
ADAMTS20	COL11A1	ADAMTS16
ADAMTS5	COL11A2	COL28A1
ADAMTSL2	COL13A1	HSD17B12
ADAMTSL4	COL19A1	LAMB4
ADTRP	COL27A1	ACHE
AEBP1	COL2A1	ADIPOQ
ANGPTL7	COL4A4	CBLN4
CHADL	COL8A1	CILP
COL11A1	COL9A2	FCN2
COL11A2	COL9A3	FIBCD1
COL15A1	COLGALT2	LMAN1L
COL16A1	COLQ	S100A8
COL27A1	COMP	S100A9
COL28A1	ELN	WNT2
COL2A1	FGFR4	ZP2
COL3A1	GFAP	CD36
COL4A1	GPM6B	LYVE1
COL4A2	GREM1	ACAA1
COL4A5	KLK4	PC
COL5A3	MELTF	SNCA
COL8A1	MFAP4	GDF5
COL9A2	MIA	GLDN
COL9A3	MMP25	B3GAT1
COLGALT2	PDPN	CHST13
COLQ	QSOX1	CASP1
COMP	SMOC1	HRK
CST3	SMOC2	PPARG
EFEMP2	SOX9	UCP3
ELN	THSD4	STAR
FGFR4	TNFRSF11B	ACSL1
FMOD	VIT	SLC25A34
GFAP	ACAN
GREM1	ANGPT4
HSD17B12	ANGPTL1
LAMB1	ANGPTL4
LAMC1	ANGPTL5
LOXL3	BGN
LUM	CDH13
MELTF	CLU
MFAP4	COCH
MIA	CTHRC1
MMP25	F7
MMP3	FGFBP3
MMP7	GPC1
NTN4	GPC6
PDPN	HAPLN1
POSTN	LEFTY2
PTX3	MATN1
QSOX1	MATN3
SFRP2	MFGE8
SMOC1	MMRN1
SMOC2	PRELP
SOX9	RARRES2
TCF15	SEMA7A
THSD4	SERPINA1
VIT	SRPX2
ACAN	VTN
ADIPOQ	WNT2
ANGPT4	WNT2B
ANGPTL4	ANOS1
ANGPTL5	CHI3L1
ANXA4	ADAM9
BGN	ITGB3
CBLN4	SLIT2
CDH13	APOD
CILP	DLC1
CLU	MIR29C
COCH	PEAK1
CTHRC1	PRKCZ
CTSL	SNED1
F3	UTRN
F7	PEX5L
FCN1	ALAS2
FCN2	OXCT1
FGFBP3	SARDH
GDF10	THEM5
GPC1	BMPR1B
GPC6	BMPR2
LEFTY2	CHRDL2
LMAN1L	CHST11
LRRC15	CNMD
MATN1	CYTL1
MATN3	FGF6
MATN4	FGFR3
MFGE8	FRZB
MGP	MEX3C
MYOC	NOG
NDP	RFLNA
P3H1	ZNF664-RFLNA
PRELP	P3H3
RARRES2	UCN
S100A8	C1QL1
S100A9	C1QTNF6
SBSPON	C1QTNF8
SERPINA1	GLDN
SFRP1	PCOLCE2
SOD3	SUSD5
SPARC	PXYLP1
SRPX2	XYLT1
THBS4	HGF
VTN	IGF1
WNT2B	FZD9
WNT5B	MLLT11
ZP2	SLC25A4
ANOS1	MEF2A
SLIT2	ALB
ACER2	UCHL1
ACTN2	SLC4A11
ACTN3	SLC8A3
APOD	NDUFA4L2
CD36	ACSL5
FERMT2	ACSL6
ITGA1	KRAS
ITGA10	COQ10A
ITGB6	SLC25A48
JAG1	DPYSL3
MIR29C
PRKCZ
SNED1
SORBS1
UTRN
VCL
PEX5L
FIGN
TENM1
ACAA1
ACOXL
ACSS2
CA5B
CASQ1
CHPF
CS
DLAT
ETNPPL
FASTK
MRPL12
NMNAT3
OXCT1
PARK7
PC
PDHA1
PYCR1
SARDH
SNCA
THEM5
BMPR1B
BMPR2
CHRDL2
CHST11
CNMD
CYTL1
DLX2
FGF6
FRZB
GDF5
GHR
HOXB3
NOG
PITX1
PTH1R
RFLNA
ZNF664-RFLNA
SHOX2
TTN
MUSK
OSCAR
CYP7A1
P3H3
RCN3
C1QL1
C1QL3
C1QTNF6
C1QTNF8
COLEC11
GLDN
PCOLCE2
HAPLN3
HMMR
SUSD5
B3GAT1
CHST12
CHST13
PXYLP1
DLX5
CASP1
FZD9
MLLT11
AKT2
SLC4A11
CAMK2A
EYA2
HK2
RHOT2
SLC25A4
ATP2A1
MIEF2
PPARG
TMEM135
SLC8A3
ALB
UCP3
DMPK
COQ8A
ACSL1
ACSL5
ACSL6
UBA52
NDUFA4L2
STAR
CHDH
CKMT2
COQ10A
LDHD
SLC25A34
SLC25A48
DPYSL3
