# Supplementary material for: Upregulated desmin/integrin β1/MAPK axis promotes elastic cartilage regeneration with increased ECM mechanical strength
Source: Int J Biol Sci. 2023 May 21;19(9):2740–55. doi: 10.7150/ijbs.83024 (PMC10266073; doi:10.7150/ijbs.83024)
Supplement: Supplementary file 4 — Supplementary table 6. [file ijbsv19p2740s4.xlsx]

## Sheet: upregulated DEGs
DE	lateral1_count	lateral2_count	lateral3_count	middle1_count	middle2_count	middle3_count	medial1_count	medial2_count	medial3_count	lateral1_fpkm	lateral2_fpkm	lateral3_fpkm	middle1_fpkm	middle2_fpkm	middle3_fpkm	medial1_fpkm	medial2_fpkm	medial3_fpkm	lateralvsmiddle_log2FoldChange	lateralvsmiddle_pvalue	lateralvsmiddle_padj	lateralvsmedial_log2FoldChange	lateralvsmedial_pvalue	lateralvsmedial_padj	middlevsmedial_log2FoldChange	middlevsmedial_pvalue	middlevsmedial_padj	gene_name	gene_chr	gene_start	gene_end	gene_strand	gene_length	gene_biotype	gene_description	tf_family
100144479	8	5	1	6	20	208	145	104	186	0.328673	0.186568	0.0367483	0.242374	0.846035	10.0398	6.27271	4.18128	11.4111	-4.34491	0.000134436	0.0252435	-5.32172	6.12253e-14	5.53538e-10	-0.96579	0.336386	0.999994	PNMT	NC_010454.4	22648396	22651520	-	1243	protein_coding	phenylethanolamine N-methyltransferase%2C transcript variant X1	-
100156280	2693	4405	3618	46106	30865	12879	26540	23212	9433	34.9403	51.9074	41.9877	588.177	412.326	196.317	362.58	294.716	182.76	-3.22299	3.25124e-16	2.78062e-12	-2.7068	1.02499e-12	6.17796e-09	0.513081	0.272141	0.999994	GREM1	NC_010443.5	136617041	136629293	+	3936	protein_coding	gremlin 1%2C DAN family BMP antagonist%2C transcript variant X1	-
100737121	2310	4454	291	8898	10866	13094	41334	53282	43595	20.1893	35.3552	2.27492	76.465	97.783	134.452	380.39	455.713	568.967	-2.42388	0.0120371	0.320209	-4.60266	1.2868e-10	4.84454e-07	-2.18037	1.38001e-10	2.21546e-06	LOC100737121	NC_010445.4	39184392	39200296	-	5843	protein_coding	elastin-like%2C transcript variant X9	-
100625836	235	395	163	1419	1227	814	1322	1489	1462	2.65565	4.05409	1.64761	15.7669	14.2768	10.8072	15.7307	16.4664	24.6713	-2.29668	3.47987e-10	8.50332e-07	-2.76555	1.52536e-10	4.84454e-07	-0.471685	0.152117	0.999994	HS3ST3A1	NC_010454.4	57629279	57730700	-	4519	protein_coding	heparan sulfate-glucosamine 3-sulfotransferase 3A1	-
396739	4331	3294	5140	38425	44332	36381	27947	23227	77049	244.121	168.63	259.145	2129.57	2572.88	2409.23	1658.69	1281.18	6485.23	-3.40983	7.40404e-41	1.26646e-36	-3.80601	1.66699e-10	4.84454e-07	-0.398868	0.493009	0.999994	SAL1	NC_010443.5	253638017	253642835	-	906	protein_coding	salivary lipocalin	-
110260133	62	116	118	504	650	334	582	442	742	4.18808	7.11664	7.12966	33.4745	45.2086	26.5067	41.3961	29.2178	74.846	-2.51828	4.24755e-13	1.45309e-09	-2.97648	1.87545e-10	4.84454e-07	-0.46031	0.295219	0.999994	C1QTNF8	NC_010445.4	40748457	40749884	+	756	protein_coding	C1q and TNF related 8	-
100157458	1	0	9	8	16	62	102	183	54	0.0185498	0	0.149329	0.145912	0.305593	1.35119	1.99229	3.32194	1.4958	-3.41595	0.0049105	0.224583	-5.32693	5.14108e-10	1.12455e-06	-1.92009	0.01299	0.999994	TLX1	NC_010456.5	112206964	112213957	+	2753	protein_coding	T-cell leukemia homeobox 1	Homeobox
613132	16	28	23	49	102	895	34	836	1548	0.156349	0.248501	0.201033	0.470796	1.02627	10.2751	0.349838	7.99436	22.5885	-4.28585	0.000424094	0.0527736	-5.66913	7.76531e-10	1.1701e-06	-1.38293	0.397288	0.999994	MYBPH	NC_010451.4	113872439	113884544	-	5226	protein_coding	myosin binding protein H%2C transcript variant X2	-
100737228	1204	1467	1405	4466	3101	2487	4972	3665	3831	16.1464	17.8678	16.8534	58.8881	42.8188	39.1841	70.2089	48.0977	76.7188	-1.47661	2.75125e-09	5.22891e-06	-1.93817	1.42044e-09	1.71229e-06	-0.464385	0.158296	0.999994	SMOC2	NC_010443.5	1193163	1332739	-	3808	protein_coding	SPARC related modular calcium binding 2%2C transcript variant X2	-
100519025	415	1318	884	9324	12080	2621	5535	8276	2468	9.38161	27.0606	17.8749	207.249	281.177	69.6117	131.753	183.084	83.3135	-3.36891	4.7804e-11	1.36281e-07	-2.87653	3.09023e-09	3.49234e-06	0.489824	0.356989	0.999994	CLEC3A	NC_010448.4	9907145	9915384	-	2259	protein_coding	C-type lectin domain family 3 member A%2C transcript variant X1	-
100240719	11	35	14	150	61	921	90	234	1182	0.143705	0.41528	0.163595	1.92678	0.820529	14.136	1.23804	2.99156	23.0589	-4.55267	0.000151882	0.0262419	-5.23176	3.597e-09	3.82594e-06	-0.681318	0.642038	0.999994	CRHR2	NC_010460.4	42251755	42296457	+	3909	protein_coding	corticotropin releasing hormone receptor 2%2C transcript variant X1	-
106509759	28	56	30	133	57	107	175	150	171	2.37524	4.3145	2.27632	11.0933	4.97861	10.664	15.6315	12.4521	21.6614	-1.58197	0.00121288	0.106939	-2.46766	1.33345e-07	7.77788e-05	-0.888588	0.0513119	0.999994	LOC106509759	NC_010445.4	52648645	52651969	+	602	lncRNA	uncharacterized LOC106509759	-
100620285	3117	5847	3557	11054	9754	7409	11687	13315	11614	43.3845	73.9135	44.2838	151.279	139.786	121.155	171.283	181.36	241.391	-1.35851	2.71325e-06	0.0017189	-1.87806	2.3249e-07	0.000120111	-0.522168	0.0625046	0.999994	QSOX1	NC_010451.4	121779072	121822829	+	3669	protein_coding	quiescin sulfhydryl oxidase 1	-
396562	3443	10568	4009	28094	22941	17320	20039	32772	28978	58.6868	163.602	61.1227	470.845	402.624	346.846	359.66	546.648	737.586	-2.11447	3.34454e-07	0.000380807	-2.53599	4.6573e-07	0.000205398	-0.424839	0.231588	0.999994	GFAP	NC_010454.4	18456268	18466594	+	2996	protein_coding	glial fibrillary acidic protein%2C transcript variant X1	-
100522126	20	14	16	140	19	47	98	69	70	0.150553	0.0957152	0.107731	1.03621	0.147264	0.415665	0.77678	0.508288	0.786862	-2.18545	0.00205557	0.148849	-2.54978	5.49835e-07	0.000236717	-0.367733	0.586658	0.999994	ACSL6	NC_010444.4	134210915	134278860	-	6784	protein_coding	acyl-CoA synthetase long-chain family member 6%2C transcript variant X9	-
102162247	482	2188	875	4151	4721	3107	3606	4405	5318	9.63389	39.7187	15.6432	81.577	97.1567	72.9595	75.8914	86.1592	158.724	-1.96167	2.61084e-05	0.00811973	-2.30246	3.78294e-05	0.00538607	-0.343954	0.360245	0.999994	CHADL	NC_010447.5	7246892	7258962	+	2555	protein_coding	chondroadherin like	-
100154787	39	151	47	290	414	190	323	566	339	0.216576	0.761582	0.233457	1.58345	2.36718	1.23961	1.88869	3.07584	2.81117	-2.10631	5.60818e-05	0.0131408	-2.68194	1.27684e-06	0.000443997	-0.577791	0.136807	0.999994	LRRTM3	NC_010456.5	70172460	70352073	+	9196	protein_coding	leucine rich repeat transmembrane neuronal 3%2C transcript variant X2	-
100514576	689	959	812	1129	1619	1165	1630	2635	1663	7.898	9.98411	8.32562	12.7248	19.1086	15.6895	19.6742	29.5583	28.4663	-0.865203	0.000810636	0.0814751	-1.56799	1.49445e-06	0.000491321	-0.703997	0.0288359	0.999994	ADAMTSL4	NC_010446.5	98577813	98589255	-	4455	protein_coding	ADAMTS like 4%2C transcript variant X5	-
100511032	3943	10847	6436	18137	20674	12799	21413	30345	15756	51.7501	129.297	75.555	234.051	279.378	197.354	295.92	389.738	308.796	-1.47772	4.10107e-05	0.0105495	-1.95577	2.53361e-06	0.000708018	-0.480177	0.094153	0.999994	PRELP	NC_010451.4	64190978	64207008	+	3891	protein_coding	proline and arginine rich end leucine rich repeat protein%2C transcript variant X1	-
396780	33	39	35	31	86	173	105	123	161	1.53064	1.64292	1.45208	1.41377	4.10715	9.42736	5.12814	5.58296	11.1513	-1.69571	0.00711672	0.260937	-2.23428	3.5457e-06	0.000971414	-0.540162	0.419955	0.999994	CBR2	NC_010454.4	973780	976017	+	1101	protein_coding	carbonyl reductase 2	-
100141314	3271	3306	2165	4478	5280	6141	7607	7846	11551	174.002	159.724	103.014	234.217	289.196	383.795	426.089	408.436	917.56	-1.06075	0.000604134	0.067102	-2.00194	5.21954e-06	0.0012754	-0.942731	0.0253801	0.999994	RARRES2	NC_010460.4	55903693	55906976	-	960	protein_coding	retinoic acid receptor responder 2%2C transcript variant X2	-
100157741	1228	2233	1263	3385	5747	3129	3297	6621	3834	36.9758	61.0663	34.0162	100.216	178.174	110.691	104.532	195.094	172.39	-1.56604	5.54004e-06	0.00258973	-1.83814	5.58071e-06	0.00133688	-0.273651	0.478151	0.999994	TSPAN6	NC_010461.5	82323634	82328919	-	1696	protein_coding	tetraspanin 6	-
100626016	71	317	92	615	580	374	578	868	968	4.31129	17.4824	4.9969	36.7185	36.2628	26.6813	36.9564	51.5787	87.774	-1.90344	0.000209614	0.0317991	-2.71686	5.61899e-06	0.00133688	-0.816395	0.0434301	0.999994	UCMA	NC_010452.4	48460713	48471213	+	841	protein_coding	upper zone of growth plate and cartilage matrix associated%2C transcript variant X1	-
100514055	46	57	27	77	132	116	126	174	196	0.212994	0.239705	0.111824	0.350558	0.629314	0.631034	0.614317	0.788424	1.35521	-1.51932	0.00083536	0.0821197	-2.28509	6.09009e-06	0.00139394	-0.766851	0.0969408	0.999994	LRRC38	NC_010448.4	72930084	72965438	-	11029	protein_coding	leucine rich repeat containing 38	-
100517774	1525	6492	1428	11038	18262	7353	9072	27186	17775	20.6518	79.8474	17.2974	146.974	254.637	116.987	129.361	360.276	359.451	-2.14695	0.000101512	0.0199582	-2.85022	7.3714e-06	0.00162548	-0.706165	0.148046	0.999994	HHIPL2	NC_010452.4	11315847	11345043	-	3771	protein_coding	HHIP like 2%2C transcript variant X1	-
100513829	46	84	72	161	147	82	186	193	177	0.468697	0.777333	0.65619	1.61295	1.54218	0.981599	1.99554	1.92439	2.69308	-1.12809	0.00324981	0.186319	-1.79382	7.63596e-06	0.00166353	-0.668137	0.0727713	0.999994	SNPH	NC_010459.5	33986511	34028610	-	5012	protein_coding	syntaphilin	-
102162371	1219	3392	2474	6371	4611	7165	7453	6356	8527	27.6059	69.7667	50.1143	141.862	107.517	190.634	177.723	140.859	288.361	-1.58456	3.10149e-05	0.00914673	-2.04012	8.13224e-06	0.00175056	-0.457808	0.244206	0.999994	FBLN7	NC_010445.4	44215037	44266984	-	2255	protein_coding	fibulin 7	-
100521005	1	1	0	1	2	52	5	23	100	0.017364	0.0157704	0	0.017073	0.0357573	1.06081	0.0914183	0.390823	2.59293	-5.08893	0.00351855	0.191582	-6.5455	9.44044e-06	0.00198491	-1.45419	0.28973	0.999994	NOTO	NC_010445.4	69566112	69571165	-	2941	protein_coding	notochord homeobox	Homeobox
110255218	9	18	7	44	46	154	15	123	237	0.185926	0.337725	0.129347	0.893738	0.978451	3.73769	0.326288	2.48659	7.31116	-3.10599	1.07702e-05	0.00418691	-3.94748	9.58642e-06	0.00199243	-0.841226	0.356384	0.999994	LOC110255218	NW_018085183.1	25818	48104	+	2472	protein_coding	myomegalin-like%2C transcript variant X2	-
397456	2949	2540	2554	4000	2924	6886	6442	7347	16780	208.296	162.942	161.358	277.797	212.652	571.426	479.116	507.83	1769.86	-1.00128	0.00914559	0.290042	-2.3682	1.02952e-05	0.00211542	-1.36838	0.0209503	0.999994	PTGDS	NW_018084833.1	888420	891225	-	723	protein_coding	prostaglandin D2 synthase	-
100521555	477	971	452	2315	2741	938	2832	4499	839	1.94299	3.59223	1.64685	9.27178	11.496	4.48891	12.1467	17.9337	5.10334	-1.82183	1.7789e-05	0.0062098	-2.29576	1.29717e-05	0.00249526	-0.475835	0.367909	0.999994	CNTN1	NC_010447.5	72168496	72495454	+	12537	protein_coding	contactin 1%2C transcript variant X1	-
100737053	81	114	87	290	221	135	207	265	203	0.756488	0.966974	0.726774	2.66303	2.12517	1.48128	2.03563	2.42194	2.83109	-1.36351	8.25607e-05	0.0183403	-1.57092	1.47915e-05	0.00278605	-0.210485	0.563389	0.999994	PPP2R2C	NC_010450.4	4218228	4352043	+	5468	protein_coding	protein phosphatase 2 regulatory subunit Bgamma%2C transcript variant X5	-
396827	1611	3414	692	4052	3738	4204	5421	10760	9772	192.67	370.83	74.0264	476.483	460.3	590.699	682.668	1259.31	1745.19	-1.26813	0.00878589	0.287061	-2.53116	1.53109e-05	0.00281152	-1.26539	0.00153038	0.534102	MT-2B	NC_010448.4	18645125	18646034	+	427	protein_coding	metallothionein-2A	-
100524923	1	14	0	44	82	47	31	171	70	0.00426737	0.0542602	0	0.184618	0.360295	0.235637	0.139295	0.714098	0.446066	-3.73853	9.62795e-05	0.0193748	-4.46816	1.56742e-05	0.00283422	-0.731005	0.250108	0.999994	LOC100524923	NC_010447.5	65457800	65472176	-	11967	lncRNA	uncharacterized LOC100524923%2C transcript variant X3	-
110260349	36	67	22	154	162	100	118	219	152	1.51311	2.55763	0.827094	6.3643	7.01081	4.93804	5.22232	9.00772	9.54012	-1.91064	3.87586e-05	0.0103543	-2.27793	1.76898e-05	0.00307564	-0.36884	0.347944	0.999994	LOC110260349	NC_010446.5	110475131	110481015	-	1215	pseudogene	-	-
100518061	1475	4512	3276	5560	7939	6944	8394	9585	8167	18.1988	50.5606	36.154	67.4505	100.856	100.657	109.051	115.729	150.471	-1.36588	0.000389041	0.0496608	-1.83891	2.2481e-05	0.00372937	-0.474646	0.128032	0.999994	CILP2	NC_010444.4	58383568	58391973	-	4139	protein_coding	cartilage intermediate layer protein 2%2C transcript variant X2	-
100525468	188	333	297	673	591	567	511	880	1268	7.11163	11.4406	10.0492	25.0315	23.0188	25.1988	20.3538	32.5759	71.6262	-1.36298	5.44937e-07	0.000517842	-2.11961	2.90358e-05	0.00444049	-0.758697	0.111967	0.999994	CITED4	NC_010448.4	170324787	170326140	+	1350	protein_coding	Cbp/p300 interacting transactivator with Glu/Asp rich carboxy-terminal domain 4	-
100625784	260	905	340	1425	1552	870	1527	1918	1597	1.7875	5.65087	2.09081	9.63272	10.9862	7.02714	11.0541	12.904	16.3953	-1.5448	0.00056489	0.0645621	-2.08229	2.9e-05	0.00444049	-0.540287	0.0932383	0.999994	FZD9	NC_010445.4	10753294	10762812	+	7428	protein_coding	frizzled class receptor 9%2C transcript variant X1	-
100519500	82	418	296	839	588	693	1388	1302	548	1.47813	6.84334	4.77258	14.8704	10.9134	14.6763	26.3452	22.9674	14.751	-1.6352	0.000683505	0.0721689	-2.29281	2.94218e-05	0.00444049	-0.65983	0.0560002	0.999994	MAB21L2	NC_010450.4	78385176	78388008	-	2833	protein_coding	mab-21 like 2	-
100739055	15	22	46	607	140	99	308	34	239	0.360477	0.480178	0.988797	14.3429	3.46417	2.79517	7.79381	0.799589	8.5768	-3.49892	8.73796e-08	0.000115666	-3.22533	2.9469e-05	0.00444049	0.267864	0.746089	0.999994	CHRDL2	NC_010451.4	9017691	9053527	-	2125	protein_coding	chordin like 2%2C transcript variant X1	-
100736802	90	160	68	307	255	209	249	376	354	0.541863	0.874904	0.366201	1.81738	1.58078	1.47836	1.57855	2.21532	3.18267	-1.45904	0.000117462	0.0228316	-1.96612	3.08356e-05	0.00460801	-0.509077	0.168478	0.999994	FLYWCH1	NC_010445.4	39223885	39244743	-	8482	protein_coding	FLYWCH-type zinc finger 1%2C transcript variant X6	-
100515128	404	1313	684	1577	2190	1478	2213	2862	1994	3.51351	10.3709	5.32082	13.485	19.6105	15.1015	20.2653	24.3574	25.8956	-1.33523	0.000928755	0.0868107	-1.87708	3.12828e-05	0.00463652	-0.543798	0.0621267	0.999994	CPAMD8	NC_010444.4	60636025	60742120	+	5872	protein_coding	C3 and PZP like%2C alpha-2-macroglobulin domain containing 8	-
100738701	39	106	57	134	125	130	193	206	312	1.11202	2.74504	1.45374	3.75677	3.66981	4.35491	5.79455	5.74802	13.2845	-1.15484	0.00612933	0.243509	-2.22	3.2031e-05	0.00470881	-1.06618	0.0165169	0.999994	DBNDD1	NC_010448.4	111053	119112	+	1791	protein_coding	dysbindin domain containing 1	-
100516853	12	4	9	58	25	22	51	34	61	0.372983	0.112917	0.250215	1.77254	0.800077	0.803371	1.66913	1.03416	2.83125	-2.2128	0.00189072	0.142318	-2.90808	3.66986e-05	0.00526654	-0.697102	0.254667	0.999994	ACTL6B	NC_010445.4	8554322	8568774	-	1643	protein_coding	actin like 6B%2C transcript variant X3	-
102162247	482	2188	875	4151	4721	3107	3606	4405	5318	9.63389	39.7187	15.6432	81.577	97.1567	72.9595	75.8914	86.1592	158.724	-1.96167	2.61084e-05	0.00811973	-2.30246	3.78294e-05	0.00538607	-0.343954	0.360245	0.999994	CHADL	NC_010447.5	7246892	7258962	+	2555	protein_coding	chondroadherin like	-
100623445	275	136	104	396	775	1128	331	744	1457	3.58804	1.6116	1.21373	5.08019	10.4114	17.291	4.54742	9.49946	28.3874	-2.35911	4.98076e-06	0.00254846	-2.72151	4.51849e-05	0.0063336	-0.363181	0.586081	0.999994	TMEM52	NC_010448.4	63969438	63974312	-	3914	protein_coding	transmembrane protein 52%2C transcript variant X3	-
100623246	194	382	225	609	455	544	700	595	811	3.72868	6.66823	3.86812	11.5088	9.00429	12.284	14.1666	11.1911	23.2764	-1.20783	0.000213468	0.0320295	-1.76727	4.82907e-05	0.00666559	-0.561565	0.137027	0.999994	C3H16orf54	NC_010445.4	18011402	18014281	-	2657	protein_coding	chromosome 3 C16orf54 homolog%2C transcript variant X2	-
100512566	1821	3025	3049	4225	5888	5840	4499	7838	9805	10.3649	15.6378	15.523	23.6452	34.5071	39.053	26.964	43.6579	83.3383	-1.23381	3.25933e-05	0.00944929	-1.88874	5.27034e-05	0.00705913	-0.656521	0.154653	0.999994	SNED1	NC_010457.5	139821021	139881099	+	8972	protein_coding	sushi%2C nidogen and EGF like domains 1	-
100152101	31	70	55	256	116	159	116	180	178	0.262189	0.537704	0.416081	2.12889	1.01017	1.57992	1.03305	1.48979	2.24809	-1.96193	5.60188e-06	0.00258973	-1.96689	5.57305e-05	0.0074097	-0.00747536	0.986983	0.999994	SLC8A3	NC_010449.5	93643609	93797483	-	6038	protein_coding	solute carrier family 8 member A3%2C transcript variant X3	-
100154216	0	1	5	5	5	81	3	24	135	0	0.025498	0.125558	0.13802	0.144533	2.67167	0.0886843	0.659364	5.65962	-4.27422	0.00185017	0.140654	-5.37778	5.96468e-05	0.00787251	-1.10421	0.398745	0.999994	PITX3	NC_010456.5	113230194	113241393	-	1819	protein_coding	paired like homeodomain 3	Homeobox
397255	11464	48046	20719	98536	113893	56036	73932	107617	81185	62.0103	236.036	100.244	524.062	634.32	356.107	421.088	569.652	655.759	-1.93544	3.04283e-05	0.00913117	-2.04817	6.17043e-05	0.00804294	-0.11586	0.737276	0.999994	ACAN	NC_010449.5	54449830	54520606	+	9441	protein_coding	aggrecan%2C transcript variant X1	-
397323	45429	266943	100498	528572	656296	361211	488525	583867	492688	440.135	2348.9	870.909	5035.2	6546.91	4111.49	4983.7	5535.64	7127.96	-2.10912	4.34776e-05	0.010778	-2.27027	6.35415e-05	0.00820684	-0.164264	0.602892	0.999994	COL2A1	NC_010447.5	78350131	78380893	-	5271	protein_coding	collagen type II alpha 1 chain	-
100628118	63538	240195	98863	415783	373230	296829	427224	376952	523149	916.591	3147.02	1275.67	5897.52	5543.74	5030.77	6489.49	5321.45	11269.6	-1.63369	0.000141421	0.0255438	-2.11129	6.59548e-05	0.00839856	-0.481074	0.184653	0.999994	ELN	NC_010445.4	11214194	11245891	+	3540	protein_coding	elastin%2C transcript variant X6	-
100522769	89	104	113	84	267	178	212	991	171	2.43831	2.58777	2.76911	2.26276	7.53173	5.72935	6.11572	26.569	6.99579	-0.999192	0.0283397	0.431532	-2.35169	6.97298e-05	0.00875247	-1.35069	0.0397679	0.999994	WISP2	NC_010459.5	47131236	47146455	+	1864	protein_coding	WNT1 inducible signaling pathway protein 2%2C transcript variant X2	-
100624179	7762	16785	15450	26695	19352	23520	53704	47178	15820	88.3411	173.502	157.283	298.731	226.777	314.494	643.589	525.449	268.867	-1.01043	0.00138673	0.119196	-1.78098	7.01863e-05	0.00875247	-0.771809	0.0507946	0.999994	COCH	NC_010449.5	68580124	68595142	-	4487	protein_coding	cochlin%2C transcript variant X3	-
100153826	3	1	3	0	31	607	1	90	63	0.0947451	0.0286833	0.0847461	0	1.00805	22.5222	0.0332543	2.7815	2.9711	-6.82646	0.0026038	0.169346	-4.79848	7.0866e-05	0.00877671	2.03384	0.412659	0.999994	DGAT2L6	NC_010461.5	56212494	56239641	+	1617	protein_coding	diacylglycerol O-acyltransferase 2 like 6	-
110255474	53	190	117	160	182	262	372	343	390	0.727185	2.36764	1.43588	2.15849	2.57113	4.22334	5.37433	4.60537	7.99051	-0.988251	0.0384909	0.477268	-1.9855	7.15985e-05	0.00880711	-0.998575	0.0149969	0.999994	DLX6	NC_010451.4	76623489	76630296	+	3722	protein_coding	distal-less homeobox 6	Homeobox
100512716	16	20	50	138	124	87	62	170	135	0.194543	0.220861	0.543787	1.64982	1.55239	1.2428	0.79378	2.02277	2.45116	-2.21532	5.28667e-06	0.00258367	-2.45191	7.51251e-05	0.00905608	-0.236197	0.631308	0.999994	SLC6A12	NC_010447.5	67550285	67573858	-	4200	protein_coding	solute carrier family 6 member 12%2C transcript variant X1	-
397545	3299	8678	5555	9690	11711	10260	12095	17017	15888	72.4611	173.115	109.136	209.27	264.85	264.762	279.731	365.769	521.114	-1.06632	0.00191059	0.14271	-1.71731	7.95967e-05	0.00946886	-0.65304	0.0515955	0.999994	MFGE8	NC_010449.5	54539970	54554885	-	2325	protein_coding	milk fat globule-EGF factor 8 protein%2C transcript variant X2	-
100153130	473	1021	375	932	1749	1208	1218	2300	2371	10.7883	21.15	7.65043	20.901	41.0738	32.3701	29.2517	51.3358	80.754	-1.26014	0.00285446	0.173516	-2.02564	9.01935e-05	0.0104176	-0.767377	0.0921255	0.999994	SRPX2	NC_010461.5	82336741	82363868	+	2239	protein_coding	sushi repeat containing protein%2C X-linked 2	-
100157186	374	870	643	2800	2830	977	1560	2231	911	1.96758	4.15693	3.02576	14.4837	15.3296	6.03866	8.64167	11.4858	7.15681	-1.97785	2.16362e-06	0.00148035	-1.57809	9.02206e-05	0.0104176	0.397057	0.356956	0.999994	CHST11	NC_010447.5	79788558	80068903	-	9707	protein_coding	carbohydrate sulfotransferase 11%2C transcript variant X1	-
110262030	2361	3152	1762	5732	5619	4307	5006	6138	4014	41.4617	50.2725	27.6771	98.9732	101.6	88.8611	92.5666	105.482	105.261	-1.28412	5.06563e-06	0.00254846	-1.34505	9.09312e-05	0.0104176	-0.0628709	0.792605	0.999994	FGFRL1	NC_010450.4	365367	378384	+	2908	protein_coding	fibroblast growth factor receptor-like 1%2C transcript variant X4	-
100157430	2222	8512	2619	18000	19449	15150	12242	11994	36006	221.193	769.578	233.199	1761.82	1993.47	1771.85	1283.2	1168.41	5352.34	-2.18336	2.31415e-06	0.00152245	-2.66966	9.21505e-05	0.0104797	-0.490397	0.393725	0.999994	C15H2orf82	NC_010457.5	133323562	133330253	+	513	protein_coding	chromosome 15 C2orf82 homolog	-
100155671	18	20	14	45	85	51	49	60	85	0.283796	0.28639	0.197436	0.697602	1.37987	0.944692	0.813473	0.925736	2.00122	-1.98513	9.25e-05	0.0188394	-2.27659	9.82e-05	0.0107625	-0.293177	0.588405	0.999994	MAB21L1	NC_010453.5	11518398	11521636	-	3239	protein_coding	mab-21 like 1	-
100516005	2082	7384	3624	26160	26158	10442	17949	18507	6428	43.8987	141.402	68.3475	542.337	567.884	258.667	398.496	381.864	202.39	-2.44045	1.06154e-07	0.000129697	-1.95664	0.000104458	0.0113103	0.481033	0.265619	0.999994	MATN3	NC_010445.4	118185928	118206465	+	2422	protein_coding	matrilin 3	-
110259364	53	63	99	190	141	215	153	193	369	0.973241	1.0507	1.62608	3.43051	2.66592	4.63841	2.95834	3.46819	10.1184	-1.56025	3.93468e-05	0.0103543	-2.17419	0.00010612	0.0113671	-0.61461	0.256748	0.999994	TBXA2R	NC_010444.4	75068413	75081305	+	2781	protein_coding	thromboxane A2 receptor%2C transcript variant X2	-
100738346	262	967	345	1215	1482	772	1226	2666	1468	1.41734	4.75109	1.66938	6.46264	8.25479	4.90655	6.98355	14.1135	11.8588	-1.33232	0.00428392	0.208765	-2.07301	0.000109005	0.0114743	-0.743241	0.0531687	0.999994	KCNA6	NC_010447.5	65625581	65659557	-	9440	protein_coding	potassium voltage-gated channel subfamily A member 6%2C transcript variant X1	-
100621392	278	602	272	1025	1034	624	772	1214	1058	7.64913	15.0438	6.69421	27.7301	29.2936	20.1715	22.3665	32.6879	43.4704	-1.40091	0.000147148	0.0259482	-1.74442	0.000111943	0.011683	-0.346171	0.337698	0.999994	GALE	NC_010448.4	81605968	81610535	-	1856	protein_coding	UDP-galactose-4-epimerase%2C transcript variant X1	-
100516303	115	127	34	739	362	234	392	309	240	0.882725	0.88537	0.233437	5.57741	2.86102	2.11023	3.1683	2.32107	2.75093	-2.40603	7.50595e-06	0.00313145	-2.04233	0.000119917	0.0122505	0.360262	0.40952	0.999994	SLC52A3	NC_010459.5	34459291	34481022	+	6653	protein_coding	solute carrier family 52 member 3%2C transcript variant X2	-
100520693	531	1385	462	1962	1760	1254	1750	2806	2698	6.65772	15.7715	5.18127	24.1875	22.721	18.472	23.1037	34.4287	50.5142	-1.25156	0.0027297	0.172931	-1.96762	0.000123613	0.012487	-0.719129	0.0518959	0.999994	WNK4	NC_010454.4	20064688	20081781	-	4073	protein_coding	WNK lysine deficient protein kinase 4	-
397401	176	203	504	687	502	1491	483	971	2434	12.0481	12.6211	30.8603	46.2406	35.383	119.914	34.815	65.047	248.81	-1.86541	0.000382857	0.0492389	-2.64622	0.000126448	0.0126322	-0.781761	0.272406	0.999994	RAMP1	NC_010457.5	137490440	137535555	+	746	protein_coding	receptor activity modifying protein 1	-
100524079	542	897	681	1537	1874	1121	1233	2101	1092	3.26015	4.90031	3.66394	9.09017	11.6062	7.9219	7.80932	12.367	9.80847	-1.2822	4.28303e-06	0.00236327	-1.34332	0.000130553	0.0128997	-0.0628362	0.84586	0.999994	MGAT4A	NC_010445.4	55560076	55667221	+	8490	protein_coding	mannosyl (alpha-1%2C3-)-glycoprotein beta-1%2C4-N-acetylglucosaminyltransferase%2C isozyme A%2C transcript variant X1	-
406870	77	248	75	493	691	222	506	917	211	0.658771	1.92703	0.573942	4.14716	6.08704	2.23143	4.55834	7.67741	2.69567	-1.98812	0.000176187	0.0295459	-2.24398	0.000132515	0.0130225	-0.258095	0.61569	0.999994	CP	NC_010455.5	89396713	89463540	-	5969	protein_coding	ceruloplasmin%2C transcript variant X1	-
397206	21895	15879	18027	30803	23917	37214	43196	34814	61274	1901.57	1252.52	1400.41	2630.4	2138.74	3797.17	3950.25	2958.85	7946.67	-0.917076	0.00279097	0.173516	-1.70302	0.000134567	0.0130883	-0.787585	0.0792122	0.999994	MGP	NC_010447.5	57665272	57669360	+	588	protein_coding	matrix Gla protein	-
100155006	60	66	63	68	79	437	85	228	499	0.412834	0.412441	0.387729	0.460038	0.559675	3.53258	0.615823	1.53519	5.12703	-1.9125	0.00555116	0.236789	-2.57897	0.000134633	0.0130883	-0.666519	0.443591	0.999994	NEURL1	NC_010456.5	114436887	114515713	+	7422	protein_coding	neuralized E3 ubiquitin protein ligase 1%2C transcript variant X5	-
110259382	39	71	34	113	91	95	121	136	155	0.792849	1.31092	0.618255	2.25873	1.90481	2.269	2.59014	2.70562	4.70542	-1.24708	0.00257266	0.167959	-1.87267	0.000136085	0.0131588	-0.626427	0.117062	0.999994	SHC2	NC_010444.4	77812379	77844032	+	2512	protein_coding	SHC adaptor protein 2	-
100512416	25	65	16	56	85	101	99	164	144	0.65741	1.5524	0.376339	1.44792	2.30144	3.12035	2.74122	4.22028	5.65457	-1.41464	0.0164647	0.356945	-2.28352	0.000138444	0.0133157	-0.870055	0.0652615	0.999994	FOXA3	NC_010448.4	52181095	52188777	+	1942	protein_coding	forkhead box A3	Fork_head
102157525	318	547	634	501	430	1895	541	2113	3414	0.591797	0.924541	1.05535	0.916735	0.823945	4.14324	1.06012	3.8481	9.48746	-1.20021	0.0362437	0.466767	-2.48167	0.000149748	0.0141767	-1.28162	0.101749	0.999994	OBSCN	NC_010444.4	51317538	51534246	+	27441	protein_coding	obscurin%2C cytoskeletal calmodulin and titin-interacting RhoGEF%2C transcript variant X2	-
100134965	16	14	12	73	26	54	58	24	163	0.118212	0.0939427	0.0793023	0.530304	0.197788	0.468728	0.451214	0.173522	1.79833	-2.04678	0.00046408	0.0547454	-3.04625	0.000153605	0.014466	-1.00491	0.209959	0.999994	KCNG1	NC_010459.5	52425190	52444832	-	6912	protein_coding	potassium voltage-gated channel modifier subfamily G member 1%2C transcript variant X1	-
100514450	3	9	3	44	40	26	32	55	16	0.0922353	0.251311	0.0825012	1.33011	1.26625	0.93915	1.03595	1.65478	0.734576	-3.05602	1.42049e-05	0.00506196	-3.01109	0.000158826	0.0148036	0.0401652	0.941721	0.999994	TMEM174	NC_010444.4	82335831	82337658	+	1661	protein_coding	transmembrane protein 174	-
100519911	885	1684	922	2623	2336	1682	3284	3285	1509	25.87	44.7083	24.1072	75.3896	70.3088	57.7649	101.081	93.97	65.8692	-1.11096	0.000374574	0.0487584	-1.46407	0.000169084	0.0154591	-0.355269	0.243286	0.999994	ANGPTL5	NC_010451.4	32610041	32627337	-	1747	protein_coding	angiopoietin like 5	-
100737777	160	234	227	587	396	305	460	425	286	1.65669	2.20055	2.10238	5.97614	4.22184	3.71029	5.01525	4.30638	4.42211	-1.22981	4.67099e-05	0.0114139	-1.20573	0.000176098	0.0158021	0.0214937	0.946517	0.999994	HS3ST3B1	NC_010454.4	58126477	58168407	+	4932	protein_coding	heparan sulfate-glucosamine 3-sulfotransferase 3B1	-
100523648	145	303	220	471	438	438	457	504	1102	2.221	4.21518	3.01415	7.09351	6.90777	7.88206	7.3707	7.55461	25.2059	-1.21769	8.85608e-05	0.0184736	-2.08233	0.000177404	0.0158021	-0.866862	0.0952354	0.999994	EBF4	NC_010459.5	32874807	32944623	-	3334	protein_coding	early B-cell factor 4%2C transcript variant X3	COE
100620656	87	239	173	390	272	310	336	459	668	1.41268	3.52465	2.51266	6.22658	4.54755	5.91388	5.74482	7.29355	16.1973	-1.17004	0.00214519	0.151626	-1.96907	0.00018207	0.0160595	-0.801248	0.0798813	0.999994	NECAB3	NC_010459.5	37160431	37177272	-	3145	protein_coding	N-terminal EF-hand calcium binding protein 3%2C transcript variant X2	-
100621326	3	2	2	5	6	61	1	69	52	0.014098	0.00853609	0.00840676	0.0231029	0.0290316	0.336784	0.00494821	0.317312	0.364905	-3.65324	0.00225015	0.155295	-4.47035	0.000183173	0.016063	-0.81421	0.516626	0.999994	PRKCQ	NC_010452.4	64442588	64596528	+	10867	protein_coding	protein kinase C theta%2C transcript variant X14	-
110260095	525	1254	777	2174	2211	2362	1451	2413	3964	7.26375	15.7577	9.6158	29.5748	31.4974	38.3943	21.1389	32.6708	81.8985	-1.61495	1.15191e-06	0.000895608	-2.05343	0.000184775	0.016063	-0.441008	0.380836	0.999994	NINJ1	NC_010445.4	42654536	42672830	-	3691	protein_coding	ninjurin 1%2C transcript variant X2	-
396554	4177	18559	6335	20539	34996	21095	24973	31903	39414	87.9263	354.815	119.279	425.103	758.503	521.699	553.526	657.185	1238.93	-1.6098	0.00107855	0.0976115	-2.12322	0.000209054	0.0179153	-0.516243	0.217102	0.999994	COMP	NC_010444.4	59061409	59068951	+	2426	protein_coding	cartilage oligomeric matrix protein	-
396693	2501	2781	6330	5023	2199	43615	3069	9382	66054	43.3832	43.8129	98.2142	85.6705	39.2751	888.852	56.0554	159.259	1710.99	-2.45692	0.049599	0.519511	-3.37118	0.000214225	0.018186	-0.914216	0.575312	0.999994	TPM2	NC_010443.5	236402249	236410390	-	2944	protein_coding	tropomyosin 2 (beta)%2C transcript variant X1	-
397025	6074	25816	11890	17003	30411	39224	23119	58334	86433	123.678	477.419	216.552	340.411	637.577	938.33	495.678	1162.36	2628.08	-1.23687	0.0142069	0.338679	-2.38835	0.000217673	0.0183068	-1.15332	0.0550897	0.999994	CLU	NC_010456.5	11336585	11352569	-	2508	protein_coding	clusterin%2C transcript variant X2	-
100533200	275	633	378	883	921	788	820	1055	1636	5.36834	11.2229	6.60028	16.9484	18.5119	18.0726	16.8552	20.154	47.6905	-1.21394	0.000198503	0.0316549	-1.86623	0.000228842	0.0189813	-0.654796	0.141714	0.999994	PRKCZ	NC_010448.4	64073343	64159187	+	2616	protein_coding	protein kinase C zeta	-
100524398	58	77	38	86	197	236	81	275	253	0.501425	0.604592	0.29385	0.731034	1.75359	2.39705	0.737354	2.32655	3.26618	-1.80766	0.000319831	0.0440088	-2.17402	0.000232841	0.0192248	-0.366689	0.554718	0.999994	KY	NC_010455.5	75726031	75774981	-	5907	protein_coding	kyphoscoliosis peptidase	-
100522538	266	125	150	285	300	1445	246	408	2342	11.6102	4.95522	5.85617	12.2311	13.4823	74.0991	11.306	17.4269	152.647	-2.15894	0.000835074	0.0821197	-3.00929	0.000246218	0.0198755	-0.850762	NA	1	MACROD1	NC_010444.4	7939125	8087656	+	1170	protein_coding	MACRO domain containing 1	-
100154866	239	520	164	843	1360	551	711	1900	553	3.43034	6.77854	2.10546	11.8967	20.0984	9.29131	10.7454	26.6867	11.8524	-1.75297	0.000155206	0.0265479	-2.00332	0.000251925	0.0200865	-0.251998	0.600918	0.999994	KCNK5	NC_010449.5	34617948	34656705	-	3558	protein_coding	potassium two pore domain channel subfamily K member 5	-
110256018	63	80	74	173	269	111	143	162	181	1.12966	1.30283	1.18686	3.05009	4.9664	2.33838	2.69994	2.84264	4.84646	-1.52385	7.0683e-05	0.0159959	-1.51603	0.000263356	0.0207044	0.00463629	0.991715	0.999994	EPOP	NC_010454.4	23435388	23438235	+	2848	protein_coding	elongin BC and polycomb repressive complex 2 associated protein	-
100622378	37	63	52	106	104	132	131	106	137	1.40588	2.1741	1.76731	3.96016	4.06877	5.89259	5.24119	3.94143	7.77334	-1.38373	0.000261195	0.0381858	-1.65862	0.000274362	0.0213837	-0.275084	0.513026	0.999994	C2CD4D	NC_010446.5	97367372	97369598	+	1344	protein_coding	C2 calcium dependent domain containing 4D	-
100625759	124	109	146	319	218	213	288	232	384	5.86875	4.68537	6.18073	14.8448	10.6234	11.8438	14.3525	10.7452	27.1391	-1.16379	8.80557e-05	0.0184736	-1.63776	0.000288181	0.0219672	-0.476978	0.271625	0.999994	SMIM1	NC_010448.4	65255792	65259129	+	1079	protein_coding	small integral membrane protein 1 (Vel blood group)	-
100303723	107	229	101	423	339	383	278	433	452	3.7197	7.23023	3.14057	14.4585	12.1341	15.6426	10.1761	14.7303	23.4641	-1.59053	2.34105e-05	0.0074155	-1.77699	0.000288835	0.0219672	-0.188185	0.634178	0.999994	LCAT	NC_010448.4	28550356	28553561	-	1469	protein_coding	lecithin-cholesterol acyltransferase%2C transcript variant X1	-
106509249	166943	332842	199361	256115	470519	404817	397056	583099	546477	1335.22	2417.77	1426.22	2014.1	3874.77	3803.9	3343.87	4563.82	6526.76	-0.911356	0.0108688	0.305193	-1.47816	0.000295041	0.0223067	-0.568131	0.158033	0.999994	GSN	NC_010443.5	261295711	261372848	+	6385	lncRNA	gelsolin%2C transcript variant X6	-
397675	204	163	211	266	250	466	411	354	418	5.13192	3.72418	4.74783	6.57948	6.4755	13.7728	10.8869	8.71473	15.7024	-0.984631	0.0101438	0.298607	-1.37313	0.000296505	0.0223067	-0.389188	0.377154	0.999994	PTH1R	NC_010455.5	29749940	29775361	+	2030	protein_coding	parathyroid hormone 1 receptor	-
102160564	29	38	11	94	77	16	131	103	51	3.04724	3.62649	1.03387	9.71175	8.33075	1.97522	14.4942	10.5913	8.0024	-1.38803	0.0472819	0.512307	-2.10725	0.000297308	0.0223067	-0.721095	0.24274	0.999994	LOC102160564	NC_010449.5	21559156	21564456	+	486	lncRNA	uncharacterized LOC102160564	-
100511715	7	17	14	3	13	148	9	138	111	0.0332348	0.0733055	0.0594546	0.0140048	0.063551	0.825548	0.0449935	0.641173	0.786971	-2.44601	0.0250006	0.418495	-3.14398	0.000299225	0.0223578	-0.697404	0.55933	0.999994	SCN4A	NC_010454.4	15001356	15048092	+	10756	protein_coding	sodium voltage-gated channel alpha subunit 4%2C transcript variant X1	-
100155208	159	219	95	596	383	344	348	446	308	9.80646	12.2674	5.24085	36.1428	24.3219	24.9264	22.5999	26.9185	28.3666	-1.65205	1.27414e-05	0.00479244	-1.51167	0.000308782	0.0228828	0.137992	0.663495	0.999994	RSPO3	NC_010443.5	35985985	36066432	-	828	protein_coding	R-spondin 3	-
100624924	267	861	361	1503	2045	827	1031	2121	1061	2.90046	8.49477	3.50772	16.0537	22.8735	10.5547	11.7931	22.5474	17.2112	-1.73935	0.000137249	0.0252435	-1.79165	0.000328584	0.0240545	-0.0548094	0.894043	0.999994	COLGALT2	NC_010451.4	125149806	125291092	-	4701	protein_coding	collagen beta(1-O)galactosyltransferase 2	-
110260086	3404	4427	2218	3787	8824	5595	6474	7518	7999	199.123	235.198	116.053	217.815	531.473	384.518	398.764	430.363	698.727	-1.04918	0.00761907	0.268471	-1.47177	0.000335875	0.0244891	-0.4239	0.318736	0.999994	NUPR1	NC_010445.4	18402781	18404411	+	873	protein_coding	nuclear protein 1%2C transcriptional regulator	-
100520903	16	37	74	60	131	106	83	215	157	0.0564985	0.118662	0.233729	0.208319	0.476291	0.439753	0.308608	0.742946	0.827861	-1.46227	0.0112741	0.30967	-2.19657	0.000380878	0.0273295	-0.734208	0.164014	0.999994	LOC100520903	NC_010445.4	4362875	4388568	+	14462	protein_coding	zinc finger protein 300-like%2C transcript variant X7	zf-C2H2
106508718	1829	5666	1782	10245	10224	6565	6822	9592	10018	21.1318	59.4556	18.4159	116.385	121.626	89.1135	82.9941	108.451	172.84	-1.73249	8.65547e-05	0.0184736	-1.87895	0.000387422	0.0275802	-0.149798	0.682307	0.999994	SCRG1	NC_010456.5	16620592	16664082	+	4420	protein_coding	stimulator of chondrogenesis 1%2C transcript variant X1	-
100514603	6	12	7	11	46	32	17	41	74	0.0659788	0.119847	0.0688516	0.118934	0.520829	0.413418	0.196841	0.441203	1.21514	-2.05029	0.00738331	0.264436	-2.84921	0.000393956	0.0277869	-0.800658	0.321213	0.999994	CCDC63	NC_010456.5	32140323	32300930	+	4644	protein_coding	coiled-coil domain containing 63%2C transcript variant X3	-
733661	19	48	43	118	58	87	93	83	188	0.681379	1.5634	1.37933	4.16081	2.14165	3.66556	3.51181	2.91283	10.0678	-1.46378	0.00247831	0.164615	-2.17698	0.000409279	0.028542	-0.714981	0.215892	0.999994	F7	NC_010453.5	78512389	78518668	+	1424	protein_coding	coagulation factor VII	-
100526237	11591	26312	24804	37012	33811	29895	48471	48941	30117	185.092	381.605	354.284	581.126	555.916	560.856	815.007	764.788	718.157	-0.889999	0.00428097	0.208765	-1.32023	0.000413785	0.028542	-0.432107	0.058744	0.999994	FMOD	NC_010451.4	64062995	64073853	-	3198	protein_coding	fibromodulin	-
100738269	1324	3083	1674	3972	4777	3776	3375	5508	5541	28.0438	59.3082	31.7151	82.7214	104.181	93.965	75.2722	114.168	175.258	-1.2456	0.000189987	0.0313523	-1.61406	0.00043155	0.0294464	-0.370754	0.327819	0.999994	PDPN	NC_010448.4	73019063	73050000	+	2411	protein_coding	podoplanin	-
100519132	12	42	25	47	35	91	98	51	152	0.2476	0.787069	0.461395	0.953517	0.743571	2.20596	2.12916	1.02977	4.68333	-1.38491	0.0273613	0.428944	-2.38069	0.000439328	0.0297838	-0.996839	0.134352	0.999994	KCNN1	NC_010444.4	59780010	59814815	-	2475	protein_coding	potassium calcium-activated channel subfamily N member 1%2C transcript variant X5	-
641349	1705	3163	1647	5541	6607	2685	5498	10212	2370	26.108	43.9888	22.5583	83.4254	104.169	48.3036	88.6476	153.025	54.1925	-1.35565	0.000310031	0.0438271	-1.67779	0.000443321	0.0298541	-0.323879	0.492426	0.999994	PPP1R3C	NC_010456.5	103273401	103278757	-	3335	protein_coding	protein phosphatase 1 regulatory subunit 3C	-
100154698	26	9	4	16	22	132	17	121	125	0.281245	0.0884193	0.0387021	0.170173	0.245029	1.67753	0.19363	1.28085	2.01912	-2.36441	0.0132698	0.328485	-3.09749	0.000510956	0.0331151	-0.730696	0.443547	0.999994	KLHL33	NC_010449.5	78470250	78479963	+	4721	protein_coding	kelch like family member 33	-
100622424	265	684	313	970	894	836	899	926	1444	1.48599	3.48353	1.56992	5.34813	5.16169	5.5076	5.30814	5.08139	12.0914	-1.29985	0.000449199	0.0547454	-1.77926	0.000514876	0.0332499	-0.482065	0.245414	0.999994	ZNF385C	NC_010454.4	20688877	20717608	+	9107	protein_coding	zinc finger protein 385C	-
733628	13997	20763	20639	22881	24914	26370	31981	32452	34031	172.655	232.61	227.718	277.511	316.426	382.156	415.384	391.731	626.846	-0.631652	0.0101266	0.298607	-1.17906	0.000532597	0.0341504	-0.548983	0.0866268	0.999994	AEBP1	NC_010460.4	51046895	51056789	-	4140	protein_coding	AE binding protein 1	-
100627959	319	328	278	680	579	540	603	539	460	10.0065	9.34454	7.80008	20.973	18.7005	19.9008	19.9169	16.5456	21.5471	-1.14058	1.29265e-06	0.000961335	-1.09452	0.000540246	0.0343969	0.0441874	0.869938	0.999994	TMEM150A	NC_010445.4	59166845	59171125	+	1628	protein_coding	transmembrane protein 150A%2C transcript variant X2	-
780424	9	97	93	90	185	530	75	220	960	0.591516	5.79014	5.46727	5.81604	12.5193	40.9248	5.19037	14.1497	94.2186	-2.32808	0.00284351	0.173516	-3.25459	0.000574138	0.0360471	-0.927153	0.318695	0.999994	C1QL1	NC_010454.4	18410191	18416758	+	777	protein_coding	complement C1q like 1	-
100623862	969	4811	1615	8095	12648	7440	4766	6965	14980	12.6429	57.0103	18.8478	103.849	169.915	114.047	65.4774	88.9298	291.862	-2.14016	2.29142e-05	0.00739523	-2.33178	0.000595184	0.0369832	-0.195305	0.727908	0.999994	LOC100623862	NC_010461.5	124266197	124274910	+	3914	protein_coding	extracellular matrix protein 2%2C transcript variant X1	-
100623314	6	6	8	13	9	98	7	46	77	0.056522	0.0513346	0.0674092	0.120412	0.0872957	1.08462	0.0694347	0.424058	1.08317	-2.88331	0.00304713	0.180976	-3.15772	0.000601261	0.037034	-0.275101	0.797808	0.999994	KCNA7	NC_010448.4	54276596	54283891	-	5421	protein_coding	potassium voltage-gated channel subfamily A member 7	-
100522086	1	1	2	5	2	26	7	76	3	0.0277692	0.0252207	0.0496772	0.136519	0.0571844	0.848248	0.204679	2.06528	0.124402	-3.33542	0.0167959	0.359676	-4.55147	0.000612877	0.0375437	-1.2106	0.334232	0.999994	ART3	NC_010450.4	71673799	71795332	+	1839	protein_coding	ADP-ribosyltransferase 3	-
110256120	6867	15107	15391	23816	23172	24816	25611	23385	32636	196.901	393.417	394.74	671.446	684.115	835.986	773.251	656.176	1397.4	-1.16101	0.000292283	0.0420126	-1.51982	0.000623619	0.0377133	-0.361031	0.332849	0.999994	MFAP4	NC_010454.4	60141488	60144214	+	1781	protein_coding	microfibrillar associated protein 4	-
100623083	147	234	144	276	203	468	247	487	585	1.75396	2.53578	1.53683	3.23796	2.49392	6.56045	3.10321	5.68633	10.4231	-1.08267	0.0109988	0.305982	-1.71812	0.000636852	0.0382577	-0.636595	0.244819	0.999994	SLC4A3	NC_010457.5	121629794	121643554	+	4280	protein_coding	solute carrier family 4 member 3	-
100157318	8340	13664	5557	14622	31288	13846	12383	41909	22046	168.076	250.098	100.171	289.738	649.233	327.83	262.771	826.509	663.452	-1.29621	0.00206074	0.148849	-1.75801	0.000650308	0.0389367	-0.463219	0.359988	0.999994	APOD	NC_010455.5	132514546	132562594	-	2534	protein_coding	apolipoprotein D%2C transcript variant X2	-
100623369	296	350	324	730	661	361	565	569	438	4.01061	4.30706	3.9267	9.72529	9.22157	5.74662	8.06084	7.54454	8.86205	-1.01939	0.000461684	0.0547454	-0.998135	0.00065607	0.0391504	0.0184697	0.954928	0.999994	SEMA7A	NC_010449.5	59094919	59119534	+	3769	protein_coding	semaphorin 7A (John Milton Hagen blood group)%2C transcript variant X1	-
102164222	15	37	34	77	95	199	43	69	272	0.322261	0.721957	0.653368	1.62655	2.10147	5.02291	0.972741	1.45066	8.72622	-2.36768	1.82505e-05	0.00624351	-2.7056	0.000669568	0.0395658	-0.337177	0.674414	0.999994	LOC102164222	NC_010444.4	46669673	46770489	+	2377	lncRNA	uncharacterized LOC102164222%2C transcript variant X3	-
733601	273	561	388	556	423	1527	557	1173	1199	3.88883	7.25792	4.94369	7.78738	6.20413	25.5553	8.35457	16.3514	25.5045	-1.30382	0.0122218	0.321523	-1.64001	0.000686218	0.0404176	-0.336693	0.581644	0.999994	PFKM	NC_010447.5	78475473	78525052	+	3585	protein_coding	phosphofructokinase%2C muscle%2C transcript variant X7	-
100626250	262	367	246	306	443	1565	301	613	2658	3.97614	5.05848	3.33932	4.56607	6.92227	27.9036	4.80994	9.10379	60.236	-1.67645	0.00392857	0.199995	-2.57752	0.00072119	0.0419838	-0.901817	0.306783	0.999994	LOC100626250	NC_010445.4	17108623	17135108	+	3365	protein_coding	cytochrome c oxidase subunit 6A2%2C mitochondrial%2C transcript variant X3	-
397396	15658	43246	31830	51404	59273	72128	57779	60175	110286	332.205	833.314	604.045	1072.33	1294.82	1797.87	1290.78	1249.36	3494.06	-1.24254	0.000855121	0.083582	-1.7679	0.00077059	0.044628	-0.527628	0.269354	0.999994	BGN	NC_010461.5	124282048	124295450	+	2407	protein_coding	biglycan%2C transcript variant X2	-
110257487	8950	42558	13231	62989	70920	44010	51256	68611	69712	114.55	494.706	151.471	792.68	934.599	661.774	690.764	859.345	1332.36	-1.6597	0.000814513	0.0814751	-1.92179	0.000785229	0.0450746	-0.265456	0.450785	0.999994	COL9A3	NC_010459.5	62074108	62094228	+	3990	protein_coding	collagen type IX alpha 3 chain	-
110259943	12	63	23	123	133	110	77	103	191	0.668278	3.18647	1.14569	6.73506	7.62626	7.19705	4.51522	5.61325	15.8837	-2.11301	0.000136925	0.0252435	-2.37164	0.000792259	0.04515	-0.258529	0.631103	0.999994	LOC110259943	NC_010445.4	39344124	39347008	-	917	protein_coding	zymogen granule protein 16 homolog B-like	-
100156529	3117	7252	2857	10247	13030	6361	9856	15210	6352	74.0361	156.444	60.6988	239.312	318.666	177.508	246.502	353.539	225.299	-1.34452	0.000822816	0.0818271	-1.5048	0.000838899	0.0472553	-0.162382	0.646231	0.999994	PCOLCE2	NC_010455.5	83507607	83592929	-	2150	protein_coding	procollagen C-endopeptidase enhancer 2	-
100623510	6746	13047	3829	20564	19556	8868	20243	24441	13169	147.665	259.379	74.9685	442.587	440.753	228.056	466.571	523.542	430.452	-1.21283	0.00720814	0.26233	-1.56033	0.000893219	0.0493187	-0.350426	0.319872	0.999994	S100B	NW_018085356.1	189784	197338	+	2333	protein_coding	S100 calcium binding protein B%2C transcript variant X1	-
100152699	82	105	91	124	130	326	133	217	385	1.38614	1.61205	1.37594	2.06099	2.26268	6.47438	2.36733	3.58968	9.71844	-1.30809	0.00698869	0.260055	-1.83569	0.000961806	0.0525419	-0.528329	0.412102	0.999994	COQ10A	NC_010447.5	21665252	21670323	+	3021	protein_coding	coenzyme Q10A%2C transcript variant X1	-
110260191	150	589	68	727	684	477	532	1179	1562	3.68099	13.1275	1.49261	17.5416	17.2828	13.7524	13.7467	28.3132	57.2394	-1.41694	0.0210242	0.390042	-2.43801	0.000970122	0.0527336	-1.02477	0.0428181	0.999994	LOC110260191	NC_010446.5	1323983	1326628	+	2081	protein_coding	lymphocyte antigen 6H-like%2C transcript variant X1	-
100516268	161	112	137	212	201	247	322	224	306	3.49421	2.20767	2.65954	4.52397	4.49163	6.29805	7.35854	4.75744	9.91713	-0.878825	0.00696372	0.260055	-1.39491	0.000975944	0.0527336	-0.51729	0.189592	0.999994	WNT5B	NC_010447.5	68627158	68731938	+	2353	protein_coding	Wnt family member 5B	-
100512373	44	75	46	109	69	162	101	125	195	0.246703	0.381924	0.230698	0.60091	0.398342	1.06714	0.596288	0.685857	1.63267	-1.27008	0.00726938	0.262881	-1.75527	0.000988646	0.0527336	-0.486767	0.385075	0.999994	TMEM163	NC_010457.5	17260885	17548920	+	9108	protein_coding	transmembrane protein 163%2C transcript variant X1	-
100152613	2	3	2	3	4	62	3	33	32	0.0410841	0.0559704	0.0367483	0.0605935	0.0846035	1.49631	0.0648901	0.663376	0.981601	-3.6168	0.00467999	0.220948	-3.66563	0.00103534	0.0544217	-0.0492323	0.96844	0.999994	IP6K3	NC_010449.5	29938779	29961520	-	2486	protein_coding	inositol hexakisphosphate kinase 3%2C transcript variant X2	-
100516123	63	270	76	527	691	203	350	890	221	0.217986	0.848488	0.235215	1.79291	2.46179	0.825221	1.27517	3.01356	1.14188	-1.97278	0.000598845	0.0669493	-2.06407	0.00104979	0.0549538	-0.0938926	0.861394	0.999994	UNC13C	NC_010443.5	117163115	117765125	-	14759	protein_coding	unc-13 homolog C%2C transcript variant X2	-
100155526	10	9	2	34	13	27	41	27	29	0.425563	0.347856	0.0761302	1.42267	0.569628	1.34994	1.83722	1.12442	1.84291	-1.98915	0.0148883	0.342602	-2.50425	0.0011235	0.0577503	-0.515762	0.397067	0.999994	BEX5	NC_010461.5	83607366	83609797	-	1200	protein_coding	brain expressed X-linked 5%2C transcript variant X2	-
100157078	5109	12467	5785	13204	12752	9527	15488	20148	12503	59.9918	132.957	60.7606	152.448	154.177	131.431	191.498	231.52	219.236	-0.7957	0.0247096	0.416822	-1.34082	0.00118279	0.0597055	-0.547487	0.026751	0.999994	HAPLN3	NC_010449.5	54519790	54537429	-	4349	protein_coding	hyaluronan and proteoglycan link protein 3%2C transcript variant X1	-
397628	128	73	69	149	275	142	189	310	138	3.59552	1.86238	1.73366	4.11527	7.95368	4.68625	5.59018	8.52147	5.78857	-1.22776	0.00474985	0.222218	-1.47158	0.00120226	0.0598472	-0.244644	0.55142	0.999994	ANGPTL4	NC_010444.4	70905767	70912892	-	1818	protein_coding	angiopoietin like 4	-
100525197	568	760	642	1476	1027	838	1234	1172	731	3.7539	4.56185	3.79518	9.59139	6.98858	6.50675	8.58741	7.5799	7.21428	-0.937857	0.000321157	0.0440088	-0.949837	0.00121233	0.0599338	-0.0143829	0.960892	0.999994	BMPER	NC_010460.4	39417830	39664010	-	7727	protein_coding	BMP binding endothelial regulator%2C transcript variant X1	-
100518493	1789	3076	1735	3258	4437	3490	3493	4333	7097	49.1711	76.7855	42.6542	88.0463	125.566	112.697	101.091	116.544	291.283	-0.95956	0.0016511	0.131973	-1.59138	0.00122046	0.0601317	-0.634264	0.168734	0.999994	RCN3	NC_010448.4	54599347	54611275	+	1858	protein_coding	reticulocalbin 3%2C transcript variant X1	-
100736823	28	57	111	73	127	227	97	208	316	0.577035	1.06687	2.04612	1.4792	2.69483	5.49611	2.10489	4.19478	9.72461	-1.39333	0.0186156	0.373765	-2.11276	0.00124506	0.0610112	-0.71933	0.271125	0.999994	DOK7	NC_010450.4	2089645	2119076	+	2478	protein_coding	docking protein 7%2C transcript variant X2	-
100191010	538	824	676	1072	1278	1014	963	1412	1417	10.6779	14.8534	12.0009	20.92	26.1168	23.6445	20.1254	27.4247	41.9968	-0.919827	0.000169611	0.0287247	-1.25296	0.00124981	0.0610786	-0.334899	0.35409	0.999994	SLC26A11	NC_010454.4	2220679	2241802	-	2573	protein_coding	solute carrier family 26 member 11	-
110261171	175	240	185	411	295	286	728	632	162	3.07319	3.82786	2.90593	7.09665	5.33405	5.90069	13.4615	10.861	4.24822	-0.909444	0.000914	0.085901	-1.54637	0.00127626	0.0618698	-0.638455	0.168763	0.999994	TMEM200C	NC_010448.4	101211852	101217574	+	2908	protein_coding	transmembrane protein 200C	-
100621911	3708	21356	5352	25826	32208	22551	24169	29883	41299	60.363	315.75	77.931	413.379	539.857	431.303	414.288	476.054	1003.95	-1.61741	0.0028064	0.173516	-2.05997	0.00131342	0.0633313	-0.446031	0.277925	0.999994	COL9A2	NC_010448.4	96065282	96081547	-	3137	protein_coding	collagen type IX alpha 2 chain%2C transcript variant X1	-
100522927	221	224	122	343	312	195	434	358	349	7.62563	7.0198	3.76536	11.6369	11.0847	7.90504	15.7683	12.0884	17.9825	-0.742058	0.0405527	0.486775	-1.31501	0.00132742	0.0638362	-0.575131	0.0846727	0.999994	CGREF1	NC_010445.4	112006596	112020211	+	1480	protein_coding	cell growth regulator with EF-hand domain 1	-
100523695	110	197	35	152	128	707	99	481	924	1.19903	1.95027	0.341245	1.62907	1.43658	9.05401	1.13628	5.13077	15.04	-1.80204	0.0143241	0.338679	-2.60549	0.00133597	0.0640771	-0.804028	0.357376	0.999994	KLHL40	NC_010455.5	26202607	26211528	+	4685	protein_coding	kelch like family member 40	-
100152628	323	355	307	431	393	544	694	468	773	6.92188	6.90944	5.88468	9.08153	8.67158	13.6964	15.6601	9.81451	24.7367	-0.679335	0.0183931	0.373651	-1.34575	0.00134715	0.0642721	-0.667783	0.119835	0.999994	PSTPIP1	NC_010449.5	57100212	57145278	+	2383	protein_coding	proline-serine-threonine phosphatase interacting protein 1%2C transcript variant X3	-
100524810	10	18	5	3	11	122	3	72	167	0.409852	0.670028	0.183299	0.120895	0.464199	5.87453	0.129468	2.88776	10.2208	-2.35799	0.0348115	0.460971	-3.38203	0.00135759	0.0646	-1.02377	0.566118	0.999994	IGSF23	NC_010448.4	51133074	51150820	+	1246	protein_coding	immunoglobulin superfamily member 23%2C transcript variant X2	-
100154616	574	1973	1065	3361	2953	1718	2537	3532	2033	2.31192	7.2174	3.83683	13.3103	12.2464	8.1296	10.7595	13.9214	12.2275	-1.34177	0.00135483	0.117637	-1.46657	0.00137342	0.0648412	-0.127721	0.684061	0.999994	WSCD2	NC_010456.5	42482923	42584388	-	12679	protein_coding	WSC domain containing 2%2C transcript variant X5	-
100523846	487	1307	349	1882	1325	1172	1538	1866	2078	2.06321	5.02902	1.32252	7.83961	5.77982	5.83348	6.86093	7.73619	13.1462	-1.21704	0.00791453	0.2746	-1.72019	0.0013843	0.0650154	-0.506455	0.162586	0.999994	MIA	NC_010448.4	48986232	49010042	+	12054	protein_coding	melanoma inhibitory activity%2C transcript variant X2	-
100521274	38	41	59	58	24	283	53	120	285	0.939743	0.920879	1.30509	1.41031	0.611112	8.22238	1.38011	2.90408	10.5247	-1.69789	0.0289001	0.43439	-2.21789	0.00143469	0.0670338	-0.520992	0.574028	0.999994	FAM131C	NC_010448.4	75193397	75213081	-	2065	protein_coding	family with sequence similarity 131 member C%2C transcript variant X3	-
100515978	505	200	654	899	929	1641	1281	613	2117	3.92349	1.41125	4.54488	6.86755	7.43159	14.9788	10.4796	4.66062	24.5609	-1.57231	0.000882044	0.0838187	-2.00253	0.00152626	0.0694447	-0.43109	0.468711	0.999994	ANGPT4	NC_010459.5	34345926	34394977	+	6573	protein_coding	angiopoietin 4	-
397022	17862	18727	13557	26113	22678	28874	28726	27687	33696	604.887	575.977	410.649	869.483	790.739	1148.78	1024.31	917.532	1703.98	-0.825914	0.00228587	0.155443	-1.1943	0.0015305	0.0694447	-0.370112	0.300672	0.999994	EEF1G	NC_010444.4	9163220	9173400	+	1508	protein_coding	eukaryotic translation elongation factor 1 gamma	-
100737088	77	133	170	333	172	215	244	216	454	1.61354	2.53125	3.18641	6.86111	3.7111	5.29315	5.38384	4.4294	14.2065	-1.11989	0.00358251	0.192933	-1.70688	0.00158574	0.0709738	-0.589843	0.257846	0.999994	B3GNT7	NC_010457.5	132127386	132131912	+	2437	protein_coding	UDP-GlcNAc:betaGal beta-1%2C3-N-acetylglucosaminyltransferase 7	-
102159116	1103	2204	937	4484	3192	1627	3952	4861	1421	6.70406	12.1666	5.09408	26.7972	19.9761	11.6181	25.2925	28.9128	12.8973	-1.2926	0.00180486	0.138553	-1.488	0.00161965	0.0719571	-0.198215	0.657003	0.999994	GPC6	NC_010453.5	62436143	63560908	+	8402	protein_coding	glypican 6%2C transcript variant X1	-
100155943	1585	2299	2754	3023	3586	3303	3083	4512	5051	23.8908	31.4727	37.1303	44.8023	55.654	58.492	48.9315	66.5538	113.689	-0.787757	0.00266155	0.170509	-1.3076	0.00162798	0.0721499	-0.521508	0.178044	0.999994	SCARF2	NC_010456.5	50813161	50824434	+	3388	protein_coding	scavenger receptor class F member 2	-
100156539	1245	2224	1683	2894	3062	3211	3025	2723	5060	21.1226	34.2694	25.5403	48.2767	53.4895	64.0037	54.0402	45.2093	128.195	-1.04132	0.000130663	0.0248332	-1.48838	0.0016779	0.07348	-0.449356	0.316951	0.999994	P3H3	NC_010447.5	63871506	63885294	-	3010	protein_coding	prolyl 3-hydroxylase 3%2C transcript variant X2	-
110261252	40	50	49	54	49	136	95	86	118	0.661926	0.751472	0.725285	0.878625	0.834891	2.64408	1.65533	1.39267	2.9159	-1.02916	0.0574435	0.539231	-1.47179	0.00167873	0.07348	-0.44474	0.451642	0.999994	FOXO6	NC_010448.4	169858711	169880005	-	3086	protein_coding	forkhead box O6	Fork_head
100524248	177	289	226	839	472	508	490	298	954	1.50399	2.23029	1.71768	7.0096	4.1295	5.07131	4.38409	2.47793	12.1049	-1.57905	4.81787e-07	0.000484763	-1.79415	0.00168237	0.07348	-0.218987	0.700177	0.999994	KCNIP3	NC_010445.4	45906668	46000721	-	6010	protein_coding	potassium voltage-gated channel interacting protein 3%2C transcript variant X2	-
100158166	887	2944	823	4198	5315	2431	3322	5010	3340	6.48211	19.54	5.37967	30.1645	39.9926	20.872	25.5626	35.8288	36.4485	-1.54379	0.00151411	0.126336	-1.6403	0.00179174	0.0762311	-0.0994104	0.778318	0.999994	RFLNA	NC_010456.5	28823571	28841281	-	6988	protein_coding	refilin A%2C transcript variant X2	-
100624752	3642	3589	2590	4166	5210	4611	5514	5582	6117	124.158	111.122	78.9762	139.641	182.875	184.678	197.931	186.219	311.396	-0.696746	0.00988988	0.297577	-1.14477	0.00181907	0.0770041	-0.449545	0.173329	0.999994	NOP53	NC_010448.4	53443453	53451707	+	1498	protein_coding	NOP53 ribosome biogenesis factor	-
100510939	743	792	979	1431	877	1690	1628	1164	2103	11.7181	11.3445	13.8107	22.1906	14.2414	31.3142	27.0356	17.9648	49.5278	-0.883645	0.00736203	0.264436	-1.35558	0.00184746	0.0778689	-0.473746	0.31767	0.999994	MATN4	NC_010459.5	47617559	47631195	-	3238	protein_coding	matrilin 4	-
100512346	51	146	66	236	192	120	188	268	150	1.14582	2.97915	1.32633	5.21337	4.44152	3.16747	4.4475	5.89226	5.03243	-1.24164	0.00571757	0.237861	-1.49604	0.00185984	0.0779866	-0.256868	0.4648	0.999994	SLC16A4	NC_010446.5	109738584	109763649	+	2273	protein_coding	solute carrier family 16 member 4%2C transcript variant X3	-
100522324	44	162	111	148	213	255	222	387	172	0.31728	1.06096	0.715938	1.04933	1.58144	2.16031	1.6856	2.73088	1.85208	-1.19942	0.0128325	0.323746	-1.58296	0.00186244	0.0779866	-0.38463	0.349943	0.999994	MCOLN2	NC_010448.4	128772904	128836958	+	7082	protein_coding	mucolipin 2%2C transcript variant X7	-
100624008	11831	71472	8837	56863	107420	43641	79489	185464	81821	560.985	3077.93	374.798	2651.06	5244.44	2431.14	3968.71	8605.79	5793.43	-1.37251	0.0361212	0.466767	-2.19629	0.00186319	0.0779866	-0.826277	0.0620976	0.999994	CYTL1	NC_010450.4	5455576	5460861	+	1077	protein_coding	cytokine like 1	-
100316569	10	9	9	20	23	44	26	36	28	5.80314	4.7435	4.67163	11.4118	13.7428	29.9986	15.8872	20.444	24.264	-1.86015	0.00609878	0.243169	-1.99088	0.00190189	0.0788759	-0.131303	0.829778	0.999994	MIR29C	NC_010451.4	135019638	135019725	+	88	miRNA	microRNA 29c	-
100153801	285	1301	452	1970	1978	1126	1313	2026	1996	3.93571	16.3173	5.58316	26.7489	28.1248	18.2685	19.0922	27.3791	41.1604	-1.50985	0.00211553	0.150723	-1.76162	0.00195572	0.0807383	-0.255117	0.508614	0.999994	NGEF	NC_010457.5	133332715	133460161	-	3698	protein_coding	neuronal guanine nucleotide exchange factor%2C transcript variant X1	-
100520915	6897	29665	10114	43688	41491	24665	33719	40859	41703	52.4127	204.745	68.7483	326.437	324.649	220.213	269.813	303.854	473.243	-1.42736	0.00282677	0.173516	-1.68356	0.00201336	0.0821797	-0.259863	0.456384	0.999994	COL11A2	NC_010449.5	25204496	25234880	-	6720	protein_coding	collagen type XI alpha 2 chain%2C transcript variant X3	-
110258337	108	150	121	173	193	198	197	244	250	2.03893	2.57195	2.04327	3.21133	3.75163	4.39166	3.91613	4.50785	7.04789	-0.776102	0.00900534	0.290042	-1.21352	0.00206326	0.0829064	-0.43818	0.239705	0.999994	EXOC3L4	NW_018084979.1	1781818	1795956	+	2705	protein_coding	exocyst complex component 3 like 4	-
106506270	3	4	7	40	25	28	33	50	5	0.0162687	0.0197009	0.0339542	0.213282	0.139591	0.178393	0.188434	0.265341	0.0404896	-2.92457	3.49372e-05	0.00979672	-2.83075	0.0021151	0.0844268	0.0920614	0.899473	0.999994	SCN1A	NC_010457.5	72529866	72696715	-	9417	protein_coding	sodium voltage-gated channel alpha subunit 1%2C transcript variant X4	-
100157069	160	250	309	469	437	410	297	539	843	1.0778	1.52951	1.86183	3.10636	3.03099	3.2448	2.10663	3.55311	8.47984	-1.07576	0.000203784	0.0317938	-1.65788	0.00218411	0.0866077	-0.583858	0.252138	0.999994	SLC4A11	NC_010459.5	32445360	32458246	+	7581	protein_coding	solute carrier family 4 member 11%2C transcript variant X9	-
100511614	6	14	2	8	18	51	8	74	49	0.0726424	0.153943	0.0216587	0.0952334	0.224386	0.725429	0.101986	0.876742	0.885882	-2.07565	0.0325536	0.451545	-2.90621	0.00220751	0.0873438	-0.830106	0.374952	0.999994	ARHGAP36	NC_010461.5	107368552	107537747	+	4218	protein_coding	Rho GTPase activating protein 36%2C transcript variant X2	-
100514316	127	172	227	164	181	749	146	396	1160	1.65154	2.03145	2.64042	2.09695	2.42352	11.4433	1.99917	5.03943	22.526	-1.34117	0.0250985	0.418495	-2.2196	0.00222425	0.0878141	-0.878663	0.303128	0.999994	CACNB1	NC_010454.4	23038185	23060504	+	3927	protein_coding	calcium voltage-gated channel auxiliary subunit beta 1%2C transcript variant X2	-
100513456	2174	2016	2326	2832	3087	3487	3429	3406	5435	13.4278	11.3091	12.8504	17.1988	19.6321	25.3036	22.301	20.5869	50.1286	-0.731149	0.00282358	0.173516	-1.30473	0.0023241	0.0910352	-0.575195	0.179408	0.999994	TSPAN4	NC_010444.4	532087	550706	+	8268	protein_coding	tetraspanin 4%2C transcript variant X8	-
100521699	255	502	342	489	723	462	529	837	645	2.79627	4.99961	3.3545	5.2724	8.16322	5.95206	6.10812	8.98186	10.5618	-0.804952	0.0139263	0.335618	-1.20115	0.00235565	0.0916567	-0.397796	0.262286	0.999994	SOBP	NC_010443.5	73549778	73722689	+	4657	protein_coding	sine oculis binding protein homolog%2C transcript variant X1	-
100154318	5992	7428	5377	7700	11128	10693	8731	11587	13874	257.573	289.997	206.744	325.447	492.527	540.026	395.19	487.418	890.577	-0.854678	0.00254228	0.166612	-1.23141	0.00236513	0.0916567	-0.378195	0.355556	0.999994	SSR2	NC_010446.5	94010724	94021964	+	1188	protein_coding	signal sequence receptor subunit 2%2C transcript variant X1	-
106507059	100	112	139	174	224	174	189	215	215	1.57762	1.60477	1.96146	2.69906	3.6386	3.22506	3.13962	3.31927	5.06503	-0.900067	0.00232263	0.156412	-1.1597	0.00236641	0.0916567	-0.260503	0.46514	0.999994	LOC106507059	NC_010461.5	124725052	124728850	+	3237	lncRNA	uncharacterized LOC106507059	-
106505387	144	344	339	484	400	462	444	629	545	3.13994	6.81256	6.61182	10.3768	8.98054	11.8355	10.1942	13.4218	17.7458	-0.919516	0.00976144	0.296571	-1.31888	0.00240077	0.092144	-0.40068	0.232971	0.999994	GPRC5C	NC_010454.4	6698598	6715279	-	2342	protein_coding	G protein-coupled receptor class C group 5 member C	-
100621938	37	85	61	87	119	109	93	128	259	0.369838	0.771652	0.545384	0.855046	1.22473	1.28003	0.978825	1.25205	3.8659	-0.998116	0.0156206	0.348357	-1.84636	0.00241036	0.092144	-0.848658	0.139805	0.999994	UBXN11	NC_010448.4	83688709	83714516	-	5109	protein_coding	UBX domain protein 11%2C transcript variant X11	-
100511484	13	44	8	80	60	25	58	306	19	0.217665	0.669101	0.119812	1.31703	1.03438	0.491781	1.02255	5.01382	0.475051	-1.50715	0.0336618	0.454806	-2.70042	0.00247477	0.0936991	-1.19601	0.139862	0.999994	WNT16	NC_010460.4	25621802	25633730	-	3050	protein_coding	Wnt family member 16	-
396840	588	1814	1067	3232	2494	2018	2763	2942	1481	8.25165	23.1203	13.3934	44.5959	36.0366	33.2713	40.8279	40.4024	31.0355	-1.35531	0.000374308	0.0487584	-1.32819	0.00249241	0.0937713	0.0245547	0.931152	0.999994	SOX9	NC_010454.4	8642154	8647315	-	3639	protein_coding	SRY-box 9	HMG
100147706	7	1	4	5	7	38	2	29	71	0.405758	0.0526457	0.207392	0.284971	0.417784	2.58785	0.122071	1.64501	6.14566	-2.31159	0.0436819	0.500454	-3.56682	0.00252085	0.0943085	-1.25463	0.290164	0.999994	FITM1	NC_010449.5	75166986	75168240	-	881	protein_coding	fat storage inducing transmembrane protein 1	-
494020	1207	1977	1416	1817	2171	2880	2505	2373	4352	36.3007	54.0017	38.092	53.7308	67.2282	101.762	79.3283	69.8404	195.451	-0.801302	0.012722	0.322385	-1.42192	0.00260597	0.0967658	-0.622291	0.196896	0.999994	LMCD1	NC_010455.5	64933692	64994204	+	1698	protein_coding	LIM and cysteine rich domains 1%2C transcript variant X1	-
100513005	3960	9213	7573	9335	9019	10647	16128	9738	14352	63.0189	133.159	107.797	146.066	147.781	199.062	270.252	151.652	341.059	-0.704771	0.0307581	0.442115	-1.32696	0.00264017	0.0974277	-0.624229	0.101209	0.999994	THBS4	NC_010444.4	88729531	88780759	+	3209	protein_coding	thrombospondin 4	-
100521449	235	436	400	602	443	535	575	670	554	2.10505	3.54711	3.20492	5.30214	4.08585	5.63033	5.42344	5.87314	7.41046	-0.768235	0.0109757	0.305982	-1.07766	0.00265295	0.0976458	-0.311024	0.30447	0.999994	NPTXR	NC_010447.5	9207295	9230354	+	5701	protein_coding	neuronal pentraxin receptor	-
102167373	132	307	235	350	309	275	375	511	352	0.80087	1.69169	1.27532	2.08793	1.93033	1.96023	2.3957	3.03396	3.18913	-0.672703	0.0448356	0.504448	-1.19326	0.00276103	0.0995557	-0.522052	0.0657923	0.999994	SRGAP3	NC_010455.5	65367596	65759892	-	8417	protein_coding	SLIT-ROBO Rho GTPase activating protein 3	-
780439	967	812	939	899	1251	1678	963	2177	2787	29.117	22.2059	25.29	26.6158	38.7848	59.3605	30.5322	64.1475	125.313	-0.709075	0.0358804	0.466717	-1.51898	0.0027908	0.100269	-0.810671	0.133394	0.999994	SOD3	NC_010450.4	18796633	18802156	+	1696	protein_coding	superoxide dismutase 3%2C transcript variant X1	-
100623034	14	55	22	65	66	53	66	78	116	0.144873	0.516909	0.203631	0.661351	0.703212	0.644347	0.719142	0.789868	1.79249	-1.22019	0.0285296	0.431857	-1.92358	0.00287996	0.102632	-0.702804	0.156158	0.999994	LMTK3	NC_010448.4	53883309	53905211	-	4935	protein_coding	lemur tyrosine kinase 3	-
595124	168883	254199	135478	354635	364134	234475	309747	348229	285891	4674.5	6390.22	3354.14	9651.42	10377.5	7624.85	9027.53	9432.25	11816.5	-0.946529	0.00169518	0.133961	-1.06999	0.00289294	0.102632	-0.125903	0.652019	0.999994	SPARC	NC_010458.4	71368164	71380972	+	1845	protein_coding	secreted protein acidic and cysteine rich	-
100514201	48	249	90	432	319	294	189	525	401	0.510251	2.404	0.855752	4.5153	3.49154	3.67177	2.11552	5.46139	6.36543	-1.63901	0.00153371	0.127347	-1.88589	0.00293982	0.104027	-0.249311	0.584942	0.999994	FRMD1	NC_010443.5	1507123	1521669	+	4804	protein_coding	FERM domain containing 1%2C transcript variant X2	-
102163894	3	3	8	11	3	72	4	21	64	0.133685	0.121416	0.31887	0.481963	0.137647	3.76946	0.187687	0.91576	4.25875	-2.93217	0.00957285	0.293345	-3.20461	0.00308406	0.108074	-0.274409	0.82088	0.999994	LOC102163894	NC_010443.5	14148312	14151214	-	1146	lncRNA	uncharacterized LOC102163894	-
110256101	256	312	195	582	483	258	507	512	288	5.60845	6.20799	3.82121	12.5368	10.8952	6.64062	11.6956	10.9768	9.42186	-0.95118	0.00619456	0.243509	-1.0388	0.00312493	0.109277	-0.0901716	0.79796	0.999994	LOC110256101	NC_010454.4	51501172	51503583	+	2331	protein_coding	uncharacterized LOC110256101	-
100512824	651	1000	667	1265	1183	1253	1091	1367	2065	7.91171	11.0378	7.25067	15.1161	14.8033	17.8907	13.9613	16.2577	37.4758	-0.874431	0.000869138	0.0838187	-1.36689	0.00319447	0.110314	-0.494734	0.257089	0.999994	PACSIN3	NC_010444.4	15380297	15389893	+	4202	protein_coding	protein kinase C and casein kinase substrate in neurons 3%2C transcript variant X10	-
100621494	1	13	2	25	43	14	12	27	58	0.0113534	0.134049	0.0203104	0.279079	0.502665	0.186741	0.143456	0.299979	0.98332	-2.54912	0.00765938	0.268471	-3.08856	0.0032512	0.111459	-0.53788	0.504695	0.999994	LOC100621494	NC_010449.5	115582698	115595864	-	4498	protein_coding	alpha-1-antiproteinase-like%2C transcript variant X1	-
100152584	12	10	9	17	6	69	8	29	113	0.0555989	0.0420802	0.0372984	0.0774452	0.0286233	0.375595	0.039029	0.131488	0.781816	-1.83746	0.0452758	0.505967	-2.80714	0.00326535	0.111459	-0.970847	0.375562	0.999994	ALPK2	NC_010443.5	162175241	162308074	+	11022	protein_coding	alpha kinase 2%2C transcript variant X1	-
100151985	52	158	43	160	189	232	145	237	281	0.563325	1.55456	0.416665	1.70426	2.10815	2.95277	1.654	2.5125	4.54572	-1.42288	0.00599056	0.241103	-1.77799	0.00338103	0.114917	-0.356118	0.450119	0.999994	CLCN4	NC_010461.5	6939637	7019745	+	4714	protein_coding	chloride voltage-gated channel 4	-
100516567	955	1357	946	1388	1358	1532	1615	1836	1790	13.3287	17.2011	11.8097	19.0473	19.5149	25.1205	23.7338	25.0759	37.3059	-0.595439	0.022516	0.398877	-1.02316	0.00341621	0.115462	-0.42928	0.179505	0.999994	C9H1orf21	NC_010451.4	125613082	125846002	+	3659	protein_coding	chromosome 9 C1orf21 homolog%2C transcript variant X1	-
100520428	753	1465	1052	1717	1847	1681	1516	2146	2130	6.79517	12.0071	8.4915	15.2348	17.1616	17.8221	14.4051	18.9512	28.7029	-0.886672	0.00162355	0.131615	-1.18401	0.00342496	0.115541	-0.299237	0.388107	0.999994	CHST10	NC_010445.4	53804502	53899244	+	5659	protein_coding	carbohydrate sulfotransferase 10%2C transcript variant X5	-
100625342	273	262	216	455	391	304	461	375	432	11.0822	9.6596	7.84299	18.1609	16.3428	14.4985	19.7051	14.897	26.1872	-0.785087	0.00341281	0.189533	-1.08632	0.00345123	0.115943	-0.303853	0.365963	0.999994	TMUB1	NC_010460.4	6142451	6144895	+	1258	protein_coding	transmembrane and ubiquitin like domain containing 1	-
100519563	114	222	216	191	225	1152	134	413	1163	1.46054	2.58318	2.47528	2.40604	2.96807	17.3399	1.8077	5.17797	22.2499	-1.8067	0.005762	0.237861	-2.15977	0.00348264	0.116396	-0.353392	0.692718	0.999994	P2RX5	NC_010454.4	49780241	49796287	-	3986	protein_coding	purinergic receptor P2X 5%2C transcript variant X6	-
574062	632	537	623	814	668	1938	872	588	3919	14.5644	11.2394	12.8418	18.4442	15.8503	52.4705	21.1595	13.2603	134.863	-1.17228	0.00948774	0.293345	-2.12527	0.00348892	0.116396	-0.95447	0.229666	0.999994	MAPK12	NC_010447.5	429635	437970	+	2216	protein_coding	mitogen-activated protein kinase 12	-
414397	15785	13507	11854	18283	16202	21976	24287	20157	22450	1612.2	1252.93	1082.94	1836.05	1703.84	2637	2611.93	2014.66	3423.99	-0.651632	0.0214154	0.392342	-1.02666	0.0035184	0.116478	-0.376292	0.27189	0.999994	RPS16	NC_010448.4	48085684	48088368	-	500	protein_coding	ribosomal protein S16	-
100514038	1143	1629	1445	2562	2683	2499	2098	2187	3096	17.2133	22.2809	19.4647	37.9365	41.6028	44.215	33.2687	32.2306	69.6241	-1.07631	7.91113e-07	0.0006766	-1.19446	0.0035236	0.116478	-0.120224	0.757269	0.999994	LOC100514038	NC_010445.4	8390945	8406240	-	3391	protein_coding	TSC22 domain family protein 4%2C transcript variant X1	TSC22
100154338	35	36	25	55	78	51	59	53	155	0.395347	0.369323	0.252589	0.610849	0.907172	0.67681	0.701739	0.585852	2.61447	-1.11796	0.0110518	0.305982	-1.93007	0.00355007	0.116895	-0.815874	0.201578	0.999994	SARDH	NC_010443.5	273230357	273295170	-	4521	protein_coding	sarcosine dehydrogenase%2C transcript variant X8	-
110255661	1212	2060	1161	3424	3818	4626	1815	2444	6860	53.449	82.5082	45.7965	148.467	173.363	239.678	84.2803	105.473	451.754	-1.63421	3.56206e-07	0.000380807	-1.81554	0.00356207	0.116895	-0.183974	0.76394	0.999994	SHISA4	NC_010452.4	24158648	24161504	+	1158	protein_coding	shisa family member 4	-
100620951	1218	1715	944	2130	2209	1436	1968	2298	2778	25.2129	32.2429	17.4788	43.3527	47.0821	34.9234	42.8957	46.5509	85.8716	-0.749361	0.0122209	0.321523	-1.22454	0.00362358	0.11827	-0.477952	0.199181	0.999994	PYCR1	NC_010454.4	1060028	1064808	+	2467	protein_coding	pyrroline-5-carboxylate reductase 1%2C transcript variant X5	-
396853	3303	2656	2851	4097	3529	4910	6333	3593	6235	86.7676	63.3681	66.9899	105.822	95.452	151.536	175.175	92.3651	244.583	-0.706192	0.0115641	0.314474	-1.23587	0.00363313	0.118368	-0.531199	0.211254	0.999994	FOLR2	NC_010451.4	6785308	6790466	+	1944	protein_coding	folate receptor 2 (fetal)%2C transcript variant X5	-
100620237	2	12	8	18	53	25	22	57	17	0.0131975	0.0719176	0.0472187	0.116787	0.360098	0.193815	0.152861	0.368075	0.167514	-2.34006	0.00310811	0.18396	-2.37842	0.00366782	0.118792	-0.0399554	0.953023	0.999994	FRMPD3	NC_010461.5	87980635	88053070	+	7739	protein_coding	FERM and PDZ domain containing 3%2C transcript variant X1	-
100233179	351	588	442	551	718	700	816	686	796	9.43903	14.3612	10.6318	14.5691	19.8806	22.1159	23.1059	18.0529	31.965	-0.722463	0.0138861	0.335483	-1.0849	0.00367327	0.118792	-0.363713	0.302969	0.999994	DOK1	NC_010445.4	68494516	68497374	-	1899	protein_coding	docking protein 1	-
100156429	656	898	634	1221	1569	969	1151	1449	801	3.23581	4.02299	2.79725	5.92182	7.96868	5.6155	5.97815	6.99438	5.90001	-0.962727	0.000374788	0.0487584	-0.909114	0.00367827	0.118792	0.0520257	0.85659	0.999994	RGMA	NC_010449.5	85921524	85968887	+	10353	protein_coding	repulsive guidance molecule family member a%2C transcript variant X3	-
396949	224	161	88	358	265	260	318	298	408	2.88794	1.88521	1.01481	4.5382	3.5178	3.93822	4.31698	3.75974	7.85492	-1.05841	0.00907459	0.290042	-1.45787	0.00387647	0.122757	-0.40145	0.305125	0.999994	FAAH	NC_010448.4	165060279	165079340	-	3961	protein_coding	fatty acid amide hydrolase%2C transcript variant X2	-
110256491	355	782	169	1194	918	462	1127	1266	734	27.3852	54.7882	11.661	90.5633	72.9146	41.8712	91.5427	95.5702	84.5521	-1.13796	0.0274911	0.429438	-1.53466	0.00389	0.12297	-0.4	0.271754	0.999994	PCP4	NC_010455.5	203412479	203479216	+	662	protein_coding	Purkinje cell protein 4%2C transcript variant X1	-
102166622	13	26	30	47	27	54	27	76	99	0.0589905	0.107153	0.121765	0.209699	0.12615	0.287884	0.129007	0.337484	0.670833	-1.11605	0.0466856	0.509819	-1.9715	0.00397314	0.125161	-0.855427	0.199365	0.999994	LOC102166622	NC_010448.4	169884451	170001419	-	11254	protein_coding	uncharacterized LOC102166622%2C transcript variant X6	-
100522551	120	388	184	877	605	216	536	758	270	1.78091	5.22981	2.44254	12.7974	9.24486	3.76617	8.37603	11.0086	5.98364	-1.45739	0.00475486	0.222218	-1.42677	0.00399046	0.12527	0.0270015	0.956326	0.999994	LOC100522551	NC_010448.4	12166178	12188165	+	3441	protein_coding	carbohydrate sulfotransferase 6%2C transcript variant X3	-
100622477	276	379	181	440	368	571	394	546	836	3.54672	4.42334	2.08046	5.55944	4.86911	8.62064	5.33122	6.86612	16.0422	-0.928754	0.0135999	0.332324	-1.48706	0.00399956	0.125338	-0.560123	0.254219	0.999994	RORC	NC_010446.5	97374672	97399017	+	3974	protein_coding	RAR related orphan receptor C%2C transcript variant X10	THR-like
100525762	161	230	192	282	206	726	156	879	436	2.98652	3.8749	3.18569	5.14338	3.93451	15.822	3.04703	15.9562	12.0772	-1.31485	0.00904392	0.290042	-1.62944	0.00408456	0.126036	-0.313649	0.644283	0.999994	DDIT4L	NC_010450.4	120371724	120376444	+	2753	protein_coding	DNA damage inducible transcript 4 like%2C transcript variant X1	-
100738610	53	69	68	97	95	98	123	97	150	0.690631	0.816606	0.792578	1.2428	1.27461	1.50031	1.68767	1.23692	2.91879	-0.809335	0.0149984	0.343475	-1.33814	0.00411309	0.126393	-0.52939	0.230711	0.999994	LRFN3	NC_010448.4	45343846	45352779	+	3919	protein_coding	leucine rich repeat and fibronectin type III domain containing 3	-
100155292	82	357	119	306	303	470	177	492	1095	2.19473	8.67818	2.8489	8.05284	8.35014	14.7792	4.9883	12.8865	43.7645	-1.19153	0.0232901	0.403621	-2.16337	0.00414137	0.126393	-0.974228	0.153258	0.999994	CPNE6	NC_010449.5	75213643	75219031	-	1908	protein_coding	copine 6	-
397046	24996	29097	24483	49718	23624	41159	66167	32464	36392	585.813	619.341	513.235	1145.68	570.067	1133.28	1632.83	744.546	1273.61	-0.73601	0.0206799	0.385747	-1.08695	0.00424632	0.128613	-0.353057	0.408709	0.999994	MYOC	NC_010451.4	114087370	114098765	-	2179	protein_coding	myocilin%2C transcript variant X1	-
102158247	974	2506	2451	2924	3951	3062	2805	4129	4703	6.80529	15.9024	15.3177	20.0875	28.4236	25.135	20.6364	28.2315	49.0686	-0.961027	0.00744634	0.264802	-1.36383	0.00429145	0.129546	-0.404836	0.308532	0.999994	VASN	NC_010445.4	37961425	37972477	-	7309	protein_coding	vasorin%2C transcript variant X2	-
100526031	1869	2272	2061	2870	2574	2828	3099	3024	4120	44.3519	48.9671	43.7466	66.9646	62.8921	78.8439	77.435	70.2241	145.996	-0.613019	0.00369567	0.195583	-1.09737	0.00443938	0.133344	-0.486365	0.194179	0.999994	EFEMP2	NC_010444.4	6455155	6463493	+	2152	protein_coding	EGF containing fibulin like extracellular matrix protein 2	-
733671	21589	19233	17601	27941	23897	23735	32831	28456	26056	783.024	633.553	571.009	996.426	892.422	1011.39	1253.83	1009.99	1411.21	-0.551263	0.0142469	0.338679	-0.886024	0.00458261	0.135096	-0.336485	0.205204	0.999994	RPS3	NC_010451.4	9612939	9630404	+	1408	protein_coding	ribosomal protein S3%2C transcript variant X2	-
100623047	2068	3692	3096	4294	4686	3531	4432	4708	5549	33.1059	53.6796	44.3321	67.5892	77.2398	66.4107	74.708	73.7552	132.651	-0.695139	0.0071241	0.260937	-1.09917	0.00459019	0.135096	-0.406389	0.23458	0.999994	CHPF	NC_010457.5	121547666	121553590	-	3190	protein_coding	chondroitin polymerizing factor	-
110259542	22132	22012	16218	28100	34429	37845	33163	28161	52184	1465.92	1324.17	960.841	1830.03	2348.01	2945	2312.9	1825.33	5161.42	-0.931329	0.00114612	0.103181	-1.30727	0.00461657	0.13548	-0.377672	0.405609	0.999994	RPS14	NC_010444.4	151430047	151433951	-	771	protein_coding	ribosomal protein S14%2C transcript variant X2	-
100517098	3330	2934	2923	3877	3875	5063	4898	4349	6047	192.806	154.287	151.38	220.716	231.011	344.406	298.613	246.415	522.827	-0.681403	0.0125024	0.32182	-1.09709	0.00476879	0.138856	-0.417046	0.290818	0.999994	EIF3K	NC_010448.4	47476184	47488933	+	882	protein_coding	eukaryotic translation initiation factor 3 subunit K%2C transcript variant X2	-
100524557	986	4437	1036	4188	6447	2897	4830	8192	3726	18.451	75.4092	17.3406	77.0565	124.218	63.6907	95.1703	150.015	104.118	-1.26131	0.0202973	0.382632	-1.65327	0.00479183	0.138948	-0.394404	0.294394	0.999994	VIT	NC_010445.4	103379127	103492989	-	2729	protein_coding	vitrin%2C transcript variant X3	-
100524621	441	979	382	1306	1193	667	1243	1266	893	2.59486	5.23181	2.01049	7.55578	7.2277	4.61092	7.70122	7.28972	7.84636	-0.987151	0.0141304	0.338516	-1.21556	0.00479226	0.138948	-0.231219	0.454845	0.999994	SCUBE1	NC_010447.5	5561479	5692339	+	8679	protein_coding	signal peptide%2C CUB domain and EGF like domain containing 1	-
100523504	65	78	50	114	102	128	112	125	116	0.939806	1.02427	0.646633	1.62065	1.51848	2.17431	1.70512	1.76863	2.50451	-1.03104	0.00507359	0.227183	-1.19197	0.00479502	0.138948	-0.161826	0.666861	0.999994	GRIK4	NC_010451.4	47639987	48095803	+	3532	protein_coding	glutamate ionotropic receptor kainate type subunit 4%2C transcript variant X2	-
106505672	157	313	193	378	429	250	347	575	277	2.63737	4.7754	2.89996	6.24344	7.42016	4.93398	6.13782	9.45238	6.94852	-0.85802	0.0116716	0.315392	-1.12931	0.00481899	0.138974	-0.273308	0.421472	0.999994	IRAK2	NC_010455.5	66350606	66416834	+	3040	protein_coding	interleukin 1 receptor associated kinase 2	-
100739087	340	358	201	518	445	601	590	449	619	24.1488	23.0937	12.7696	36.1749	32.5432	50.1507	44.1246	31.2079	65.652	-0.992321	0.0038924	0.19934	-1.22982	0.00485423	0.139768	-0.239076	0.540223	0.999994	LOC100739087	NC_010443.5	56689050	56689768	+	719	protein_coding	60S ribosomal protein L14-like	-
100512986	19	15	8	14	14	87	15	85	51	0.0409472	0.0293599	0.0154214	0.029666	0.0310658	0.22028	0.0340388	0.179263	0.164128	-1.71621	0.0497501	0.519511	-2.13926	0.00487712	0.140204	-0.420491	0.644593	0.999994	ARPP21	NC_010455.5	20955414	21088424	+	23696	protein_coding	cAMP regulated phosphoprotein 21	-
100516166	15	17	16	13	11	129	9	77	95	0.315492	0.324742	0.301009	0.268844	0.238217	3.18766	0.19932	1.58485	2.98374	-1.97506	0.0330968	0.452695	-2.33299	0.0049027	0.14027	-0.357782	0.7384	0.999994	CAMK2B	NC_010460.4	50862225	50956263	+	2428	protein_coding	calcium/calmodulin dependent protein kinase II beta%2C transcript variant X1	-
100144498	63	82	71	138	96	115	141	109	137	2.16214	2.55593	2.17954	4.65674	3.39233	4.63688	5.09535	3.66075	7.02108	-0.884938	0.00798969	0.276647	-1.18827	0.00491195	0.140313	-0.305008	0.448777	0.999994	RAB3A	NC_010444.4	59603090	59609773	+	1488	protein_coding	RAB3A%2C member RAS oncogene family%2C transcript variant X1	-
404772	599	1139	1301	2231	2566	1074	2845	3224	732	9.57717	16.5397	18.6059	35.0728	42.2427	20.1744	47.8967	50.4437	17.4768	-1.13155	0.0022583	0.155295	-1.37594	0.00497413	0.141641	-0.245937	0.612197	0.999994	GEM	NC_010446.5	42458591	42471941	+	3194	protein_coding	GTP binding protein overexpressed in skeletal muscle%2C transcript variant X2	-
100519331	3625	3126	3758	4842	5509	4074	5671	4929	5268	82.8648	64.9	76.8391	108.83	129.664	109.413	136.501	110.261	179.825	-0.637467	0.00386108	0.198505	-0.924285	0.0050371	0.142363	-0.288578	0.340438	0.999994	GAS6	NC_010453.5	78848797	78880733	-	2234	protein_coding	growth arrest specific 6	-
100624019	703	816	973	1090	1010	911	1145	1348	1243	5.52656	5.82617	6.84188	8.42532	8.17532	8.41402	9.47802	10.3703	14.5919	-0.465648	0.0289535	0.43443	-0.919342	0.0050646	0.142797	-0.455363	0.12131	0.999994	OBSL1	NC_010457.5	121560009	121581314	-	6496	protein_coding	obscurin like 1%2C transcript variant X6	-
110260288	140	515	207	375	939	348	490	1221	407	0.832107	2.78004	1.10049	2.19151	5.74647	2.43006	3.06662	7.1018	3.61232	-1.14545	0.0293045	0.435495	-1.55055	0.00515807	0.144155	-0.406449	0.427176	0.999994	LOC110260288	NC_010446.5	73523277	73534366	-	8592	lncRNA	uncharacterized LOC110260288%2C transcript variant X3	-
100738912	12645	11827	10087	15484	15824	22041	18737	15958	25253	848.554	720.823	605.461	1021.66	1093.35	1737.71	1323.96	1047.95	2530.55	-0.830957	0.00486476	0.224433	-1.17035	0.00516803	0.14421	-0.340794	0.42819	0.999994	RPL18	NC_010448.4	53974353	53978681	-	761	protein_coding	ribosomal protein L18	-
100514108	26	215	129	368	503	549	194	413	427	0.784727	5.89355	3.48255	10.9208	15.6314	19.4672	6.16537	12.1982	19.2448	-2.18629	0.000143362	0.0255438	-1.88605	0.00534855	0.147653	0.299235	0.530165	0.999994	PLA2G5	NC_010448.4	78365697	78376383	+	1692	protein_coding	phospholipase A2 group V	-
100524832	8	17	25	22	9	133	37	166	14	0.0457749	0.0883445	0.12795	0.123771	0.0530229	0.894076	0.222921	0.929494	0.119621	-2.03178	0.0285222	0.431857	-2.28601	0.00535781	0.147683	-0.248739	0.80746	0.999994	SGPP2	NC_010457.5	124316309	124462855	+	8925	protein_coding	sphingosine-1-phosphate phosphatase 2%2C transcript variant X2	-
100515110	846	1408	1096	2015	1443	1594	1847	1594	1937	12.1153	18.313	14.039	28.3726	21.2772	26.8187	27.8512	22.3385	41.4223	-0.789098	0.00286065	0.173516	-1.04146	0.0053997	0.148486	-0.254803	0.456987	0.999994	SMO	NC_010460.4	19450730	19478796	-	3566	protein_coding	smoothened%2C frizzled class receptor	-
733593	46166	34371	26977	47691	49508	60272	63405	53765	73672	2776.9	1877.69	1451.42	2820.56	3066.18	4259.31	4015.82	3164.75	6617.3	-0.738215	0.0209264	0.389071	-1.17404	0.00542329	0.148486	-0.43715	0.250495	0.999994	RPL10	NC_010461.5	124927249	124929791	+	849	protein_coding	ribosomal protein L10	-
100524954	68	65	67	128	62	129	144	94	132	0.701535	0.609041	0.61827	1.29841	0.658591	1.56356	1.56428	0.949007	2.03355	-0.87342	0.0385138	0.477268	-1.23214	0.005428	0.148486	-0.361088	0.4618	0.999994	LOC100524954	NC_010455.5	15177516	15188311	+	4950	lncRNA	uncharacterized LOC100524954	-
100736592	569	712	479	1081	1102	688	814	988	1240	13.8765	15.7704	10.4488	25.9212	27.6716	19.7126	20.9029	23.5791	45.1577	-0.877549	0.00151028	0.126336	-1.15831	0.00546031	0.149144	-0.283708	0.472421	0.999994	FBXO44	NC_010448.4	71747210	71754519	+	2094	protein_coding	F-box protein 44%2C transcript variant X6	-
100624545	5	5	5	15	2	56	3	14	70	0.0797433	0.0724248	0.0713275	0.235221	0.0328427	1.0493	0.05038	0.218501	1.66711	-2.56095	0.0184326	0.373765	-3.09886	0.00551152	0.149962	-0.540311	0.667129	0.999994	COLQ	NC_010455.5	2677738	2755635	-	3202	protein_coding	collagen like tail subunit of asymmetric acetylcholinesterase	-
396986	452	750	921	718	560	2741	680	1405	2825	14.9984	22.6028	27.3357	23.4257	19.1328	106.857	23.759	45.6231	139.98	-1.20847	0.0384715	0.477268	-1.68535	0.00552506	0.150006	-0.47725	0.528764	0.999994	FHL3	NC_010448.4	93980637	93988568	-	1539	protein_coding	four and a half LIM domains 3%2C transcript variant X1	-
100518709	20	33	25	39	47	46	48	58	61	0.171195	0.256548	0.19141	0.328237	0.414233	0.4626	0.432629	0.485838	0.77971	-0.96385	0.0403186	0.486303	-1.44674	0.00562079	0.151018	-0.482917	0.305777	0.999994	PGPEP1L	NC_010443.5	137307784	137384465	+	5966	protein_coding	pyroglutamyl-peptidase I-like%2C transcript variant X2	-
102161115	179	131	159	296	172	275	357	177	414	4.97069	3.30391	3.94933	8.08194	4.91786	8.97185	10.4387	4.80993	17.1674	-0.852013	0.0145257	0.339523	-1.40274	0.00571452	0.152773	-0.553165	0.279444	0.999994	LOC102161115	NC_010454.4	52420175	52424455	-	1839	lncRNA	uncharacterized LOC102161115	-
397002	4	7	7	17	13	20	26	23	14	0.0657452	0.104495	0.102912	0.274735	0.220005	0.386207	0.449977	0.369942	0.343616	-1.68791	0.0283665	0.431532	-2.08942	0.00572836	0.152773	-0.404516	0.517582	0.999994	HNF1B	NC_010454.4	39143119	39201631	-	3107	protein_coding	HNF1 homeobox B%2C transcript variant X3	Homeobox
100512774	78	395	331	510	626	462	455	621	795	2.76808	12.7314	10.5069	17.7957	22.8741	19.2625	17.0023	21.5664	42.1301	-1.21193	0.0128195	0.323746	-1.63178	0.00576766	0.153595	-0.421736	0.311017	0.999994	BARX1	NC_010445.4	43284609	43288269	-	1439	protein_coding	BARX homeobox 1%2C transcript variant X2	Homeobox
100524585	133	582	293	986	842	441	608	939	617	0.626221	2.48881	1.23398	4.56471	4.08199	2.4395	3.01434	4.32656	4.33812	-1.35832	0.00470185	0.220948	-1.42566	0.00578982	0.153958	-0.0704326	0.8461	0.999994	EPHB1	NC_010455.5	75904678	76351540	+	10846	protein_coding	EPH receptor B1	-
100524793	212	320	195	316	429	284	328	448	529	5.91926	8.11475	4.87	8.6752	12.3331	9.31614	9.64313	12.2408	22.0561	-0.688696	0.0282859	0.431532	-1.21386	0.00586413	0.155272	-0.527238	0.199448	0.999994	CHST12	NC_010445.4	1721047	1743080	+	1829	protein_coding	carbohydrate sulfotransferase 12	-
100216310	23	43	65	54	57	138	39	62	343	0.359081	0.609715	0.907698	0.828932	0.916271	2.53122	0.641124	0.947236	7.9965	-1.19006	0.0403958	0.486303	-2.34351	0.00594335	0.156658	-1.15273	0.18914	0.999994	SYN1	NC_010461.5	42090245	42142254	-	3271	protein_coding	synapsin I%2C transcript variant X1	-
100626068	120	66	57	100	152	254	154	159	185	7.4011	3.69702	3.14451	6.06423	9.65257	18.4049	10.0011	9.59652	17.0384	-1.26569	0.0138077	0.335483	-1.36032	0.00603222	0.157395	-0.0945524	0.852211	0.999994	IGIP	NC_010444.4	141899334	141900161	+	828	protein_coding	IgA inducing protein	-
110256116	21	40	53	81	39	82	51	98	114	0.305011	0.527655	0.68855	1.15676	0.583237	1.39925	0.779973	1.39291	2.47253	-1.04796	0.0440356	0.501317	-1.60209	0.00621578	0.160148	-0.555328	0.331428	0.999994	RNF112	NC_010454.4	60117452	60124071	-	3516	protein_coding	ring finger protein 112%2C transcript variant X1	-
100513476	290	439	274	492	520	455	499	541	650	11.6245	15.9821	9.82403	19.3911	21.4617	21.4276	21.0615	21.2214	38.9072	-0.741246	0.00783541	0.272963	-1.11459	0.00643701	0.163335	-0.375163	0.296724	0.999994	C6H1orf174	NC_010448.4	65326980	65333891	-	1274	protein_coding	chromosome 6 C1orf174 homolog	-
110255317	30365	28704	24418	39642	36810	40598	43483	39364	47097	1308.58	1123.47	941.24	1679.74	1633.34	2055.5	1973.15	1660.08	3030.83	-0.676509	0.00440892	0.212436	-0.980759	0.00644055	0.163335	-0.305976	0.360006	0.999994	RPL7A	NC_010443.5	272961421	272965636	+	1185	protein_coding	ribosomal protein L7a	-
100627537	14261	10917	9470	15193	15530	15356	18951	18111	17287	459.19	319.256	272.744	481.001	514.87	580.906	642.52	570.671	831.195	-0.590719	0.0303354	0.440416	-0.958507	0.00649734	0.163856	-0.369146	0.18862	0.999994	RPL9	NC_010450.4	30693198	30699189	-	1586	protein_coding	ribosomal protein L9	-
106505545	150	170	185	217	246	258	283	329	167	1.46493	1.50789	1.61608	2.08376	2.47369	2.96028	2.91022	3.1443	2.43548	-0.717156	0.00957731	0.293345	-0.889862	0.00651161	0.163987	-0.173096	0.586323	0.999994	LOC106505545	NC_010446.5	130653459	130659849	-	5229	lncRNA	uncharacterized LOC106505545	-
100155101	15	33	20	54	53	60	38	46	91	1.25166	2.50093	1.49275	4.43045	4.55359	5.88208	3.3388	3.75624	11.339	-1.50556	0.00195904	0.143817	-1.80066	0.00660883	0.165743	-0.294086	0.619687	0.999994	GP1BB	NC_010456.5	51261097	51261903	+	612	protein_coding	glycoprotein Ib platelet beta subunit	-
100127143	172	302	251	422	375	268	361	657	259	0.866406	1.38163	1.13091	2.0901	1.94495	1.58604	1.91475	3.23862	1.9482	-0.741347	0.0114558	0.313022	-1.07374	0.00663978	0.166002	-0.334287	0.345087	0.999994	PDE7A	NC_010446.5	68777910	68896583	+	10138	protein_coding	phosphodiesterase 7A%2C transcript variant X1	-
100525817	3	19	9	21	38	31	14	65	40	0.0457049	0.262899	0.122644	0.314573	0.596086	0.554867	0.224586	0.969072	0.910002	-1.7644	0.0177611	0.367708	-2.27925	0.0066622	0.166002	-0.514081	0.452259	0.999994	NELL2	NC_010447.5	75505092	75837324	-	3352	protein_coding	neural EGFL like 2	-
396838	1894	1575	1537	2222	1807	2304	2406	2586	2814	43.0258	32.4955	31.231	49.6311	42.266	61.4918	57.5516	57.4883	95.4584	-0.528868	0.0455395	0.5074	-0.977857	0.00666505	0.166002	-0.450553	0.190067	0.999994	CALM3	NC_010448.4	52506979	52516704	+	2248	protein_coding	calmodulin 3	-
102158037	4	12	2	11	26	22	16	47	17	0.107738	0.29355	0.0481837	0.291313	0.721049	0.69617	0.453774	1.23881	0.683749	-1.92936	0.0299397	0.439324	-2.4054	0.0066892	0.166374	-0.479005	0.495934	0.999994	LOC102158037	NC_010451.4	1021095	1028514	+	1896	lncRNA	uncharacterized LOC102158037	-
100737124	188	554	368	770	1402	626	1142	1224	269	2.65286	7.10002	4.64481	10.6834	20.3699	10.3781	16.9682	16.9021	5.66826	-1.53235	0.000320144	0.0440088	-1.46108	0.00670025	0.16642	0.0702703	0.889283	0.999994	POU3F3	NC_010445.4	49804112	49807730	-	3619	protein_coding	POU class 3 homeobox 3	-
102162336	17	63	58	74	45	156	100	76	155	0.50182	1.68901	1.53141	2.14779	1.36772	5.41016	3.10822	2.1954	6.83238	-1.26494	0.0457767	0.508476	-1.69699	0.00683267	0.168322	-0.433695	0.50029	0.999994	LOC102162336	NC_010452.4	24956907	24976554	-	1730	protein_coding	major centromere autoantigen B-like%2C transcript variant X6	-
780426	1389	1674	1513	1892	1897	1627	2342	2137	1849	17.1294	18.7495	16.6895	22.9415	24.0875	23.5729	30.4116	25.7897	34.0501	-0.432076	0.0254947	0.418912	-0.779262	0.00688261	0.169092	-0.348894	0.171804	0.999994	CCND3	NC_010449.5	37087336	37182462	-	4141	protein_coding	cyclin D3%2C transcript variant X3	-
100514142	442	411	278	451	604	717	574	677	573	6.13867	5.18426	3.4535	6.1587	8.6372	11.6992	8.39414	9.20115	11.8836	-0.848229	0.0153262	0.346697	-0.995269	0.00704931	0.172077	-0.147674	0.681456	0.999994	GCK	NC_010460.4	50979167	51024500	+	3677	protein_coding	glucokinase%2C transcript variant X2	-
110258076	420	1292	615	1794	1612	1121	1144	1756	1582	6.28064	17.5473	8.22608	26.3777	24.8201	19.6946	18.0133	25.6969	35.3266	-1.15311	0.00364684	0.194755	-1.30152	0.0070599	0.172077	-0.15129	0.666295	0.999994	GPSM1	NW_018084833.1	1356024	1383224	-	3415	protein_coding	G protein signaling modulator 1	-
100513269	116	170	228	258	219	341	285	235	457	2.51117	3.34241	4.41484	5.49158	4.88142	8.67277	6.49643	4.97837	14.7732	-0.896079	0.0134038	0.330364	-1.34924	0.0073747	0.177091	-0.454072	0.360319	0.999994	PODNL1	NC_010444.4	65229987	65235319	+	2359	protein_coding	podocan like 1%2C transcript variant X2	-
414398	19527	18569	11351	25027	24127	20521	27676	28456	22436	2018.62	1743.41	1049.58	2543.83	2568.06	2492.31	3012.55	2878.68	3463.42	-0.666426	0.022516	0.398877	-0.958628	0.0074066	0.177419	-0.293925	0.212389	0.999994	RPL23	NC_010454.4	23279965	23285538	+	494	protein_coding	ribosomal protein L23	-
110259207	478	620	662	741	834	950	715	980	1331	11.3484	13.3687	14.0581	17.2975	20.3871	26.4981	17.8741	22.7684	47.1872	-0.732971	0.0056679	0.237122	-1.17686	0.00742266	0.177466	-0.445169	0.311889	0.999994	PTDSS2	NC_010444.4	256753	280803	+	2151	protein_coding	phosphatidylserine synthase 2	-
100626294	154	140	170	157	273	241	326	303	142	0.413655	0.341538	0.408441	0.414646	0.75503	0.760537	0.922036	0.796456	0.56957	-0.735339	0.0317553	0.447057	-0.978736	0.00742959	0.177466	-0.242848	0.541872	0.999994	CADM2	NC_010455.5	169681947	170753114	-	19012	protein_coding	cell adhesion molecule 2%2C transcript variant X3	-
396993	16001	14546	13053	19190	19758	25956	21659	20121	31734	1208.78	998.011	882.007	1425.39	1536.83	2303.68	1722.86	1487.48	3579.85	-0.775603	0.00577096	0.237861	-1.13405	0.00749373	0.178526	-0.35995	0.401926	0.999994	RPL29	NC_010455.5	34119541	34121842	-	676	protein_coding	ribosomal protein L29%2C transcript variant X1	-
396823	22475	19399	14345	21713	23487	82972	20172	25256	90567	243.269	190.704	138.884	231.083	261.758	1055.13	229.905	267.518	1463.86	-1.43964	0.00734578	0.264436	-1.77059	0.00758536	0.179527	-0.331575	0.668657	0.999994	GAPDH	NC_010447.5	64129678	64135194	-	4718	protein_coding	glyceraldehyde-3-phosphate dehydrogenase%2C transcript variant X1	-
100217376	10003	19342	8210	23526	19666	14707	32434	25793	12670	430.716	756.407	316.204	996.023	871.888	743.996	1470.53	1086.84	814.664	-0.804431	0.0217816	0.394258	-1.16702	0.00760169	0.179678	-0.364867	0.269915	0.999994	ANGPTL7	NC_010448.4	71350872	71356299	+	1186	protein_coding	angiopoietin like 7	-
100521688	3294	5060	5877	7290	7273	6256	6524	7546	8236	55.0808	76.8458	87.9013	119.857	125.22	122.902	114.869	123.479	205.652	-0.750149	0.00271183	0.172535	-1.01321	0.00763463	0.180002	-0.265163	0.419746	0.999994	MARVELD1	NC_010456.5	109069194	109074446	+	3054	lncRNA	MARVEL domain containing 1%2C transcript variant X1	-
100155781	913	598	628	922	989	1603	1203	938	1932	36.6259	21.7877	22.5341	36.3671	40.8505	75.5503	50.8154	36.8232	115.735	-0.92159	0.0134704	0.331348	-1.3255	0.00768741	0.180646	-0.404964	0.427567	0.999994	CINP	NW_018084979.1	1141196	1154100	-	1273	protein_coding	cyclin dependent kinase 2 interacting protein%2C transcript variant X2	-
106510645	175	169	173	224	215	208	311	263	199	3.90255	3.42287	3.45079	4.91155	4.93665	5.44953	7.30269	5.73941	6.6268	-0.511754	0.0459792	0.508514	-0.868131	0.00771835	0.180762	-0.357786	0.220686	0.999994	LOC106510645	NC_010448.4	88705153	88712848	-	2290	protein_coding	myotubularin-related protein 9%2C transcript variant X2	-
100154391	35	44	58	85	28	181	71	115	68	0.227169	0.259374	0.336722	0.542451	0.187121	1.38021	0.485235	0.730433	0.659069	-1.36113	0.0357157	0.465283	-1.18597	0.00773694	0.180762	0.174727	0.794865	0.999994	KCNQ5	NC_010443.5	52435332	52939705	+	7868	protein_coding	potassium voltage-gated channel subfamily Q member 5%2C transcript variant X1	-
110255928	571	516	570	664	672	901	811	785	1013	28.0921	23.0564	25.0834	32.1201	34.0409	52.0785	42.0128	37.7937	74.4215	-0.638869	0.0251681	0.418495	-1.01406	0.00800504	0.183224	-0.376315	0.343461	0.999994	RAC3	NC_010454.4	981072	984222	-	1038	protein_coding	ras-related C3 botulinum toxin substrate 3 (rho family%2C small GTP binding protein Rac3)%2C transcript variant X1	-
100623439	151	431	203	426	475	318	392	597	491	2.42796	6.29413	2.9196	6.73496	7.86399	6.00728	6.63687	9.39379	11.7893	-0.831336	0.0376035	0.473907	-1.25594	0.00807917	0.184687	-0.42648	0.21024	0.999994	PRRT2	NC_010445.4	18048614	18052481	+	3176	protein_coding	proline rich transmembrane protein 2%2C transcript variant X3	-
100525971	21	16	26	45	59	36	46	48	40	0.359872	0.249025	0.398534	0.758232	1.04103	0.724799	0.830041	0.804955	1.0236	-1.33267	0.00660699	0.255685	-1.3965	0.00813491	0.185207	-0.0642821	0.886179	0.999994	ZNF630	NC_010461.5	42518203	42540677	-	2980	protein_coding	zinc finger protein 630%2C transcript variant X1	zf-C2H2
100524368	311	242	328	301	428	527	397	473	639	10.2796	7.26483	9.69737	9.78237	14.5662	20.4651	13.8172	15.2996	31.5398	-0.723252	0.0370805	0.471921	-1.15136	0.00814206	0.185207	-0.42882	0.351467	0.999994	DECR2	NC_010445.4	41291038	41304044	-	1545	protein_coding	2%2C4-dienoyl-CoA reductase 2%2C transcript variant X3	-
100626085	1174	2299	1067	3485	3554	1817	3814	2715	1648	3.48546	6.19903	2.83347	10.1731	10.8641	6.33771	11.923	7.88793	7.30617	-1.1364	0.00198739	0.145274	-1.11646	0.00814286	0.185207	0.0173618	0.961629	0.999994	BOC	NC_010455.5	146625218	146703165	-	17201	protein_coding	BOC cell adhesion associated%2C oncogene regulated%2C transcript variant X15	-
100152510	279	1180	319	2587	1937	984	1321	1701	972	11.0965	42.6241	11.3484	101.167	79.3221	45.9792	55.3217	66.2043	57.7281	-1.80801	0.000663849	0.0706428	-1.46335	0.00816156	0.185399	0.340917	0.353152	0.999994	CTHRC1	NC_010446.5	33759541	33771625	-	1284	protein_coding	collagen triple helix repeat containing 1	-
100518125	3038	3810	3907	3316	3088	12910	3751	6324	9808	80.2604	91.418	92.3251	86.1368	83.9992	400.706	104.345	163.496	386.932	-1.11867	0.0397414	0.48337	-1.30783	0.00822729	0.185957	-0.189117	0.782265	0.999994	YBX3	NC_010447.5	61337868	61361269	+	1933	protein_coding	Y-box binding protein 3%2C transcript variant X1	CSD
100518296	6	29	16	64	34	48	55	28	62	0.11941	0.524179	0.284821	1.25236	0.69671	1.12232	1.15256	0.545316	1.84256	-1.72856	0.00592041	0.239973	-1.91938	0.00825177	0.186278	-0.190084	0.7453	0.999994	SLC1A6	NC_010444.4	62601763	62623597	+	2566	protein_coding	solute carrier family 1 member 6	-
100514279	12	48	30	47	55	202	41	71	125	0.151013	0.548615	0.33769	0.581556	0.712656	2.98656	0.543288	0.874366	2.34901	-2.04798	0.00391298	0.199796	-1.85037	0.00843397	0.188508	0.196296	0.79649	0.999994	CTXN3	NC_010444.4	130596526	130606111	+	4058	protein_coding	cortexin 3%2C transcript variant X1	-
100127133	273	998	341	1637	1197	752	991	1312	977	4.34855	14.438	4.85847	25.6384	19.6318	14.073	16.6214	20.4511	23.239	-1.336	0.00498007	0.226542	-1.35125	0.00850528	0.189633	-0.0186459	0.95639	0.999994	FGFR4	NC_010444.4	80841536	80853791	-	3206	protein_coding	fibroblast growth factor receptor 4%2C transcript variant X1	-
100126282	1101	1558	936	1607	2128	1549	1641	2074	1819	22.4812	28.893	17.0951	32.2632	44.7391	37.1594	35.282	41.4421	55.4633	-0.744328	0.00920901	0.290042	-0.948228	0.00883443	0.194183	-0.205619	0.512519	0.999994	CYP27A1	NC_010457.5	120809886	120852196	+	2501	protein_coding	cytochrome P450%2C family 27%2C subfamily A%2C polypeptide 1	-
100518721	27	21	26	50	53	61	32	62	76	0.697786	0.492914	0.601028	1.27054	1.41032	1.85214	0.870805	1.56802	2.93301	-1.34473	0.00295582	0.177723	-1.57518	0.0090635	0.197363	-0.231018	0.679614	0.999994	SLC25A48	NC_010444.4	137979811	138035582	+	1976	protein_coding	solute carrier family 25 member 48%2C transcript variant X4	-
100525965	1295	2828	1512	3718	3556	3708	2673	2931	4702	25.1359	49.8537	26.2506	70.9569	71.0674	84.5571	54.6306	55.6726	136.285	-1.16963	0.000321608	0.0440088	-1.28232	0.00915292	0.198303	-0.115335	0.788583	0.999994	GPC1	NC_010457.5	139457866	139483704	+	2631	protein_coding	glypican 1%2C transcript variant X1	-
100523747	58	108	60	114	132	111	133	140	120	0.155792	0.263472	0.144156	0.301081	0.36507	0.350289	0.376168	0.367999	0.481327	-0.857202	0.0224108	0.398877	-1.1184	0.0091993	0.198408	-0.261792	0.436776	0.999994	LOC100523747	NC_010453.5	3277395	3793881	+	19012	protein_coding	phospholipid-transporting ATPase IB%2C transcript variant X11	-
100037994	28014	20233	18918	32171	30194	39127	37749	30397	42148	1345.82	882.807	812.925	1519.63	1493.54	2208.38	1909.55	1429.04	3023.64	-0.785285	0.00940258	0.293345	-1.06268	0.00922133	0.198408	-0.278755	0.464357	0.999994	RPL14	NC_010455.5	24691893	24698685	+	1063	protein_coding	ribosomal protein L14%2C transcript variant X1	-
100127357	94	278	183	264	318	326	288	357	368	2.29792	6.17227	4.00148	6.34558	8.00421	9.3629	7.41331	8.54037	13.4337	-0.933264	0.0196748	0.380953	-1.23425	0.0092615	0.19842	-0.301921	0.415184	0.999994	NDP	NC_010461.5	39208115	39235879	-	2089	protein_coding	NDP%2C norrin cystine knot growth factor%2C transcript variant X1	-
102159887	58	52	55	67	85	119	78	84	190	0.888932	0.723831	0.753991	1.00966	1.34135	2.14276	1.25877	1.25986	4.34845	-0.928799	0.0271145	0.427655	-1.52826	0.00928466	0.198446	-0.600157	0.32178	0.999994	SRRM3	NC_010445.4	10046538	10102149	-	3332	protein_coding	serine/arginine repetitive matrix 3	-
100620989	1154	958	1040	1282	1593	1691	1448	1388	3024	7.29266	5.49843	5.87864	7.96579	10.3653	12.5548	9.63522	8.58363	28.5367	-0.73204	0.00710376	0.260937	-1.32077	0.00932713	0.198884	-0.590506	0.245115	0.999994	RAPGEF3	NC_010447.5	78101286	78134150	-	8081	protein_coding	Rap guanine nucleotide exchange factor 3%2C transcript variant X5	-
100624559	896	1762	1517	2105	1845	2751	1207	4480	2615	2.93142	5.23564	4.43935	6.77147	6.21514	10.5742	4.15805	14.3433	12.7756	-0.909139	0.00574486	0.237861	-1.31121	0.00936002	0.199115	-0.402998	0.415752	0.999994	LOC100624559	NC_010446.5	100646939	100863353	-	15609	protein_coding	myomegalin%2C transcript variant X20	-
414422	25187	19513	16790	23906	27653	29044	34534	27685	37659	2244.75	1579.46	1338.46	2094.88	2537.57	3041.12	3240.79	2414.55	5011.88	-0.577487	0.0457095	0.508476	-1.04506	0.00937239	0.199144	-0.468943	0.202718	0.999994	RPL11	NC_010448.4	81523510	81526925	+	573	protein_coding	ribosomal protein L11	-
100513660	30180	22429	18046	31259	30679	47338	39164	30953	56949	1447.15	976.785	773.998	1473.78	1514.68	2666.81	1977.4	1452.45	4077.77	-0.827998	0.0183457	0.373131	-1.22836	0.00944365	0.199779	-0.401652	0.391433	0.999994	RPS11	NC_010448.4	54577414	54579797	+	1065	protein_coding	ribosomal protein S11	-
110260206	551	328	509	476	454	1820	581	693	1549	6.51047	3.51988	5.37949	5.53004	5.52333	25.2649	7.22852	8.013	27.3308	-1.24172	0.0282639	0.431532	-1.46161	0.00944645	0.199779	-0.219853	0.756025	0.999994	PTP4A3	NC_010446.5	2345119	2376765	-	4322	protein_coding	protein tyrosine phosphatase type IVA%2C member 3%2C transcript variant X4	-
100622613	16098	14850	11114	15722	20380	23905	19426	21187	28503	1025.04	858.797	633.001	984.327	1336.16	1788.32	1302.47	1320.21	2710.21	-0.713018	0.0229394	0.402452	-1.08118	0.00972795	0.203072	-0.369363	0.376788	0.999994	RPS9	NC_010448.4	55920930	55927280	-	802	protein_coding	ribosomal protein S9%2C transcript variant X2	-
106505782	27	14	10	47	43	67	59	41	32	0.48516	0.228477	0.160725	0.830385	0.795562	1.41443	1.11631	0.720953	0.858642	-1.80813	0.00216638	0.152401	-1.63066	0.0097777	0.203417	0.175268	0.721375	0.999994	LOC106505782	NC_010457.5	128238718	128242712	+	2842	lncRNA	uncharacterized LOC106505782	-
100624982	1583	784	831	1487	1585	2303	1837	1444	3144	75.0603	33.7628	35.2447	69.3268	77.3826	128.295	91.7173	67.0036	222.614	-0.937692	0.0192631	0.379166	-1.40046	0.0098918	0.204884	-0.463939	0.359571	0.999994	MRPL12	NC_010454.4	1200458	1203817	-	1077	protein_coding	mitochondrial ribosomal protein L12%2C transcript variant X1	-
397664	66154	53631	41357	70409	68621	88325	81156	81610	93514	4094.94	3015.09	2289.83	4285.29	4373.54	6423.34	5289.62	4943.52	8643.89	-0.687888	0.0259979	0.423922	-1.00423	0.0100013	0.206679	-0.317601	0.373707	0.999994	TPT1	NC_010453.5	21929294	21932905	+	825	protein_coding	tumor protein%2C translationally-controlled 1	-
654407	238	296	195	362	412	349	404	426	267	10.3527	11.694	7.58709	15.4827	18.4526	17.8356	18.5042	18.1338	17.3432	-0.811552	0.00367394	0.195164	-0.866068	0.0100149	0.206724	-0.056116	0.834143	0.999994	PTGES	NC_010443.5	269911785	269924481	-	1174	protein_coding	prostaglandin E synthase	-
104796204	126	236	138	276	308	266	255	238	438	80.4315	136.823	78.7948	173.231	202.437	199.491	171.399	148.674	417.513	-0.964534	0.00300623	0.179169	-1.31242	0.0101777	0.208654	-0.349717	0.451144	0.999994	MIR671	NC_010460.4	5989378	5989457	-	80	miRNA	microRNA 671	-
493184	4117	3780	5525	5356	4319	11497	5622	5201	17052	336.932	280.961	404.442	430.985	363.939	1105.43	484.467	416.533	2083.9	-0.900306	0.0346621	0.460322	-1.54164	0.0102739	0.209912	-0.642635	0.335988	0.999994	HSPB1	NC_010445.4	10038074	10039441	-	624	protein_coding	heat shock protein family B (small) member 1	-
100513590	82	81	57	115	158	100	137	134	95	3.48381	3.1255	2.1661	4.80396	6.91166	4.99145	6.12878	5.57118	6.02706	-0.936997	0.0101809	0.298607	-1.01529	0.0104081	0.211698	-0.07982	0.818488	0.999994	WDR54	NC_010445.4	68614019	68618433	-	1202	protein_coding	WD repeat domain 54%2C transcript variant X1	-
100517196	879	765	781	828	833	3218	743	1359	2936	28.0202	22.1482	22.2688	25.9522	27.3409	120.519	24.9393	42.3939	139.759	-1.26816	0.0194147	0.380953	-1.51122	0.0104897	0.212879	-0.243264	0.741357	0.999994	SLC25A4	NC_010457.5	46193498	46197989	+	1602	protein_coding	solute carrier family 25 member 4	-
100624136	51	88	80	107	87	123	118	147	94	0.209968	0.329048	0.294603	0.43314	0.368797	0.594942	0.511538	0.592246	0.5779	-0.748339	0.0474	0.512366	-1.0114	0.0105397	0.212993	-0.264192	0.473064	0.999994	LOC100624136	NC_010451.4	115868345	115987710	-	12404	protein_coding	ankyrin repeat domain-containing protein 45%2C transcript variant X2	-
100517234	305	208	248	332	363	469	405	317	712	4.95565	3.06943	3.60426	5.30395	6.07284	8.95282	6.92897	5.04036	17.2752	-0.811247	0.0148526	0.34239	-1.32584	0.0105543	0.212993	-0.516051	0.314402	0.999994	HLX	NC_010452.4	10263441	10269882	+	3143	protein_coding	H2.0 like homeobox	Homeobox
100737048	7814	5092	5635	8094	8083	12842	9925	7343	17710	172.746	102.239	111.427	175.937	183.988	333.543	231.034	158.858	584.646	-0.849087	0.0154481	0.346697	-1.331	0.0106104	0.213649	-0.483271	0.360149	0.999994	EEF1D	NC_010446.5	969532	982250	+	2310	protein_coding	eukaryotic translation elongation factor 1 delta%2C transcript variant X2	-
100516500	0	1	0	1	0	40	0	46	78	0	0.0381421	0	0.0412926	0	1.97359	0	1.89048	4.89156	-5.58161	0.00917314	0.290042	-7.3263	0.0107523	0.215547	-1.74066	0.540814	0.999994	YIPF7	NC_010450.4	35135338	35161003	-	1216	protein_coding	Yip1 domain family member 7	-
100524737	574	477	356	761	671	773	681	659	1229	29.579	22.3246	16.4091	38.5582	35.6023	46.7991	36.9514	33.2322	94.5724	-0.830468	0.00598599	0.241103	-1.26641	0.0108182	0.216426	-0.43824	0.344625	0.999994	LOC100524737	NC_010445.4	41095207	41096701	+	991	protein_coding	uncharacterized LOC100524737%2C transcript variant X2	-
100625498	7	10	18	31	35	33	16	35	50	0.211648	0.274605	0.486801	0.92159	1.0896	1.17224	0.509388	1.03558	2.25749	-1.70948	0.00433813	0.209615	-1.95017	0.0108201	0.216426	-0.237416	0.716646	0.999994	LOC100625498	NC_010454.4	5749803	5752753	-	1689	misc_RNA	uncharacterized LOC100625498	-
100520891	9921	9833	8290	11981	12186	18342	13471	11679	23646	134.459	121.036	100.497	159.657	170.051	292.057	192.241	154.897	478.556	-0.81058	0.00857038	0.283658	-1.21084	0.0109609	0.217557	-0.401845	0.418771	0.999994	RPL18A	NC_010444.4	59892788	59906242	-	3768	protein_coding	ribosomal protein L18a%2C transcript variant X4	-
100154531	39	36	32	124	47	61	129	82	31	0.647686	0.542995	0.47535	2.0248	0.803678	1.19019	2.25581	1.33265	0.768781	-1.27966	0.00820023	0.27997	-1.3948	0.0110334	0.218756	-0.117624	0.836819	0.999994	ZSCAN9	NC_010449.5	22082075	22089724	+	3075	protein_coding	zinc finger and SCAN domain containing 9%2C transcript variant X2	-
641354	592	1460	1525	2196	3020	1463	1795	4439	1156	7.11341	15.9332	16.3904	25.9447	37.3635	20.6532	22.7109	52.1967	20.7422	-1.09763	0.00427298	0.208765	-1.2811	0.0111566	0.219993	-0.184668	0.686473	0.999994	PLOD2	NC_010455.5	86402673	86513167	-	4250	protein_coding	procollagen-lysine%2C2-oxoglutarate 5-dioxygenase 2%2C transcript variant X2	-
100737096	952	2145	1213	1579	3207	2530	1547	2675	3951	16.5926	33.9546	18.9104	27.0595	57.5521	51.8065	28.391	45.625	102.831	-0.981045	0.0117128	0.315508	-1.34608	0.0113081	0.220834	-0.366944	0.484232	0.999994	LGI4	NC_010448.4	44655621	44663874	-	2930	protein_coding	leucine rich repeat LGI family member 4	-
100739719	345	706	450	951	1360	549	895	1477	419	17.2222	32.0087	20.093	46.6778	69.9025	32.1979	47.0441	72.1526	31.2338	-1.1092	0.00325047	0.186319	-1.12064	0.0116602	0.224368	-0.0129945	0.976696	0.999994	LOC100739719	NC_010455.5	82375028	82376050	+	1023	protein_coding	tetraspanin-6	-
100625314	718	1078	832	1146	1456	1415	1199	1216	1786	27.5896	37.6212	28.5961	43.2978	57.6058	63.8797	48.5123	45.7252	102.481	-0.819285	0.00222789	0.154911	-1.06603	0.0117165	0.224368	-0.248438	0.547675	0.999994	EVA1B	NC_010448.4	92430468	92432164	-	1329	protein_coding	eva-1 homolog B%2C transcript variant X2	-
100154456	25767	22735	19218	29120	30904	40098	34558	28309	49906	1411.87	1131.4	941.891	1568.85	1743.53	2581.3	1993.84	1517.94	4083.41	-0.763839	0.00911706	0.290042	-1.1213	0.01176	0.224576	-0.358995	0.419769	0.999994	RPL8	NC_010446.5	136105	138651	-	932	protein_coding	ribosomal protein L8	-
100126277	5	3	1	0	13	100	1	20	38	0.03815	0.0207893	0.00682476	0	0.10213	0.896418	0.0080341	0.149333	0.432961	-3.93491	0.00465931	0.220948	-3.16145	0.0117616	0.224576	0.773685	0.60374	0.999994	AQP4	NC_010448.4	111407632	111422169	-	6693	protein_coding	aquaporin 4%2C transcript variant X1	-
100628232	19380	18735	17059	26642	23431	30850	28040	22856	35198	860.6	755.604	677.586	1163.25	1071.33	1609.49	1311.11	993.229	2334.03	-0.751037	0.0032678	0.186319	-1.01384	0.0117919	0.224916	-0.26456	0.512161	0.999994	RPL13	NC_010448.4	410923	413396	-	1150	protein_coding	ribosomal protein L13%2C transcript variant X1	-
100519402	6	32	11	54	65	31	31	108	25	0.100067	0.484712	0.164095	0.885512	1.11619	0.607418	0.544395	1.76265	0.622617	-1.8059	0.00682429	0.258823	-1.97199	0.0118175	0.225168	-0.168868	0.784248	0.999994	ATP6V0A4	NC_010460.4	10868208	10966801	+	3062	protein_coding	ATPase H+ transporting V0 subunit a4	-
100622905	287	378	303	409	492	353	468	468	439	10.0318	12	9.47329	14.0566	17.707	14.4963	17.2248	16.0082	22.914	-0.560895	0.0264508	0.425077	-0.831844	0.0119605	0.226235	-0.272634	0.371982	0.999994	PAGR1	NC_010445.4	18052679	18056920	+	1461	protein_coding	PAXIP1 associated glutamate rich protein 1	-
100151843	613	1119	845	1606	2120	1551	1032	1288	2263	14.3008	23.7095	17.6327	36.8388	50.9237	42.5106	25.3508	29.4047	78.8361	-1.2342	1.31684e-05	0.00479244	-1.26071	0.0120197	0.227106	-0.0289959	0.951807	0.999994	SNTA1	NC_010459.5	36917276	36946232	-	2189	protein_coding	syntrophin alpha 1	-
100152116	0	2	1	2	3	18	5	1	27	0	0.0172998	0.00851886	0.0187288	0.0294187	0.201408	0.0501419	0.00932009	0.383993	-3.25068	0.0430748	1	-4.06052	0.0120751	0.227676	-0.81009	0.559387	1	FGF6	NC_010447.5	65975807	65990035	+	5362	protein_coding	fibroblast growth factor 6	-
100516027	5462	4685	8100	11495	8879	10998	22360	10485	4578	139.396	108.593	184.904	288.448	233.317	329.76	600.873	261.859	174.468	-0.982199	0.000590753	0.0666949	-1.26233	0.0121094	0.228086	-0.280781	0.558795	0.999994	SFRP2	NC_010450.4	75337311	75345926	+	2001	protein_coding	secreted frizzled related protein 2	-
100522238	491	671	509	837	978	654	736	892	712	9.55571	11.8603	8.86059	16.0165	19.5977	14.9536	15.0825	16.9882	20.692	-0.746908	0.00297506	0.177931	-0.800484	0.012346	0.230212	-0.0554386	0.848471	0.999994	UNC93B1	NC_010444.4	4898414	4909833	+	2624	protein_coding	unc-93 homolog B1 (C. elegans)%2C transcript variant X1	-
100623848	284	1193	488	1459	1178	1724	932	942	2524	3.6615	13.9693	5.6276	18.4951	15.6376	26.1134	12.6523	11.8848	48.5927	-1.38114	0.00334998	0.188492	-1.64961	0.0124359	0.231581	-0.271611	0.633922	0.999994	EXTL1	NC_010448.4	83461421	83476601	+	3961	protein_coding	exostosin like glycosyltransferase 1	-
100736789	31516	25174	22378	33998	35232	46763	41053	33756	52542	2052.86	1489.27	1303.81	2177.43	2362.93	3578.64	2815.7	2151.7	5110.66	-0.750256	0.013526	0.331464	-1.05406	0.0128634	0.235064	-0.30514	0.465526	0.999994	RPS7	NC_010445.4	131258709	131263285	-	784	protein_coding	ribosomal protein S7	-
100519315	57	133	91	170	185	282	107	206	213	0.953128	2.01986	1.36107	2.79503	3.18517	5.54002	1.88396	3.37089	5.31859	-1.4151	0.000772797	0.0786827	-1.28223	0.0131235	0.236884	0.132481	0.788913	0.999994	PANX2	NC_010447.5	497380	506126	-	3054	protein_coding	pannexin 2	-
100518311	710	594	604	800	916	1053	956	771	1522	19.6947	14.9648	14.9862	21.8194	26.162	34.3167	27.923	20.929	63.0445	-0.734945	0.00868188	0.285584	-1.16895	0.013126	0.236884	-0.435609	0.353404	0.999994	NOSIP	NC_010448.4	54618977	54636031	-	1841	protein_coding	nitric oxide synthase interacting protein	-
100626745	65	113	90	157	99	291	118	144	219	0.734054	1.15901	0.909118	1.74331	1.15116	3.86095	1.40317	1.5914	3.69318	-1.27409	0.00863037	0.284564	-1.2484	0.0131488	0.236884	0.0238682	0.967312	0.999994	TRIM7	NC_010444.4	57310530	57322427	+	4522	protein_coding	tripartite motif containing 7%2C transcript variant X1	-
100513642	1152	1251	1041	1378	1350	1485	1734	1412	2248	26.3575	25.9957	21.3042	30.9999	31.8031	39.9175	41.7747	31.6146	76.8048	-0.486038	0.0386618	0.477268	-1.02549	0.0132657	0.238204	-0.541344	0.178566	0.999994	FAM69B	NW_018084833.1	1063879	1072082	-	2232	protein_coding	family with sequence similarity 69 member B%2C transcript variant X2	-
100736603	205	220	233	227	342	389	318	272	536	8.05917	7.85511	8.19323	8.7745	13.8435	17.9668	13.1636	10.4642	31.466	-0.756552	0.0226399	0.400057	-1.18771	0.0134749	0.239883	-0.432138	0.396478	0.999994	LOC100736603	NC_010461.5	110793198	110794496	+	1299	protein_coding	protein FAM127	-
100153213	23	96	25	83	176	151	148	174	51	0.273279	1.03596	0.265694	0.969656	2.15316	2.10786	1.85163	2.02316	0.904878	-1.73773	0.00380948	0.198058	-1.60575	0.013482	0.239883	0.129735	0.795035	0.999994	HS6ST2	NC_010461.5	108755577	109043976	-	4298	protein_coding	heparan sulfate 6-O-sulfotransferase 2	-
100038011	32	19	24	47	61	83	59	46	46	0.491773	0.265193	0.329905	0.710188	0.965226	1.49858	0.954728	0.69179	1.05564	-1.55208	0.00217398	0.152401	-1.31243	0.0134919	0.239883	0.239422	0.62223	0.999994	CD72	NC_010443.5	236345894	236355755	-	3323	protein_coding	CD72 molecule%2C transcript variant X2	-
399538	2060	2135	2053	3627	2911	2029	2663	4020	2026	63.3349	59.6166	56.4583	109.644	92.1514	73.2898	86.2104	120.949	93.0157	-0.623299	0.0100394	0.298607	-0.743296	0.0136496	0.241274	-0.12206	0.690119	0.999994	PRDX6	NC_010451.4	115857629	115868898	+	1661	protein_coding	peroxiredoxin 6	-
100156288	389	1816	657	1974	2398	1557	1487	1607	2985	2.99221	12.6868	4.52034	14.9297	18.9922	14.0707	12.0439	12.0965	34.2869	-1.25696	0.00920395	0.290042	-1.53039	0.013669	0.24137	-0.276912	0.558548	0.999994	NDUFA4L2	NC_010447.5	22540482	22548418	-	6639	protein_coding	NDUFA4%2C mitochondrial complex associated like 2%2C transcript variant X1	-
100518254	30693	29865	18913	37178	38196	40349	39372	36401	54487	1636.14	1445.89	901.786	1948.62	2096.44	2526.96	2209.94	1898.87	4337.24	-0.728284	0.0126703	0.322027	-1.0819	0.0137294	0.241842	-0.355551	0.366231	0.999994	RPS19	NC_010448.4	50003198	50010135	-	958	protein_coding	ribosomal protein S19%2C transcript variant X1	-
100625427	149	251	166	295	252	265	249	254	547	2.97345	4.54927	2.9631	5.78839	5.17797	6.21308	5.23223	4.96033	16.3006	-0.718533	0.0166145	0.357923	-1.33223	0.0137597	0.242001	-0.616002	0.231781	0.999994	SH3D21	NC_010448.4	92413271	92429698	+	2559	protein_coding	SH3 domain containing 21%2C transcript variant X1	-
100170115	95	198	210	154	177	608	133	216	879	2.64095	4.99913	5.22178	4.20937	5.06633	19.8575	3.89314	5.87613	36.4893	-1.18495	0.0411622	0.488468	-1.84054	0.0137888	0.242067	-0.656302	0.434028	0.999994	RTN2	NC_010448.4	51855844	51864753	-	1837	protein_coding	reticulon 2	-
110256996	47	44	82	109	65	127	88	82	176	0.72099	0.613024	1.12515	1.64406	1.02667	2.28887	1.42143	1.23097	4.03167	-1.01569	0.0251522	0.418495	-1.43389	0.0138438	0.242421	-0.419219	0.469023	0.999994	ANO7	NC_010457.5	139951191	139956575	+	3329	protein_coding	anoctamin 7	-
100515931	887	815	804	1198	1193	767	1281	1300	810	8.54176	7.12811	6.92537	11.3433	11.829	8.67771	12.9893	12.2509	11.648	-0.502009	0.0411992	0.488468	-0.707664	0.0140512	0.245008	-0.207543	0.445178	0.999994	PPP1R3B	NC_010457.5	56002383	56013477	+	5303	protein_coding	protein phosphatase 1 regulatory subunit 3B%2C transcript variant X1	-
110256150	92	145	113	150	152	348	146	187	271	0.444318	0.636015	0.488144	0.712292	0.755847	1.97456	0.742457	0.88379	1.95441	-1.13885	0.0131562	0.328013	-1.18524	0.0142491	0.245881	-0.0475872	0.932783	0.999994	KCNJ12	NC_010454.4	61424459	61511373	+	10574	protein_coding	potassium voltage-gated channel subfamily J member 12%2C transcript variant X1	-
100622728	232	539	522	702	552	664	592	763	727	4.0616	8.5702	8.17415	12.0839	9.95021	13.6572	10.913	13.0718	19.0057	-0.785306	0.0230464	0.402452	-1.04573	0.0142508	0.245881	-0.262012	0.440574	0.999994	TLE2	NC_010444.4	75510276	75536812	+	2917	protein_coding	transducin like enhancer of split 2%2C transcript variant X6	-
100152012	6	3	1	20	8	31	9	11	26	0.503129	0.228477	0.0750052	1.64899	0.69072	3.05405	0.794663	0.902656	3.25569	-2.75898	0.00524063	0.23044	-2.61281	0.0147371	0.250448	0.146416	0.867593	0.999994	CST7	NC_010459.5	30758000	30766472	+	609	protein_coding	cystatin F	-
397464	5	1	2	4	14	20	11	2	35	0.129811	0.0235795	0.0464445	0.102108	0.374243	0.610038	0.300709	0.0508127	1.35691	-2.45731	0.0294606	0.435699	-3.08774	0.0148267	0.251444	-0.632002	0.578953	0.999994	SCT	NC_010444.4	382783	385082	-	1967	protein_coding	secretin	-
100524857	551	985	547	941	1254	1144	757	1544	1138	10.515	17.0722	9.33705	17.6567	24.64	25.649	15.2114	28.8342	32.4297	-0.886648	0.00574524	0.237861	-1.04988	0.0149046	0.251873	-0.164552	0.669678	0.999994	MAPRE3	NC_010445.4	112084467	112136079	-	2676	protein_coding	microtubule associated protein RP/EB family member 3%2C transcript variant X3	-
397430	5400	21250	12989	25873	30478	15500	37756	40996	9127	50.992	182.247	109.71	240.224	296.333	171.96	375.411	378.836	128.7	-1.05508	0.0156982	0.349634	-1.3678	0.0153336	0.256486	-0.314525	0.501816	0.999994	COL8A1	NC_010455.5	159216138	159374718	-	5408	protein_coding	collagen type VIII alpha 1 chain%2C transcript variant X2	-
100513137	24	28	31	35	43	65	43	47	74	0.227473	0.241029	0.26281	0.326172	0.419634	0.723797	0.42914	0.43593	1.04735	-1.00801	0.0451001	0.505198	-1.37464	0.015687	0.260232	-0.367081	0.529238	0.999994	ATP8B3	NC_010444.4	76722257	76745899	+	5388	protein_coding	ATPase phospholipid transporting 8B3%2C transcript variant X3	-
397175	3290	15370	6662	24703	26139	8943	23414	29207	6266	24.0327	101.97	43.5285	177.426	196.598	76.7494	180.092	208.783	68.3498	-1.41956	0.00614652	0.243509	-1.43497	0.0157815	0.260842	-0.0180584	0.972068	0.999994	COL11A1	NC_010446.5	115638381	115841679	+	6991	protein_coding	collagen type XI alpha 1 chain	-
100516203	10	28	22	17	23	136	20	57	73	0.0555143	0.141174	0.109242	0.0927928	0.131467	0.887012	0.116909	0.309657	0.605158	-1.86243	0.0273247	0.428797	-1.74205	0.0158805	0.260906	0.117962	0.896218	0.999994	NT5C1A	NC_010448.4	95473259	95497645	-	9199	protein_coding	5'-nucleotidase%2C cytosolic IA	-
396691	145	405	104	636	658	230	655	790	155	0.216325	0.548765	0.138783	0.932945	1.01076	0.403137	1.02895	1.15337	0.345312	-1.38487	0.00924132	0.290042	-1.48761	0.0160404	0.262463	-0.105486	0.845523	0.999994	BMPR1B	NC_010450.4	124536648	125035841	-	34230	protein_coding	bone morphogenetic protein receptor type 1B%2C transcript variant X17	-
110255818	102	110	95	162	146	210	125	153	269	3.62232	3.54791	3.01768	5.65669	5.33855	8.76177	4.67422	5.31716	14.2653	-0.960516	0.00431466	0.209615	-1.24508	0.0163159	0.265788	-0.285803	0.584319	0.999994	SERP2	NC_010453.5	22672235	22700895	-	1438	protein_coding	stress associated endoplasmic reticulum protein family member 2%2C transcript variant X4	-
100517165	16489	13936	11968	18452	19057	24764	20151	17294	32038	623.743	478.788	404.945	686.303	742.25	1100.57	802.64	640.19	1809.75	-0.752335	0.0106381	0.301099	-1.10663	0.0168384	0.272742	-0.355921	0.437924	0.999994	RPS5	NC_010448.4	62967955	62974353	+	1350	protein_coding	ribosomal protein S5	-
100286742	3	20	5	27	26	35	27	43	20	0.0252144	0.152669	0.037589	0.223127	0.225001	0.345606	0.238948	0.353669	0.251014	-1.88162	0.0171253	0.362087	-1.96759	0.0168635	0.272742	-0.0913198	0.866088	0.999994	SLC38A4	NC_010447.5	77411610	77489542	-	6076	protein_coding	solute carrier family 38 member 4%2C transcript variant X2	-
100519021	20468	18390	10682	22050	21080	30723	25535	21005	38854	1707.93	1393.7	797.278	1809.1	1811.13	3011.92	2243.58	1715.21	4841.4	-0.772261	0.0311541	0.443883	-1.17165	0.0170395	0.274634	-0.401024	0.386746	0.999994	RPS27	NC_010446.5	95697869	95699481	-	612	protein_coding	ribosomal protein S27%2C transcript variant X1	-
110260350	4	8	6	25	15	9	13	20	21	0.162377	0.29495	0.217861	0.99785	0.626961	0.429233	0.555675	0.794504	1.27299	-1.61349	0.0463027	0.50899	-1.94242	0.0170412	0.274634	-0.330152	0.643781	0.999994	LOC110260350	NC_010446.5	110415235	110424911	-	1258	protein_coding	glutathione S-transferase Mu 1-like	-
396619	647	662	660	872	865	996	903	762	1605	8.55756	7.95237	7.80823	11.3402	11.78	15.4771	12.5761	9.86284	31.7002	-0.672422	0.00487518	0.224433	-1.15106	0.017176	0.275333	-0.480554	0.318369	0.999994	ST3GAL3	NC_010448.4	167363348	167596892	-	3861	protein_coding	ST3 beta-galactoside alpha-2%2C3-sialyltransferase 3%2C transcript variant X2	-
100523672	257	383	319	405	479	699	303	391	1264	3.81744	5.16692	4.23832	5.915	7.32587	12.1984	4.73909	5.68352	28.0367	-0.949741	0.00560441	0.237122	-1.53513	0.0172604	0.276056	-0.586964	0.377474	0.999994	LOC100523672	NC_010448.4	27808658	27818256	+	3438	protein_coding	heat shock factor protein 4%2C transcript variant X2	HSF
100157783	69	149	66	181	221	111	160	195	131	1.85749	3.64299	1.58922	4.7909	6.12568	3.51064	4.53535	5.13705	5.26611	-1.03272	0.0159402	0.351816	-1.07489	0.0172939	0.276218	-0.0440069	0.902092	0.999994	NANOS1	NC_010456.5	128962311	128964207	+	1897	protein_coding	nanos C2HC-type zinc finger 1	-
100627286	18	38	37	66	90	40	48	80	49	0.157212	0.301432	0.289053	0.566783	0.809355	0.410448	0.441434	0.68376	0.639071	-1.26248	0.0101858	0.298607	-1.23536	0.0173228	0.276218	0.0256444	0.956391	0.999994	STK33	NC_010451.4	786619	937978	+	5847	protein_coding	serine/threonine kinase 33%2C transcript variant X3	-
100516861	44626	35563	28534	47823	48619	50765	57842	49818	51517	2986.82	2161.78	1708.23	3147.16	3350.51	3991.82	4076.4	3262.94	5148.88	-0.619117	0.0276862	0.429959	-0.863727	0.0175763	0.27775	-0.245976	0.410945	0.999994	RPS8	NC_010448.4	166550574	166553289	-	763	protein_coding	ribosomal protein S8	-
100049695	41298	43911	33575	59408	50182	62535	53675	52026	71135	1919.01	1853.17	1395.49	2714.27	2400.93	3413.95	2626.23	2365.75	4935.96	-0.729196	0.00420066	0.207665	-0.940134	0.0176642	0.278711	-0.212898	0.577731	0.999994	RPLP0	NC_010456.5	40219196	40223943	-	1099	protein_coding	ribosomal protein lateral stalk subunit P0	-
110260081	10441	6741	7792	7871	8423	36439	7090	9426	38816	117.886	69.1252	78.692	87.3794	97.9196	483.36	84.2903	104.147	654.441	-1.33653	0.0217263	0.394258	-1.66003	0.0178492	0.279171	-0.323743	0.697771	0.999994	ALDOA	NC_010445.4	18246036	18260167	+	4523	protein_coding	aldolase%2C fructose-bisphosphate A%2C transcript variant X3	-
396960	9	14	5	27	19	29	13	21	50	0.168108	0.237502	0.0835372	0.495874	0.365414	0.636401	0.255684	0.383855	1.39463	-1.62036	0.0186322	0.373765	-2.04041	0.0179743	0.279474	-0.42016	0.580178	0.999994	ALB	NC_010450.4	69643427	69663152	+	2734	protein_coding	albumin%2C transcript variant X1	-
100625091	964	939	1131	1195	1021	2354	1163	1341	2556	13.1876	11.6667	13.8393	16.0737	14.3813	37.8338	16.7525	17.9522	52.2143	-0.825321	0.0356357	0.464996	-1.16419	0.0182961	0.281797	-0.339906	0.548386	0.999994	FEM1A	NC_010444.4	74041391	74045123	-	3733	protein_coding	fem-1 homolog A	-
100524553	672	843	843	936	1053	1199	972	943	2065	17.2536	19.6576	19.3598	23.6291	27.837	36.1673	26.2778	23.6932	79.172	-0.645129	0.0115468	0.314474	-1.19495	0.0184197	0.283459	-0.551598	0.280264	0.999994	RPUSD1	NC_010445.4	41009722	41013013	+	1989	protein_coding	RNA pseudouridylate synthase domain containing 1%2C transcript variant X1	-
100523125	219	324	222	437	422	269	395	408	273	5.89552	7.92166	5.34557	11.567	11.697	8.50778	11.1966	10.7483	10.9744	-0.736923	0.0118701	0.317743	-0.780952	0.0184492	0.283672	-0.0462181	0.873545	0.999994	B3GALT6	NC_010448.4	63540066	63541962	+	1897	protein_coding	beta-1%2C3-galactosyltransferase 6	-
100155012	27439	20726	15780	26394	29554	41778	30775	26892	50275	455.986	312.818	234.559	431.269	505.689	815.673	538.51	437.328	1247.6	-0.810222	0.0220136	0.396779	-1.14491	0.0188182	0.285463	-0.335981	0.482991	0.999994	RPS24	NC_010456.5	80473867	80480818	+	3073	protein_coding	ribosomal protein S24%2C transcript variant X1	-
110255176	202	157	198	205	199	161	250	287	275	6.00445	4.23853	5.26442	5.99151	6.09059	5.62256	7.82483	8.34845	12.2066	-0.19824	0.479768	0.879997	-0.869189	0.0189442	0.286652	-0.672647	0.0412613	0.999994	P4HTM	NC_010455.5	31627230	31642251	+	1718	protein_coding	prolyl 4-hydroxylase%2C transmembrane	-
100620195	216	177	105	228	302	287	219	296	341	9.74435	7.25213	4.23693	10.1133	14.0278	15.2113	10.4029	13.0675	22.9718	-0.896501	0.01789	0.368241	-1.12594	0.0192082	0.288072	-0.230547	0.577927	0.999994	NKIRAS1	NC_010455.5	10686480	10716162	-	1132	protein_coding	NFKB inhibitor interacting Ras like 1%2C transcript variant X1	-
100525277	144	103	121	182	147	236	189	168	229	3.44922	2.24073	2.59243	4.28637	3.62543	6.64134	4.76686	3.93794	8.19096	-0.818493	0.0249451	0.418495	-1.02406	0.0192261	0.288072	-0.206734	0.637898	0.999994	ZNF692	NC_010444.4	52288641	52297155	+	2132	protein_coding	zinc finger protein 692%2C transcript variant X1	zf-C2H2
397598	28432	24535	17591	31847	32869	39948	36245	28266	49173	3361	2634.15	1860.01	3701.61	4000.67	5548.08	4511.51	3269.85	8680.19	-0.76017	0.0130835	0.328013	-1.06484	0.0193408	0.288072	-0.30635	0.47495	0.999994	RPL35	NC_010443.5	265637266	265642278	-	432	protein_coding	ribosomal protein L35	-
100135661	450	1857	653	2077	2993	1302	1637	2798	1320	9.28877	34.8138	12.0565	42.1544	63.6116	31.5749	35.5801	56.5191	40.6875	-1.2986	0.0085736	0.283658	-1.24329	0.0196258	0.291166	0.0528378	0.888977	0.999994	SCD5	NC_010450.4	135507346	135634031	+	2474	protein_coding	stearoyl-CoA desaturase 5	-
100512352	76	99	89	193	169	159	104	159	151	5.2377	6.19663	5.48631	13.0781	11.9922	12.8739	7.54698	10.7232	15.5398	-1.17119	3.79796e-05	0.0103543	-0.993719	0.0196445	0.291166	0.176358	0.649038	0.999994	LIN7B	NC_010448.4	54309552	54313138	+	741	protein_coding	lin-7 homolog B%2C crumbs cell polarity complex component	-
110257361	297	471	571	652	779	596	644	795	470	2.91618	4.20023	5.01485	6.29458	7.87554	6.87528	6.6582	7.63884	6.89124	-0.801153	0.00547547	0.23516	-0.805123	0.0196451	0.291166	-0.00525018	0.984214	0.999994	ZBTB46	NC_010459.5	62659779	62715221	-	5201	protein_coding	zinc finger and BTB domain containing 46%2C transcript variant X2	ZBTB
100626720	3838	3028	2242	4110	4106	4780	4926	3743	5806	132.341	94.8286	69.1495	139.345	145.778	193.644	178.853	126.302	298.957	-0.697925	0.0245702	0.41529	-1.02531	0.0197317	0.291732	-0.32899	0.405221	0.999994	SNRPD2	NC_010448.4	52035900	52042474	-	1481	protein_coding	small nuclear ribonucleoprotein D2 polypeptide	-
110256553	1	1	2	2	5	31	8	4	13	0.0151626	0.013771	0.0271248	0.029817	0.0780598	0.552231	0.127725	0.0593519	0.294346	-3.55022	0.010928	0.305842	-3.07377	0.0198932	0.292923	0.474409	0.69196	0.999994	LOC110256553	NC_010455.5	203599077	203604999	+	3368	lncRNA	uncharacterized LOC110256553	-
396914	1779	2119	1656	2475	2493	1987	2455	2455	2841	43.9522	47.5477	36.5956	60.123	63.4178	57.6751	63.8659	59.3551	104.813	-0.507144	0.0185017	0.373765	-0.830496	0.0203208	0.295986	-0.325609	0.320865	0.999994	CRYL1	NC_010453.5	845471	925849	-	2067	protein_coding	crystallin lambda 1%2C transcript variant X3	-
100156949	118	596	295	995	859	575	513	600	820	1.36334	6.25407	3.04865	11.3033	10.2188	7.80507	6.24098	6.78384	14.1474	-1.46747	0.00242558	0.162068	-1.34734	0.0209674	0.29947	0.117055	0.77772	0.999994	MELTF	NC_010455.5	133094869	133122092	+	4420	protein_coding	melanotransferrin	-
100626361	4402	15535	6405	24122	23393	11982	13351	16195	16010	46.5231	149.116	60.5481	250.664	254.559	148.776	148.575	167.495	252.668	-1.36047	0.00222004	0.154911	-1.15045	0.02111	0.300244	0.206402	0.572096	0.999994	WWP2	NC_010448.4	17068780	17227982	-	4832	protein_coding	WW domain containing E3 ubiquitin protein ligase 2%2C transcript variant X1	-
106504205	375	847	796	726	1303	1169	726	1312	1192	1.24571	2.55543	2.36517	2.37129	4.45672	4.56233	2.53943	4.26503	5.91295	-0.892114	0.0187046	0.373765	-1.04326	0.0212249	0.300539	-0.152181	0.726083	0.999994	LOC106504205	NC_010451.4	49098669	49122513	-	15373	lncRNA	uncharacterized LOC106504205	-
100620788	731	637	751	770	744	1569	783	877	2025	24.1308	19.098	22.1747	24.9923	25.2879	60.8505	27.2163	28.3306	99.8208	-0.770306	0.0485042	0.51715	-1.2441	0.0212881	0.3009	-0.474874	0.427901	0.999994	CDC34	NC_010444.4	77761587	77768332	-	1547	protein_coding	cell division cycle 34	-
100153712	1182	1766	1548	2857	2077	1629	2019	2169	1625	41.6864	56.5667	48.8327	99.0712	75.4219	67.4969	74.9766	74.8579	85.5798	-0.725413	0.00530642	0.231979	-0.678503	0.0212972	0.3009	0.044324	0.875353	0.999994	CDK2AP1	NC_010456.5	29631084	29642262	+	1448	protein_coding	cyclin dependent kinase 2 associated protein 1	-
100520970	134	217	190	432	361	146	288	638	126	0.656471	0.965526	0.832583	2.08092	1.82097	0.84033	1.48565	3.05867	0.92177	-0.957994	0.015441	0.346697	-1.15956	0.0213169	0.3009	-0.203706	0.706931	0.999994	NRCAM	NC_010451.4	107928866	108248018	-	10424	protein_coding	neuronal cell adhesion molecule%2C transcript variant X4	-
110256562	1856	9741	2709	12989	17646	4872	12048	18448	3748	18.133	86.435	23.6736	124.775	177.51	55.9224	123.943	176.378	54.6806	-1.49088	0.0102998	0.298607	-1.47273	0.0214274	0.301518	0.0156011	0.976962	0.999994	SUSD5	NC_010455.5	19040040	19085323	-	5227	protein_coding	sushi domain containing 5	-
100514160	1633	4440	4264	8826	7294	4328	6032	6382	3840	6.32727	15.6245	14.7778	33.6244	29.0991	19.7017	24.6096	24.1985	22.2179	-1.17395	0.00229673	0.155443	-0.952646	0.0214774	0.301986	0.218568	0.476549	0.999994	XYLT1	NC_010445.4	27158438	27492629	-	13180	protein_coding	xylosyltransferase 1%2C transcript variant X1	-
110259215	1910	1646	1800	2208	2327	3692	2664	1797	4394	32.3727	25.3378	27.2886	36.7964	40.6094	73.518	47.5437	29.8055	111.211	-0.834052	0.0105899	0.300863	-1.14614	0.0217432	0.303834	-0.313443	0.553907	0.999994	LSP1	NC_010444.4	1261957	1295891	+	3013	protein_coding	lymphocyte-specific protein 1%2C transcript variant X3	-
100158243	75	75	118	126	200	142	146	105	205	0.873846	0.793649	1.22976	1.44346	2.39932	1.94378	1.79118	1.19719	3.56672	-1.00319	0.0054992	0.23516	-1.1711	0.0218658	0.30469	-0.168959	0.73223	0.999994	SLC16A3	NC_010454.4	796882	807480	-	4383	protein_coding	solute carrier family 16 member 3%2C transcript variant X7	-
100523533	367	357	383	595	426	414	495	514	451	6.53252	5.77134	6.09785	10.4134	7.80744	8.65767	9.27754	8.95322	11.9876	-0.553471	0.0234828	0.404176	-0.714041	0.0218959	0.30479	-0.162801	0.585198	0.999994	MEN1	NC_010444.4	7358130	7364952	+	2869	protein_coding	menin 1%2C transcript variant X1	-
414390	40706	34687	27284	44603	42073	52857	51380	44673	51495	2417.16	1870.71	1449.17	2604.18	2572.38	3687.53	3212.58	2595.93	4566.18	-0.633538	0.0291016	0.435495	-0.853216	0.0219914	0.305644	-0.221027	0.517744	0.999994	RPS3A	NC_010450.4	77889616	77893740	-	860	protein_coding	ribosomal protein S3A	-
100156301	2560	2767	3167	3274	3525	3263	3797	3396	5095	26.8556	26.3631	29.7171	33.7702	38.0748	40.2159	41.9419	34.8629	79.8142	-0.440528	0.0295173	0.436005	-0.915132	0.0223135	0.30823	-0.476537	0.21852	0.999994	TNS2	NC_010447.5	18305488	18320784	+	4868	protein_coding	tensin 2	-
574073	77	217	70	418	420	184	234	300	147	4.43815	11.3596	3.60888	23.6891	24.9256	12.4599	14.2017	16.9213	12.6523	-1.66208	0.000687749	0.0721715	-1.17532	0.0223968	0.308438	0.48365	0.211023	0.999994	NOG	NC_010454.4	32891321	32892206	+	886	protein_coding	noggin	-
100737576	54	82	38	138	166	71	115	187	48	0.422175	0.582246	0.265733	1.06081	1.33626	0.652144	0.946694	1.43068	0.560378	-1.27216	0.00465044	0.220948	-1.21637	0.0224207	0.308532	0.0532539	0.914302	0.999994	PPP4R4	NC_010449.5	115412457	115523232	+	6532	protein_coding	protein phosphatase 4 regulatory subunit 4%2C transcript variant X1	-
110261057	19878	16154	11410	21543	22596	26920	22983	19400	34695	1253.24	924.983	643.442	1335.45	1466.82	1993.98	1525.74	1196.92	3266.39	-0.771102	0.0154388	0.346697	-1.08297	0.022496	0.309148	-0.313578	0.476963	0.999994	RPL28	NC_010448.4	59556586	59559337	+	810	protein_coding	ribosomal protein L28%2C transcript variant X2	-
100127167	360	479	336	547	494	922	423	558	964	10.2192	12.3493	8.53133	15.2673	14.4386	30.749	12.6435	15.5007	40.8632	-0.964882	0.00846629	0.283658	-1.14606	0.0226074	0.309374	-0.182596	0.73427	0.999994	CERS4	NC_010444.4	71004418	71047968	-	1799	protein_coding	ceramide synthase 4%2C transcript variant X1	-
100512538	4186	5861	4419	5810	6481	6419	6240	6084	8910	74.5359	94.7832	70.3807	101.719	118.821	134.283	116.994	106.012	236.911	-0.572552	0.0167781	0.359676	-0.93828	0.0226961	0.309729	-0.367755	0.351723	0.999994	NUCB1	NC_010448.4	54186610	54209457	+	2868	protein_coding	nucleobindin 1%2C transcript variant X1	-
100519675	795	694	422	930	959	867	1112	792	1117	88.4504	70.127	41.996	101.736	109.859	113.328	130.272	86.2302	185.578	-0.702224	0.0281446	0.431532	-1.00117	0.0230632	0.312729	-0.3008	0.404898	0.999994	LOC100519675	NC_010451.4	19764884	19765342	+	459	protein_coding	60S ribosomal protein L35a	-
100170119	68379	58851	36847	76584	80063	77005	84907	71734	97188	6588.59	5150.11	3175.67	7255.51	7943.02	8717.15	8614.41	6763.88	13983.7	-0.68714	0.0265041	0.425077	-0.975281	0.0231298	0.312729	-0.289972	0.413989	0.999994	RPLP1	NC_010443.5	167296084	167298264	+	530	protein_coding	ribosomal protein lateral stalk subunit P1	-
100152641	566	582	673	856	858	1045	803	660	1511	17.7109	16.5402	18.8366	26.3366	27.6437	38.4173	26.4578	20.2102	70.6042	-0.805295	0.00158386	0.129694	-1.13961	0.0231408	0.312729	-0.336065	0.505349	0.999994	IL17RC	NC_010455.5	66179298	66194750	+	1632	protein_coding	interleukin 17 receptor C	-
100514659	87	215	129	357	326	237	188	225	311	4.57557	10.2697	6.06847	18.461	17.6534	14.644	10.4111	11.58	24.4246	-1.28616	0.000425768	0.0527736	-1.14587	0.0231799	0.313024	0.138379	0.745068	0.999994	CMTM5	NC_010449.5	75707132	75709809	-	971	protein_coding	CKLF like MARVEL transmembrane domain containing 5	-
397605	18945	18940	13152	23792	20974	22836	24362	22896	23647	894.155	811.879	555.23	1104.1	1019.26	1266.26	1210.72	1057.5	1666.61	-0.590209	0.0255685	0.419721	-0.798058	0.0245365	0.322904	-0.209613	0.484005	0.999994	RACK1	NC_010444.4	57280192	57284846	+	1082	protein_coding	receptor for activated C kinase 1	-
100155444	21891	19963	16010	26650	26741	36406	26940	22758	38119	752.808	623.502	492.463	901.108	946.849	1470.88	975.504	765.869	1957.5	-0.834535	0.00511726	0.227567	-0.982552	0.0246511	0.323235	-0.149551	0.732484	0.999994	RPS10	NC_010449.5	30435146	30442791	-	1485	protein_coding	ribosomal protein S10	-
100511582	43	54	48	63	132	76	68	123	53	0.313432	0.357489	0.312953	0.451519	0.99068	0.650841	0.521911	0.877368	0.576889	-1.09504	0.010571	0.300863	-1.01	0.0246891	0.32347	0.0849416	0.857991	0.999994	SYT2	NC_010452.4	24638645	24727198	-	7006	protein_coding	synaptotagmin 2%2C transcript variant X5	-
100157256	12	19	15	9	17	103	9	63	50	0.0322142	0.0463248	0.0360181	0.0237558	0.0469894	0.324855	0.0254403	0.165504	0.200437	-1.78915	0.046237	0.50899	-1.7657	0.0250951	0.326219	0.0238457	0.981094	0.999994	EYA4	NC_010443.5	30260784	30575593	-	19023	protein_coding	EYA transcriptional coactivator and phosphatase 4%2C transcript variant X15	-
102159686	2101	7274	4250	11711	11124	5337	6439	8896	6777	13.2395	41.6306	23.9551	72.5605	72.1757	39.512	42.7245	54.8583	63.7712	-1.23317	0.00410914	0.204918	-1.034	0.0253079	0.327572	0.195851	0.584089	0.999994	COL27A1	NC_010443.5	254768576	254924893	+	8104	protein_coding	collagen type XXVII alpha 1 chain%2C transcript variant X2	-
100622531	323	414	412	556	420	431	509	515	480	11.0927	12.913	12.6559	18.7746	14.8514	17.3899	18.4062	17.3079	24.616	-0.483168	0.0422444	0.495078	-0.716802	0.0256472	0.329604	-0.235514	0.433731	0.999994	SIAH2	NC_010455.5	90951798	90971538	-	1487	protein_coding	siah E3 ubiquitin protein ligase 2	-
100515808	935	1205	869	1594	1353	1069	1288	1516	1125	22.6402	26.5002	18.8214	37.9505	33.7327	30.4111	32.8396	35.9227	40.6783	-0.594069	0.0147432	0.34239	-0.687055	0.0257071	0.330139	-0.0951649	0.716464	0.999994	TMED4	NC_010460.4	50698819	50702333	+	2109	protein_coding	transmembrane p24 trafficking protein 4%2C transcript variant X1	-
110255907	18	21	20	54	35	30	36	28	53	0.454833	0.481939	0.452035	1.34163	0.910608	0.890607	0.957843	0.692371	1.99984	-1.18717	0.0177268	0.367708	-1.3801	0.0262905	0.335342	-0.195922	0.736657	0.999994	LOC110255907	NC_010454.4	60132449	60136891	-	2021	protein_coding	uncharacterized LOC110255907	-
102161415	58	57	71	200	63	70	159	100	56	0.449457	0.40117	0.492132	1.52388	0.502672	0.6373	1.29739	0.758336	0.648021	-0.996813	0.0431347	0.498863	-1.01382	0.0264426	0.336106	-0.0195698	0.971801	0.999994	LPAR5	NC_010447.5	64049470	64060289	+	6590	protein_coding	lysophosphatidic acid receptor 5%2C transcript variant X1	-
100154753	156	118	174	187	182	456	207	168	382	12.9537	8.89909	12.9236	15.2677	15.5606	44.4858	18.0989	13.6515	47.3669	-1.11935	0.0173101	0.364193	-1.18006	0.0265865	0.337009	-0.0615179	0.919951	0.999994	LOC100154753	NC_010456.5	72266683	72267297	+	615	transcribed_pseudogene	60S ribosomal protein L23a pseudogene	-
100524247	139	192	191	301	272	239	212	253	289	1.21882	1.52904	1.49803	2.59508	2.45571	2.46211	1.95737	2.17093	3.7841	-0.829444	0.001192	0.106194	-0.893821	0.0265961	0.337009	-0.0658495	0.859243	0.999994	CASKIN1	NC_010445.4	39794400	39811381	+	5824	protein_coding	CASK interacting protein 1%2C transcript variant X1	-
100155305	241	311	259	479	397	345	507	417	228	2.23484	2.61929	2.14829	4.36743	3.79057	3.75868	4.95052	3.78415	3.15723	-0.774025	0.00139609	0.119401	-0.766132	0.026734	0.337808	0.00586344	0.985101	0.999994	EXTL2	NC_010446.5	117396601	117420707	+	5507	protein_coding	exostosin like glycosyltransferase 2%2C transcript variant X1	-
100037997	27358	24172	14413	31669	30194	31634	35446	30216	32036	3160.88	2536.47	1489.5	3597.64	3591.93	4294.01	4312.24	3416.34	5527.16	-0.682082	0.0312088	0.444115	-0.881923	0.0268942	0.339187	-0.201453	0.501912	0.999994	RPS26	NC_010447.5	21431656	21433691	+	442	protein_coding	ribosomal protein S26	-
100515055	744	3419	1374	3818	5053	2113	2963	6737	1775	4.35914	18.1937	7.20075	21.995	30.4833	14.545	18.2798	38.6275	15.5299	-1.18017	0.0177821	0.367708	-1.28686	0.0271434	0.340768	-0.10883	0.813878	0.999994	PXYLP1	NC_010455.5	81951336	82049385	+	8716	protein_coding	2-phosphoxylose phosphatase 1%2C transcript variant X3	-
414395	43851	40823	21116	51251	56581	52197	56290	47163	60963	4373.76	3698.06	1883.87	5026.18	5810.72	6116.55	5911.79	4603.4	9079.93	-0.773982	0.0218699	0.395438	-0.975115	0.027178	0.340768	-0.20295	0.555262	0.999994	RPS20	NC_010446.5	75762209	75763449	+	512	protein_coding	ribosomal protein S20	-
100736966	4142	1941	1524	4553	4485	4100	3587	4421	5278	114.77	48.8471	37.7718	124.045	127.958	133.472	104.656	119.879	218.389	-0.941601	0.0212276	0.391384	-1.13437	0.0272059	0.340768	-0.194304	0.593401	0.999994	PPP1R1B	NC_010454.4	22681244	22690978	-	1843	protein_coding	protein phosphatase 1 regulatory inhibitor subunit 1B%2C transcript variant X4	-
100525583	1292	1797	1619	1954	2504	1789	1706	2198	2987	16.0964	20.3333	18.0417	23.9361	32.1208	26.1857	22.3799	26.7976	55.5704	-0.601077	0.0105734	0.300863	-0.941185	0.0272179	0.340768	-0.342337	0.411402	0.999994	PLOD1	NC_010448.4	71987938	72019712	+	4099	protein_coding	procollagen-lysine%2C2-oxoglutarate 5-dioxygenase 1	-
396989	25472	20884	18256	27464	29002	36045	30928	26054	35955	1613.89	1201.76	1034.62	1710.94	1892.01	2683.13	2063.36	1615.42	3401.81	-0.712993	0.0143748	0.338679	-0.876947	0.027749	0.345325	-0.165261	0.668566	0.999994	RPL19	NC_010454.4	23029377	23034337	-	806	protein_coding	ribosomal protein L19	-
100520331	874	1036	616	1318	1262	860	1237	1147	1152	29.3639	31.6122	18.5117	43.5389	43.6561	33.9458	43.7607	37.7109	57.7957	-0.614798	0.035291	0.464996	-0.807874	0.0279824	0.346322	-0.19543	0.522191	0.999994	TP53I13	NC_010454.4	45763680	45767755	+	1520	protein_coding	tumor protein p53 inducible protein 13	-
100514582	285	379	346	409	432	669	385	421	774	4.83852	5.84386	5.2542	6.82734	7.55154	13.3438	6.88242	6.99441	19.6223	-0.804266	0.015465	0.346697	-1.06767	0.0284641	0.348421	-0.264593	0.608798	0.999994	TMEM86B	NC_010448.4	59424127	59428641	-	3008	protein_coding	transmembrane protein 86B%2C transcript variant X2	-
100626072	13	65	16	66	67	70	50	57	109	0.108353	0.492044	0.119284	0.540881	0.574985	0.685459	0.438814	0.464915	1.35664	-1.32911	0.035536	0.464996	-1.64263	0.0286536	0.349074	-0.312457	0.576063	0.999994	MMP25	NC_010445.4	39129452	39143621	-	6127	protein_coding	matrix metallopeptidase 25	-
100522839	2072	2005	1510	2338	2468	2293	3231	2747	1710	106.024	93.18	69.1122	117.63	130.03	137.849	174.086	137.555	130.663	-0.529045	0.0354337	0.464996	-0.721604	0.028713	0.349152	-0.193763	0.470498	0.999994	ID1	NC_010459.5	35316518	35317742	+	998	protein_coding	inhibitor of DNA binding 1%2C HLH protein	bHLH
100522863	3	11	18	13	26	51	5	49	49	0.0178975	0.0596016	0.0960522	0.0762563	0.159709	0.35746	0.031409	0.286068	0.436525	-1.7695	0.0329125	0.452152	-2.10747	0.0290462	0.351078	-0.334946	0.714906	0.999994	RBFOX1	NC_010445.4	34938703	37209772	-	8560	protein_coding	RNA binding protein%2C fox-1 homolog 1%2C transcript variant X6	-
110258092	32	19	22	30	44	95	42	24	96	1.18935	0.641365	0.731382	1.09633	1.68382	4.14828	1.64369	0.872914	5.32808	-1.43911	0.0204281	0.383237	-1.60288	0.029221	0.351547	-0.164742	0.831081	0.999994	LOC110258092	NW_018084833.1	1626232	1628106	-	1374	lncRNA	uncharacterized LOC110258092	-
100519810	362	382	341	535	415	399	545	467	393	1.79987	1.725	1.51653	2.61545	2.12454	2.33073	2.85326	2.27222	2.91787	-0.494929	0.0372606	0.472806	-0.673259	0.0298152	0.356089	-0.180361	0.523453	0.999994	PHKA2	NC_010461.5	15279398	15365731	-	10271	protein_coding	phosphorylase kinase regulatory subunit alpha 2%2C transcript variant X3	-
100156882	1626	2702	2435	2914	3807	2330	2557	3984	2543	13.6595	20.6154	18.2968	24.0693	32.9291	22.9961	22.6181	32.7517	31.9007	-0.612641	0.0253379	0.418495	-0.731528	0.0300487	0.357696	-0.120607	0.699452	0.999994	FURIN	NC_010449.5	53455634	53472791	+	6079	protein_coding	furin%2C paired basic amino acid cleaving enzyme%2C transcript variant X4	-
100623939	2398	1215	1356	1851	2372	3572	2144	1691	5276	66.9547	30.8107	33.8653	50.8158	68.1915	117.173	63.0332	46.2037	219.977	-0.848301	0.0410608	0.488418	-1.31777	0.0304736	0.360617	-0.470657	0.435993	0.999994	FXYD7	NC_010448.4	44668591	44681846	+	1829	protein_coding	FXYD domain containing ion transport regulator 7%2C transcript variant X1	-
100153737	405	654	647	709	838	625	750	913	575	2.04008	2.99202	2.91515	3.51156	4.34632	3.69878	3.97802	4.50055	4.32516	-0.546808	0.0376245	0.473907	-0.6884	0.0312552	0.367701	-0.142998	0.584307	0.999994	PHACTR1	NC_010449.5	9105422	9666886	+	10138	protein_coding	phosphatase and actin regulator 1%2C transcript variant X3	-
100153077	2	4	0	10	9	15	4	8	20	0.0158423	0.0287767	0	0.077884	0.0734031	0.139593	0.0333626	0.0620125	0.236569	-2.71241	0.0206555	0.385747	-2.87807	0.0312785	0.367736	-0.159351	0.868621	0.999994	OPN4	NC_010456.5	87645563	87660820	+	6447	protein_coding	opsin 4	-
100515802	29	63	86	111	98	85	99	101	94	0.395239	0.779822	1.04839	1.48746	1.37522	1.36103	1.42072	1.34705	1.91307	-0.930228	0.0327868	0.451545	-1.0691	0.0315106	0.369743	-0.137988	0.699516	0.999994	LRFN1	NC_010448.4	47971270	47981532	-	3747	protein_coding	leucine rich repeat and fibronectin type III domain containing 1	-
100157082	1404	1516	1270	1853	1606	1500	1908	1783	1615	47.7993	46.8756	38.6742	62.0283	56.2968	59.9972	68.3983	59.4028	82.1046	-0.425819	0.0449152	0.504448	-0.653724	0.031984	0.372879	-0.229808	0.388028	0.999994	ERGIC3	NC_010459.5	38884830	38899140	+	1500	protein_coding	ERGIC and golgi 3%2C transcript variant X3	-
100294706	267	360	253	429	296	533	411	384	395	7.32673	8.97211	6.20987	11.5749	8.36325	17.1835	11.8755	10.3117	16.1859	-0.727701	0.0348457	0.460971	-0.767477	0.0320808	0.373377	-0.0413312	0.915977	0.999994	SMYD2	NC_010451.4	129263524	129316226	-	1861	protein_coding	SET and MYND domain containing 2	-
110257489	274	536	371	598	609	383	439	623	671	6.17771	10.9758	7.48194	13.2568	14.1377	10.1452	10.4221	13.7457	22.5913	-0.615044	0.0490089	0.518452	-0.92233	0.0320887	0.373377	-0.30989	0.423863	0.999994	SLC17A9	NC_010459.5	62186114	62200091	+	2265	protein_coding	solute carrier family 17 member 9	-
780432	45247	42478	28415	51384	55184	53932	59580	47566	56582	663.981	566.14	372.973	741.403	833.803	929.819	920.618	683.069	1239.9	-0.650015	0.0214827	0.392587	-0.825449	0.0322783	0.373899	-0.177069	0.585666	0.999994	RPL13A	NC_010448.4	54551772	54568752	+	3480	protein_coding	ribosomal protein L13a%2C transcript variant X5	-
100521840	966	938	905	1144	1128	1059	1131	1289	1202	20.5205	18.097	17.1958	23.8945	24.672	26.4297	25.298	26.7957	38.1291	-0.432493	0.0394	0.482417	-0.691499	0.032362	0.374122	-0.260611	0.375173	0.999994	YIPF2	NC_010444.4	69644000	69649691	-	2404	protein_coding	Yip1 domain family member 2%2C transcript variant X10	-
110261061	324	371	376	462	408	500	414	450	709	11.9985	12.4781	12.4547	16.8222	15.557	21.7539	16.1434	16.3078	39.2074	-0.557345	0.0263772	0.424817	-0.952518	0.0323679	0.374122	-0.396717	0.371534	0.999994	UBE2S	NC_010448.4	59565001	59570484	-	1379	protein_coding	ubiquitin conjugating enzyme E2 S	-
100620849	777	812	691	916	1082	1047	929	857	1709	29.9694	28.445	23.8396	34.7387	42.9703	47.4449	37.7299	32.3474	98.4329	-0.611683	0.0122844	0.321523	-1.03118	0.0323803	0.374122	-0.421531	0.37497	0.999994	PQBP1	NC_010461.5	42976086	42981732	+	1324	protein_coding	polyglutamine binding protein 1%2C transcript variant X2	-
100515083	203	254	233	276	260	395	348	246	408	3.2467	3.68955	3.33323	4.34026	4.28158	7.42214	5.86055	3.8502	9.74423	-0.648772	0.0428872	0.498044	-0.917765	0.0325626	0.37503	-0.270062	0.55238	0.999994	ZNF821	NC_010448.4	14850255	14870319	-	3193	protein_coding	zinc finger protein 821%2C transcript variant X12	-
100739471	1697	3070	1862	3871	3295	2231	3748	4267	1758	26.6898	43.8525	26.1942	59.8614	53.3584	41.2238	62.0691	65.6731	41.2879	-0.68234	0.0241259	0.409453	-0.806987	0.0328712	0.375712	-0.126833	0.696042	0.999994	RFTN2	NC_010457.5	101433839	101500926	-	3247	protein_coding	raftlin family member 2	-
100153184	55	31	21	75	107	71	108	65	42	0.627366	0.321154	0.21426	0.841163	1.25668	0.951486	1.29716	0.72556	0.715399	-1.40102	0.00504268	0.226542	-1.24112	0.0330702	0.377355	0.15668	0.7279	0.999994	KHDRBS2	NC_010449.5	27348614	27895572	-	4477	protein_coding	KH RNA binding domain containing%2C signal transduction associated 2%2C transcript variant X4	-
100624157	61030	50833	36528	66829	64204	75632	70783	58606	91151	527.978	399.403	282.658	568.458	571.898	768.713	644.784	496.154	1177.54	-0.663638	0.0280125	0.431394	-0.935787	0.0334321	0.379485	-0.273897	0.492504	0.999994	RPS2	NC_010445.4	39996179	40003110	+	5903	protein_coding	ribosomal protein S2	-
100624277	332	792	251	2673	1521	228	933	757	576	8.01628	17.3681	5.42091	63.4592	37.8136	6.46779	23.7208	17.8868	20.7682	-1.8147	0.00578695	0.237947	-1.01836	0.0335818	0.380222	0.791049	0.223441	0.999994	MATN1	NC_010448.4	87342030	87351483	-	2115	protein_coding	matrilin 1%2C cartilage matrix protein	-
396773	8734	10326	8064	11583	12107	9279	11448	12022	10700	206.016	221.214	170.138	268.639	294.041	257.143	284.335	277.502	376.888	-0.463271	0.0307487	0.442115	-0.651474	0.0336825	0.380222	-0.19017	0.477373	0.999994	SERPINH1	NC_010451.4	9782939	9794485	+	2165	protein_coding	serpin family H member 1	-
100521999	868	1102	1560	1541	1466	1925	1384	1313	2853	16.014	18.4652	25.7435	27.9539	27.8482	41.725	26.8861	23.7053	78.5999	-0.701749	0.019606	0.380953	-1.09793	0.0336863	0.380222	-0.398032	0.432913	0.999994	SMARCD3	NC_010460.4	5958466	5989120	+	2768	protein_coding	SWI/SNF related%2C matrix associated%2C actin dependent regulator of chromatin%2C subfamily d%2C member 3%2C transcript variant X1	-
106506647	142	406	330	558	418	553	381	433	561	0.824514	2.14106	1.7139	3.1857	2.49902	3.77242	2.32942	2.46036	4.86422	-1.02181	0.00832682	0.283107	-1.04222	0.0338307	0.3809	-0.0221015	0.956569	0.999994	FAM110A	NC_010459.5	34425618	34437729	-	8795	protein_coding	family with sequence similarity 110 member A%2C transcript variant X3	-
102165318	145	484	199	398	548	364	362	560	455	0.314282	0.952775	0.385805	0.848194	1.22297	0.926913	0.826177	1.18779	1.47267	-0.866712	0.049323	0.518609	-1.07619	0.0339354	0.381605	-0.211175	0.550748	0.999994	LOC102165318	NC_010454.4	8204840	8585992	+	23561	protein_coding	uncharacterized LOC102165318%2C transcript variant X3	-
100521935	121	171	150	191	184	287	175	187	314	4.52025	5.80185	5.01223	7.0157	7.07748	12.5963	6.88379	6.83628	17.5165	-0.804137	0.0213395	0.391644	-1.02078	0.0343643	0.384154	-0.217553	0.665117	0.999994	BNIP1	NC_010458.4	51126922	51140389	-	1367	protein_coding	BCL2 interacting protein 1	-
397418	20309	16542	12540	20645	21745	27865	22165	18647	35040	998.202	738.433	551.303	997.712	1100.46	1609.07	1147.12	896.892	2571.79	-0.702031	0.0271751	0.427803	-1.00961	0.034556	0.384992	-0.309198	0.501663	0.999994	UBA52	NC_010444.4	59238802	59241512	-	1039	protein_coding	ubiquitin A-52 residue ribosomal protein fusion product 1%2C transcript variant X2	-
100513863	500	530	503	578	574	912	672	593	865	8.01437	7.71558	7.21158	9.10936	9.47318	17.1743	11.3418	9.30156	20.7041	-0.645886	0.0441157	0.501728	-0.846896	0.0346407	0.385223	-0.20213	0.648065	0.999994	LOC100513863	NC_010448.4	58466741	58474972	+	3186	protein_coding	sialic acid-binding Ig-like lectin 10%2C transcript variant X1	-
100157526	74	61	94	110	116	152	108	146	84	0.526323	0.394043	0.598015	0.769262	0.849499	1.27014	0.80883	1.01619	0.892157	-0.932072	0.0123772	0.321523	-0.84057	0.0346833	0.385223	0.0911588	0.810003	0.999994	MYLK4	NC_010449.5	1567816	1656230	-	7180	protein_coding	myosin light chain kinase family member 4%2C transcript variant X2	-
780404	3078	2541	2326	2986	3319	4484	2864	3034	6916	246.373	184.724	166.532	235.004	273.537	421.673	241.385	237.652	826.648	-0.644045	0.0382096	0.476536	-1.1237	0.0352312	0.388138	-0.481349	0.373756	0.999994	PARK7	NC_010448.4	68629327	68645147	+	638	protein_coding	Parkinsonism associated deglycase	-
100154429	48	87	90	84	103	209	67	98	254	1.24492	2.04933	2.08788	2.1421	2.75056	6.36842	1.82973	2.48729	9.83726	-1.06841	0.0302595	0.439937	-1.3866	0.0352462	0.388138	-0.318448	0.649475	0.999994	LSMEM2	NC_010455.5	32752515	32757042	+	1969	protein_coding	leucine rich single-pass membrane protein 2%2C transcript variant X2	-
100157521	503	507	610	388	470	2878	458	2782	381	8.81201	8.06693	9.55872	6.68342	8.47791	59.2357	8.4486	47.6942	9.96719	-1.49815	0.0250897	0.418495	-1.32593	0.0357973	0.392295	0.176065	0.83782	0.999994	ACSL5	NC_010456.5	122777135	122828054	+	2915	protein_coding	acyl-CoA synthetase long-chain family member 5%2C transcript variant X3	-
100523300	6117	6390	4873	8734	6425	9537	7733	6465	10692	413.202	392.029	294.431	580.093	446.87	756.87	550.027	427.36	1078.51	-0.704179	0.0138402	0.335483	-0.900392	0.0358769	0.39247	-0.19827	0.645724	0.999994	SSR4	NC_010461.5	124537545	124541635	+	756	protein_coding	signal sequence receptor subunit 4%2C transcript variant X1	-
100233178	774	834	993	946	1127	1619	958	998	2005	16.3535	16.004	18.7664	19.6526	24.5175	40.1885	21.3131	20.6348	63.2593	-0.728368	0.0230119	0.402452	-1.03768	0.0358896	0.39247	-0.310567	0.554138	0.999994	CDK10	NC_010448.4	332239	339130	-	2417	protein_coding	cyclin dependent kinase 10%2C transcript variant X4	-
100157194	204	250	184	243	303	314	257	297	338	5.17012	5.75445	4.17111	6.05532	7.90673	9.34944	6.85829	7.36594	12.7917	-0.632594	0.0345791	0.460322	-0.836163	0.0359727	0.392555	-0.204641	0.599623	0.999994	TOMM34	NC_010459.5	47352144	47376571	-	2015	protein_coding	translocase of outer mitochondrial membrane 34%2C transcript variant X2	-
100626664	861	883	662	824	1207	1133	813	1252	1412	22.7114	21.1541	15.6193	21.3711	32.7817	35.112	22.581	32.3181	55.618	-0.591617	0.0468486	0.510123	-0.891374	0.0359947	0.392555	-0.301044	0.477903	0.999994	YBEY	NW_018085356.1	460420	465758	-	1936	protein_coding	ybeY metallopeptidase (putative)	-
110259380	344	331	351	388	505	473	423	387	717	14.9001	13.0213	13.5988	16.5243	22.522	24.0701	19.2923	16.4038	46.3758	-0.609962	0.0203212	0.382632	-0.97893	0.0363275	0.394282	-0.370561	0.428116	0.999994	TPGS1	NC_010444.4	77776269	77783434	-	1179	protein_coding	tubulin polyglutamylase complex subunit 1	-
100624067	8588	6477	6334	8208	8714	13989	8915	6861	19257	485.142	332.311	320.05	455.905	506.849	928.431	530.287	379.285	1624.45	-0.738997	0.0332503	0.452695	-1.15163	0.036619	0.395075	-0.414132	0.467756	0.999994	LOC100624067	NC_010448.4	3131017	3137619	-	904	protein_coding	cytochrome c oxidase subunit 4 isoform 1%2C mitochondrial%2C transcript variant X1	-
100037993	15670	11919	11482	15115	15664	21816	17488	15598	21855	1066.97	737.084	699.302	1011.94	1098.17	1745.2	1253.82	1039.33	2222.16	-0.628632	0.0447658	0.504448	-0.84882	0.0369774	0.397496	-0.221303	0.588164	0.999994	RPL10A	NC_010449.5	31327763	31330624	+	750	protein_coding	ribosomal protein L10a	-
414419	20368	15466	13700	20922	21524	27674	23080	20107	26158	1454.75	1003.25	875.232	1469.27	1582.87	2322.19	1735.75	1405.36	2789.88	-0.69482	0.0234414	0.404176	-0.829423	0.0370852	0.397496	-0.135794	0.71949	0.999994	RPL32	NC_010455.5	68788109	68793265	-	715	protein_coding	ribosomal protein L32%2C transcript variant X1	-
100624806	38	39	38	87	62	52	58	67	52	0.189768	0.176888	0.169741	0.427188	0.318798	0.305091	0.304986	0.327428	0.387779	-0.979566	0.0136625	0.333376	-0.924685	0.0371782	0.397524	0.0527705	0.896756	0.999994	LOC100624806	NC_010444.4	70362161	70396328	+	10226	protein_coding	zinc finger protein 709%2C transcript variant X4	zf-C2H2
100622268	24	43	31	62	16	243	39	198	20	0.693618	1.12868	0.801371	1.76182	0.476116	8.25089	1.18682	5.59984	0.863137	-2.00339	0.0131002	0.328013	-1.55232	0.0375547	0.399122	0.456304	0.635312	0.999994	THEM5	NC_010446.5	97319579	97358602	+	1767	protein_coding	thioesterase superfamily member 5%2C transcript variant X2	-
100513977	316	333	541	690	463	632	493	420	964	4.18717	4.00748	6.41201	8.98966	6.31683	9.83867	6.87849	5.44609	19.0744	-0.789605	0.0123527	0.321523	-1.09993	0.0375681	0.399122	-0.312558	0.543651	0.999994	PCYOX1L	NC_010444.4	150526002	150539393	+	3854	protein_coding	prenylcysteine oxidase 1 like	-
100521423	1407	1442	844	1801	1803	1890	1764	1416	2322	36.5102	33.9843	19.5896	45.951	48.1726	57.6193	48.1983	35.9571	89.9753	-0.758543	0.0125769	0.322027	-0.948262	0.0377931	0.400572	-0.191756	0.636362	0.999994	AK1	NC_010443.5	268355032	268365659	-	1968	protein_coding	adenylate kinase 1%2C transcript variant X1	-
100517458	272	263	258	320	317	321	353	356	301	4.38044	3.84679	3.71648	5.0671	5.25645	6.07351	5.986	5.61049	7.23863	-0.463233	0.0596611	0.542533	-0.655726	0.0385161	0.404083	-0.193659	0.502528	0.999994	MIER2	NC_010444.4	77912766	77938855	+	3171	protein_coding	MIER family member 2%2C transcript variant X2	MYB
100516543	137	170	146	223	241	222	187	213	210	4.3482	4.9004	4.14482	6.95913	7.87573	8.27805	6.24948	6.61562	9.9529	-0.79306	0.00265176	0.170509	-0.764895	0.038558	0.404083	0.0271986	0.936345	0.999994	HAUS8	NC_010444.4	60567575	60593378	+	1609	protein_coding	HAUS augmin like complex subunit 8	-
100152841	1076	1612	1238	1822	1928	1395	1669	1607	1932	20.8376	28.3526	21.4447	34.6932	38.4438	31.7392	34.0333	30.4546	55.8706	-0.57718	0.0155227	0.347078	-0.767335	0.038625	0.404083	-0.192545	0.570929	0.999994	SLC22A17	NC_010449.5	75734724	75741115	+	2637	protein_coding	solute carrier family 22 member 17%2C transcript variant X1	-
100627586	420	612	534	663	764	639	669	732	553	14.3467	18.9867	16.3158	22.2678	26.8709	25.6443	24.0626	24.469	28.2079	-0.597337	0.0122505	0.321523	-0.627692	0.0386737	0.404083	-0.0316331	0.904289	0.999994	MRGBP	NC_010459.5	62058401	62062962	+	1495	protein_coding	MRG domain binding protein	-
100156290	1956	2020	1648	2338	2331	2126	2563	2269	2379	60.6854	56.9194	45.7336	71.3215	74.4633	77.4934	83.7292	68.8893	110.218	-0.457338	0.037544	0.473907	-0.685099	0.0394736	0.408941	-0.229546	0.43473	0.999994	YIPF3	NC_010449.5	38506642	38511458	-	1646	protein_coding	Yip1 domain family member 3%2C transcript variant X2	-
102158728	393	407	323	460	536	507	429	477	721	7.49703	7.05155	5.51141	8.6281	10.528	11.3629	8.61721	8.90465	20.5387	-0.611578	0.0195487	0.380953	-0.920369	0.0395811	0.409676	-0.310624	0.470897	0.999994	THAP3	NC_010448.4	67452272	67463400	+	2677	protein_coding	THAP domain containing 3%2C transcript variant X1	THAP
100233181	969	940	884	1043	1119	1647	967	1032	2399	20.2888	17.8754	16.5558	21.4723	24.1239	40.5147	21.3193	21.1453	75.0075	-0.659918	0.033908	0.456743	-1.09819	0.0396895	0.410564	-0.43987	0.428769	0.999994	FASTK	NC_010460.4	6145189	6149367	+	2439	protein_coding	Fas activated serine/threonine kinase%2C transcript variant X4	-
100523675	341	205	268	465	529	329	355	349	507	8.912	4.86595	6.26497	11.9491	14.2351	10.1019	9.76926	8.92581	19.7865	-0.863042	0.00740724	0.264436	-0.93736	0.0397615	0.411074	-0.0766855	0.852413	0.999994	ATF5	NC_010448.4	54945067	54950142	+	1954	protein_coding	activating transcription factor 5%2C transcript variant X2	TF_bZIP
100518548	430	609	487	578	708	648	554	720	792	6.06604	7.80274	6.1451	8.01725	10.2838	10.7398	8.22923	9.93964	16.6841	-0.543318	0.0331878	0.452695	-0.79798	0.0402662	0.414632	-0.256073	0.492994	0.999994	RTKN	NC_010445.4	68598560	68613633	+	3620	protein_coding	rhotekin%2C transcript variant X1	-
397192	149	104	100	229	188	208	184	107	306	5.03245	3.19022	3.02104	7.60483	6.53786	8.25359	6.54371	3.53654	15.4332	-1.00133	0.00249256	0.164615	-1.17597	0.0405609	0.4167	-0.177821	0.742867	0.999994	VTN	NC_010454.4	44650532	44653916	-	1512	protein_coding	vitronectin	-
100513428	146	171	157	221	255	245	198	153	412	1.88137	2.00129	1.80961	2.8001	3.38334	3.70914	2.68658	1.92936	7.92792	-0.802895	0.00281736	0.173516	-1.13376	0.0408375	0.417602	-0.332601	0.54446	0.999994	CEP131	NC_010454.4	1537900	1556931	+	3963	protein_coding	centrosomal protein 131	-
102166124	1206	2442	1723	2626	3562	2069	2039	2898	2344	15.9182	29.2742	20.3421	34.0802	48.4088	32.0843	28.3385	37.4323	46.2003	-0.813261	0.00988272	0.297577	-0.772523	0.0413315	0.419534	0.0386322	0.907877	0.999994	CSGALNACT1	NC_010459.5	12145141	12498777	+	3869	protein_coding	chondroitin sulfate N-acetylgalactosaminyltransferase 1	-
102165039	30	5	16	118	20	24	78	14	45	1.16327	0.176085	0.554936	4.49886	0.798498	1.09334	3.18469	0.531238	2.60563	-1.7658	0.0361214	0.466767	-1.73766	0.0417172	0.420917	0.0234137	0.977795	0.999994	LOC102165039	NC_010454.4	18467623	18468939	-	1317	protein_coding	Ig-like V-type domain-containing protein FAM187A	-
100157874	1706	1608	1467	2072	2290	1879	2119	1891	2172	82.5794	70.6923	63.5164	98.615	114.133	106.858	108.003	89.5748	156.998	-0.566284	0.0102492	0.298607	-0.708201	0.0422033	0.423634	-0.143749	0.652421	0.999994	MRPS26	NC_010459.5	32629281	32631434	-	1055	protein_coding	mitochondrial ribosomal protein S26	-
396863	163	120	111	211	232	160	184	146	286	6.56986	4.39282	4.00179	8.36203	9.62811	7.5766	7.80907	5.75868	17.2138	-0.780642	0.0163254	0.355163	-1.03496	0.0426527	0.426339	-0.25757	0.587752	0.999994	POMC	NC_010445.4	113661712	113668558	+	1267	protein_coding	proopiomelanocortin%2C transcript variant X1	-
100516760	4	9	5	25	7	26	6	10	37	0.0230579	0.047119	0.0257806	0.141697	0.0415473	0.176084	0.0364187	0.0564108	0.318496	-1.90591	0.026162	0.423972	-2.07518	0.0430996	0.428202	-0.170721	0.861403	0.999994	PAQR9	NC_010455.5	83660387	83669522	-	8859	protein_coding	progestin and adipoQ receptor family member 9%2C transcript variant X1	-
100511673	620	604	784	743	765	1140	847	662	1472	24.6205	21.7838	27.8473	29.0104	31.2788	53.1857	35.4161	25.7255	87.2877	-0.617503	0.0491909	0.518452	-0.995621	0.043493	0.430699	-0.379421	0.460887	0.999994	PRAF2	NC_010461.5	43147473	43150350	-	1286	protein_coding	PRA1 domain family member 2	-
100513261	1771	1711	1563	2006	2332	2188	1928	1946	3290	6.22313	5.46051	4.91261	6.93077	8.43729	9.03282	7.13362	6.69167	17.2634	-0.562205	0.0151235	0.344917	-0.902666	0.0439447	0.433738	-0.342446	0.433989	0.999994	LOC100513261	NW_018084833.1	965798	985600	-	14533	protein_coding	14 kDa phosphohistidine phosphatase%2C transcript variant X4	-
100524435	47	53	29	130	67	63	87	71	50	0.615746	0.630627	0.339832	1.67459	0.90378	0.969683	1.20015	0.910256	0.97817	-1.17127	0.0111269	0.306976	-0.963525	0.0441884	0.434956	0.204935	0.640697	0.999994	SLC16A8	NC_010447.5	9799830	9806550	+	3898	protein_coding	solute carrier family 16 member 8	-
641351	25224	26315	20052	34873	30755	35952	31040	28185	35091	1272.85	1206.04	905.077	1730.27	1597.96	2131.44	1649.3	1391.82	2644.24	-0.696374	0.00512208	0.227567	-0.747003	0.0444195	0.435664	-0.0524766	0.880208	0.999994	RPSA	NC_010455.5	24072551	24081536	+	1012	protein_coding	ribosomal protein SA	-
110257534	158	152	111	157	269	252	158	130	441	1.93123	1.68738	1.21356	1.88685	3.38543	3.61879	2.03351	1.55497	8.04927	-0.885487	0.0165935	0.357922	-1.26137	0.0446593	0.436503	-0.377884	0.551853	0.999994	ZNF775	NC_010460.4	55932337	55954153	+	4178	protein_coding	zinc finger protein 775%2C transcript variant X4	zf-C2H2
110258077	196	214	204	276	247	287	285	228	324	15.5665	15.4362	14.492	21.5528	20.1983	26.7795	23.8337	17.7203	38.4256	-0.596673	0.0223666	0.398877	-0.809804	0.0450124	0.438187	-0.214498	0.587026	0.999994	DNLZ	NW_018084833.1	1351551	1353285	+	643	protein_coding	DNL-type zinc finger	-
100154788	1	0	4	0	3	46	0	37	7	0.0153541	0	0.0549346	0	0.0474273	0.829787	0	0.555938	0.160495	-3.63605	0.0355563	0.464996	-3.34961	0.0450255	0.438187	0.29245	0.866322	0.999994	PKD2L1	NC_010456.5	111398704	111434584	-	3326	protein_coding	polycystin 2 like 1%2C transient receptor potential cation channel	-
100526242	707	1429	1187	1516	1682	1238	1435	1482	1490	13.4921	24.7676	20.2616	28.4459	33.0498	27.7566	28.8353	27.6764	42.4606	-0.616094	0.0334767	0.45376	-0.757227	0.0451175	0.438686	-0.143153	0.637099	0.999994	P3H4	NC_010454.4	20881807	20891482	+	2676	protein_coding	prolyl 3-hydroxylase family member 4 (non-enzymatic)	-
100626978	2408	2481	2902	3054	3054	2913	4558	2713	2864	128.496	120.241	138.514	160.237	167.798	182.625	256.106	141.672	228.217	-0.405365	0.0416982	0.491716	-0.692403	0.0452566	0.438919	-0.288517	0.374574	0.999994	ID3	NC_010448.4	81422541	81424169	-	957	protein_coding	inhibitor of DNA binding 3%2C HLH protein	-
100513413	999	1575	1250	1894	1872	1502	1456	1794	1618	15.1519	21.6958	16.958	28.2451	29.2343	26.7644	23.2529	26.6272	36.6456	-0.653743	0.00546303	0.23516	-0.684499	0.045628	0.439555	-0.0327895	0.911427	0.999994	TMEM129	NC_010450.4	819762	826233	-	3367	protein_coding	transmembrane protein 129%2C transcript variant X1	-
100526040	8691	10570	7989	16510	18081	8626	15006	20001	5769	88.6947	97.9707	72.9262	165.667	189.992	103.424	161.252	199.747	87.9163	-0.829244	0.00519165	0.228874	-0.792264	0.0461621	0.441642	0.0354247	0.931865	0.999994	PAM	NC_010444.4	108255923	108536192	+	5004	protein_coding	peptidylglycine alpha-amidating monooxygenase%2C transcript variant X7	-
100517503	442	663	526	769	850	804	619	749	744	4.45908	6.07477	4.74648	7.62799	8.8293	9.52939	6.57547	7.39446	11.2082	-0.772474	0.00181444	0.138553	-0.718702	0.0463199	0.441867	0.0523821	0.873695	0.999994	ADCY2	NC_010458.4	74305729	74729999	-	5062	protein_coding	adenylate cyclase 2	-
397155	3070	3063	3021	2957	4152	5380	3967	2790	6684	211.29	191.462	185.975	200.103	294.227	435.02	287.486	187.909	686.94	-0.664592	0.0373359	0.472975	-0.978179	0.0473757	0.44664	-0.314927	0.550728	0.999994	RAMP2	NC_010454.4	20092204	20094426	-	742	protein_coding	receptor activity modifying protein 2	-
100141407	959	754	743	1215	994	1213	1111	938	1277	16.2004	11.5684	11.2269	20.1811	17.2893	24.0743	19.7621	15.5064	32.2136	-0.664284	0.0145297	0.339523	-0.788767	0.0474797	0.44664	-0.12625	0.734858	0.999994	RRP36	NC_010449.5	38087258	38094548	+	3023	protein_coding	ribosomal RNA processing 36	-
100627838	1060	1175	1159	1350	1459	1847	993	1740	2025	18.0319	18.1537	17.6352	22.5803	25.5549	36.9137	17.7867	28.9658	51.44	-0.66616	0.0123441	0.321523	-0.865183	0.0475806	0.44664	-0.200278	0.656461	0.999994	PMPCA	NW_018084833.1	1302694	1313522	-	3002	protein_coding	peptidase%2C mitochondrial processing alpha subunit	-
100737826	23144	20065	14677	26993	23155	24956	28189	22631	27234	2272.9	1789.68	1289.27	2606.48	2341.38	2879.41	2914.97	2174.94	3993.87	-0.554451	0.0460205	0.508514	-0.761744	0.047849	0.447829	-0.20915	0.520918	0.999994	RPL31	NC_010445.4	53289993	53295387	-	520	protein_coding	ribosomal protein L31	-
102157976	627	599	624	718	845	904	737	661	1231	10.6945	9.27927	9.52009	12.0414	14.84	18.1154	13.2365	11.0331	31.354	-0.615227	0.0159366	0.351816	-0.911747	0.0480293	0.447949	-0.298122	0.51911	0.999994	GTF3C5	NC_010443.5	272743527	272760055	+	2994	protein_coding	general transcription factor IIIC subunit 5%2C transcript variant X3	-
100525039	471	229	309	353	517	1115	247	367	1265	17.6989	7.81546	10.386	13.0425	20.0033	49.2251	9.77317	13.4956	70.9835	-1.20105	0.0178791	0.368241	-1.38637	0.0484313	0.448116	-0.186005	0.804131	0.999994	MCRIP2	NC_010445.4	41123037	41133463	-	1359	protein_coding	MAPK regulated corepressor interacting protein 2%2C transcript variant X1	-
100515246	89	323	130	536	343	203	162	447	336	1.89455	6.24469	2.47526	11.2186	7.51785	5.07688	3.63114	9.3116	10.6806	-1.17414	0.0178789	0.368241	-1.15313	0.0486703	0.448116	0.0173144	0.972457	0.999994	TPD52L1	NC_010443.5	37667476	37761670	-	2399	protein_coding	tumor protein D52 like 1%2C transcript variant X2	-
100517228	23963	18982	15267	23222	24031	30843	27479	21828	31152	714.797	514.253	407.341	681.086	738.07	1080.9	863.088	637.173	1387.61	-0.617144	0.0480982	0.515812	-0.817426	0.0488441	0.448654	-0.201571	0.607771	0.999994	RPL27A	NC_010451.4	708531	712410	-	1712	protein_coding	ribosomal protein L27a	-
100622329	415	907	713	928	1301	705	868	1666	558	2.61804	5.19672	4.02329	5.75622	8.45065	5.22521	5.76582	10.285	5.25658	-0.722303	0.0340126	0.456743	-0.850382	0.0489484	0.449054	-0.129414	0.742806	0.999994	PTPN3	NC_010443.5	250418131	250583148	-	8095	protein_coding	protein tyrosine phosphatase%2C non-receptor type 3%2C transcript variant X2	-
100511038	2589	3247	3029	4342	3409	3742	4084	2940	4830	50.0811	57.0449	52.4087	82.5832	67.8973	85.0415	83.184	55.6532	139.518	-0.568606	0.00719871	0.26233	-0.801101	0.0490662	0.449651	-0.234926	0.554117	0.999994	FKBP10	NC_010454.4	20872155	20881604	-	2640	protein_coding	FK506 binding protein 10	-
100154350	858	950	624	1001	1355	898	1032	978	1297	23.0975	23.2271	15.0254	26.4955	37.5579	28.4014	29.253	25.7643	52.1386	-0.598258	0.03843	0.477268	-0.802284	0.0492673	0.450689	-0.206143	0.587527	0.999994	NFKBIL1	NC_010449.5	23673002	23685089	+	1897	protein_coding	NFKB inhibitor like 1%2C transcript variant X4	-
100152291	497	574	484	683	719	866	635	609	805	27.7687	29.1276	24.1884	37.5215	41.363	56.8464	37.3582	33.298	67.1639	-0.749199	0.00482215	0.224433	-0.762555	0.0495038	0.451703	-0.0147126	0.969965	0.999994	SWI5	NC_010443.5	268720232	268726527	+	914	lncRNA	SWI5 homologous recombination repair protein	-
110260604	425	471	650	622	713	600	646	623	752	5.24371	5.27794	7.17342	7.54572	9.05782	8.69735	8.39257	7.52211	13.8551	-0.521894	0.0392457	0.481563	-0.748106	0.0496003	0.452052	-0.227576	0.513186	0.999994	DENND6B	NC_010447.5	376556	389334	+	4139	protein_coding	DENN domain containing 6B%2C transcript variant X11	-
100359356	382	338	327	425	510	665	432	345	787	10.2835	8.26396	7.87388	11.2494	14.1362	21.0322	12.2454	9.08863	31.6369	-0.818486	0.0101178	0.298607	-0.99898	0.049805	0.452486	-0.181889	0.728216	0.999994	NAT9	NC_010454.4	6459673	6464236	+	1897	protein_coding	N-acetyltransferase 9 (putative)%2C transcript variant X2	-
100157351	1456	1669	690	7335	8234	3220	6950	8609	4247	20.3154	21.1502	8.61145	100.629	118.293	52.7845	102.108	117.549	88.4886	-2.44652	5.96687e-09	1.02063e-05	-2.62216	5.69188e-10	1.12455e-06	-0.177901	0.637788	0.999994	SMOC1	NC_010449.5	93480064	93628332	+	3660	protein_coding	SPARC related modular calcium binding 1%2C transcript variant X1	-
110260909	18	53	16	293	484	74	186	334	96	1.15479	3.08817	0.918154	18.4825	31.9714	5.57763	12.5649	20.9691	9.19696	-3.44779	8.79073e-08	0.000115666	-3.05225	2.01879e-07	0.000107364	0.39307	0.523998	0.999994	LOC110260909	NC_010448.4	9892628	9907258	+	796	lncRNA	uncharacterized LOC110260909%2C transcript variant X2	-
100037304	2744	8722	5695	19403	15124	12452	15799	16664	10716	66.2551	191.269	122.996	460.643	375.998	353.232	401.677	393.746	386.375	-1.65281	1.30685e-05	0.00479244	-1.6361	0.000139612	0.013357	0.0140609	0.955217	0.999994	CPE	NC_010450.4	43568744	43695475	-	2115	protein_coding	carboxypeptidase E	-
100152419	2382	9601	5100	19710	25418	14358	13561	23533	13042	47.4242	173.607	90.822	385.838	521.055	335.844	284.29	458.497	387.742	-2.00287	4.73322e-06	0.00253006	-1.85942	0.00018125	0.0160595	0.141129	0.669747	0.999994	FRZB	NC_010457.5	88332856	88377275	-	2565	protein_coding	frizzled-related protein%2C transcript variant X1	-
110260091	1	2	4	7	15	7	7	11	23	0.0109917	0.0199659	0.0393269	0.0756528	0.169762	0.0903962	0.0810171	0.118321	0.377516	-2.25187	0.0425065	1	-3.00522	0.00723141	0.174112	-0.751105	0.409275	0.999994	LOC110260091	NC_010445.4	38654112	38659552	-	4646	lncRNA	uncharacterized LOC110260091%2C transcript variant X2	-
100625566	170	443	268	517	547	408	361	454	658	6.50786	15.4023	9.17672	19.4599	21.5606	18.35	14.5516	17.0078	37.6146	-0.940642	0.00836809	0.283107	-1.15091	0.0239796	0.318109	-0.212569	0.622823	0.999994	SMIM5	NC_010454.4	5757001	5763864	-	1334	protein_coding	small integral membrane protein 5	-
110259952	259	665	449	974	999	563	622	880	595	4.34511	10.1325	6.73768	16.0665	17.2564	11.0967	10.9876	14.4472	14.9059	-1.0737	0.00325134	0.186319	-0.927274	0.0239963	0.318109	0.144047	0.652392	0.999994	SOX8	NC_010445.4	40825151	40830085	-	3044	protein_coding	SRY-box 8	HMG
407773	13666	26989	22636	30743	28516	27260	28785	27565	36010	218.774	392.405	324.129	483.907	470.032	512.704	485.214	431.831	860.833	-0.656311	0.0165233	0.357762	-0.925582	0.0241449	0.319306	-0.271757	0.440964	0.999994	AQP1	NC_010460.4	42063482	42076741	-	3190	protein_coding	aquaporin 1 (Colton blood group)%2C transcript variant X2	-
